# Supplementary material for: Transcriptional changes in Plasmodium falciparum upon conditional knock down of mitochondrial ribosomal proteins RSM22 and L23
Source: PLoS One. 2022 Oct 6;17(10):e0274993. doi: 10.1371/journal.pone.0274993 (PMC9536634; doi:10.1371/journal.pone.0274993)
Supplement: S2 Table — (XLSX) [file pone.0274993.s010.xlsx]

## Sheet: Key
Genes	S22	L23	Common
day 2 (total)	5327	5353
day 4 (total)	5334	5415
day 6 (total)	5296
p>0.05	day 2 of S22	day 2 of L23
day 2 Upregulated (total)	1257	1612
day 2 upregulated (log2fold <1)	136	989	28
day 2 upregulated (log2fold <1) Mito related	3	75	1
day 2 downregulated (total)	1239	1591
day 2 downregulated (log2fold >-1)	581	728	100
day 2 downregulated (log2fold <1) Mito related	106	60	10
	day 4 of S22	day 4 of L23
day 4 Upregulated (total)	800	1694
day 4 upregulated (log 2fold <1)	402	732	65
day 4 upregulated (log2fold <1) Mito related	52	13	0
day 4 downregulated (total)	619	1671
day 4 downregulated (log 2fold >-1)	61	796	11
day 4 downregulated (log2fold <1) Mito related	21	177	5
	day 6 of S22	day 4 of L23
day 6 Upregulated (total)	937	1694
day 6 upregulated (log 2fold <1)	480	732	177
day 6 upregulated (log2fold <1) Mito related	29	13	2
day 6 downregulated (total)	1027	1671
day 6 downregulated (log 2fold >-1)	476	837	186
day 4 downregulated (log2fold <1) Mito related	87	177	68
	day 4 of S22	day 2 of L23
Upregulated (total)	800	1694
upregulated (log 2fold <1)	402	989	90
upregulated (log2fold <1) Mito related			14
downregulated (total)	619	1591
downregulated (log 2fold >-1)	61	728	1
downregulated (log2fold <1) Mito related			0
Mito related means mito genome encoding + proteins going to mito (list of 475 genes)
Highlighted in gray is shown in Figure 3F and 3G

## Sheet: PfRSM22_day2off
gene_id	PfMRPS22_aTcON_1	PfMRPS22_aTcON_2	PfMRPS22_day2off_1	PfMRPS22_day2off_2	log2foldchange	pvalue	padjust	PfMRPS22_day2off_1_readcount	PfMRPS22_day2off_2_readcount	PfMRPS22_aTcON_1_readcount	PfMRPS22_aTcON_2_readcount	PfMRPS22_day2off_1_fpkm	PfMRPS22_day2off_2_fpkm	PfMRPS22_aTcON_1_fpkm	PfMRPS22_aTcON_2_fpkm
PF3D7_0100100	0	0	2.24298	3.10031	3.48276	0.400414	1	3	4	0	0	0.0333276	0.0462998	0	0
PF3D7_0100300	5.2269	0	0	0	-4.22165	0.366371	1	0	0	4	0	0	0	0.0998952	0
PF3D7_0100500	10.4538	3.87412	0	0	-5.67672	0.0458228	1	0	0	8	3	0	0	7.10683	2.69983
PF3D7_0100600	2.61345	0	13.4579	12.4012	3.31038	0.0894322	0.15378	18	16	2	0	1.20202	1.11325	0.184251	0
PF3D7_0101100	9.14707	6.45687	7.47661	5.42554	-0.27371	0.865109	0.910463	10	7	7	5	0.775495	0.565605	0.748892	0.541901
PF3D7_0101300	13.0672	50.3635	18.6915	25.5776	-0.519698	0.579477	0.693071	25	33	10	39	1.46349	2.0128	0.807594	3.1907
PF3D7_0101600	0	0	6.72895	0	3.81633	0.366152	1	9	0	0	0	0.584765	0	0	0
PF3D7_0101800	0	0	6.72895	0	3.81633	0.366152	1	9	0	0	0	0.746079	0	0	0
PF3D7_0101900	26.1345	20.662	14.2056	6.9757	-1.14241	0.29374	0.412251	19	9	20	16	1.32781	0.655331	1.92821	1.56269
PF3D7_0102000	0	3.87412	1.49532	2.32523	-0.0216646	0.994642	1	2	3	0	3	0.190042	0.297014	0	0.398393
PF3D7_0102100	33.9748	23.2447	2.99065	14.7265	-1.69362	0.130439	0.212554	4	19	26	18	0.340998	1.68765	3.05779	2.14454
PF3D7_0102200	527.917	405.491	386.541	334.058	-0.373052	0.119279	0.197346	517	431	404	314	6.40663	5.56484	6.90657	5.438
PF3D7_0102300	1317.18	1410.18	884.483	925.443	-0.591657	1.96338e-05	7.39012e-05	1183	1194	1008	1092	53.8971	56.6789	63.3554	69.5303
PF3D7_0102400	73.1766	47.7808	85.9811	108.511	0.685299	0.190951	0.292045	115	140	56	37	7.19958	9.13216	4.83659	3.23729
PF3D7_0102500	36.5883	36.1584	36.6354	44.1794	0.151551	0.832249	0.889969	49	57	28	28	0.432761	0.524522	0.341156	0.345606
PF3D7_0102600	44.4286	189.832	259.438	221.672	1.03784	0.0375294	0.0724407	347	286	34	147	7.34546	6.308	0.992912	4.34888
PF3D7_0102700	14.374	51.6549	24.6728	30.228	-0.266964	0.762608	0.840091	33	39	11	40	1.41414	1.74132	0.650298	2.39557
PF3D7_0102800	121.525	191.123	154.766	172.842	0.0671076	0.859528	0.907762	207	223	93	148	5.87989	6.59994	3.64439	5.87532
PF3D7_0102900	2467.1	2571.12	2985.41	3065.43	0.264179	0.00430014	0.0106443	3993	3955	1888	1991	96.4431	99.5302	62.9095	67.2069
PF3D7_0103000	245.664	311.221	291.588	261.976	-0.00864653	0.975377	0.982672	390	338	188	241	15.9271	14.3822	10.5918	13.7549
PF3D7_0103100	320.148	251.818	394.765	503.801	0.65166	0.0115132	0.0256245	528	650	245	195	6.12512	7.85653	3.92093	3.16145
PF3D7_0103200	7248.4	7080.6	4158.49	3951.35	-0.821134	4.98175e-31	1.11361e-29	5562	5098	5547	5483	174.18	166.343	239.645	239.97
PF3D7_0103300	859.825	964.656	1732.33	1727.65	0.923202	3.48064e-12	2.92568e-11	2317	2229	658	747	46.7948	46.9049	18.3333	21.0845
PF3D7_0103400	1845.1	1703.32	3218.68	3106.51	0.834008	8.57487e-17	9.95346e-16	4305	4008	1412	1319	53.8562	52.2428	24.3691	23.061
PF3D7_0103500	211.689	218.242	305.046	266.627	0.411186	0.151956	0.242023	408	344	162	169	4.75908	4.18078	2.60687	2.75499
PF3D7_0103600	599.787	672.805	1513.27	1542.4	1.26362	4.60694e-18	5.73793e-17	2024	1990	459	521	28.5829	29.281	8.94233	10.2826
PF3D7_0103700	197.315	245.361	259.438	235.624	0.161327	0.59208	0.703215	347	304	151	190	15.4101	14.0665	9.25113	11.7923
PF3D7_0103800	1394.28	1690.41	460.559	416.992	-1.81345	4.02153e-29	8.23448e-28	616	538	1067	1309	27.3731	24.9093	65.4109	81.2931
PF3D7_0103900	832.384	820.022	673.643	654.941	-0.314639	0.0585516	0.106778	901	845	637	635	25.128	24.5542	24.5084	24.7501
PF3D7_0104000	99.3111	151.091	62.0559	51.9302	-1.13528	0.0199677	0.0418057	83	67	76	117	12.1668	10.2331	15.3692	23.9692
PF3D7_0104100	360.656	404.2	479.251	510.776	0.372154	0.0893542	0.153698	641	659	276	313	10.7236	11.487	6.36994	7.31811
PF3D7_0104200	189.475	282.811	385.793	415.442	0.762278	0.00636795	0.0151265	516	536	145	219	14.2257	15.3966	5.51486	8.43799
PF3D7_0104300	1983.61	1850.54	3546.16	3393.29	0.855988	6.98808e-19	9.17231e-18	4743	4378	1518	1433	27.491	26.4392	12.1381	11.6079
PF3D7_0104400	1468.76	1519.95	1519.25	1613.71	0.0679323	0.573644	0.687862	2032	2082	1124	1177	50.5868	54.0045	38.6031	40.9506
PF3D7_0104500	875.505	963.364	764.858	702.22	-0.325827	0.0458087	0.0863382	1023	906	670	746	59.2609	54.6836	53.5438	60.3951
PF3D7_0104600	169.874	196.289	283.364	243.374	0.524639	0.0879795	0.151639	379	314	130	152	6.12592	5.28808	2.8988	3.43358
PF3D7_0104700	20.9076	16.7878	32.8971	13.9514	0.314484	0.752217	0.832202	44	18	16	13	1.48564	0.633241	0.745286	0.613444
PF3D7_0104800	874.199	604.363	1036.26	944.82	0.422299	0.0265195	0.0535938	1386	1219	669	468	40.4041	37.0256	26.9048	19.0668
PF3D7_0104900	3111.31	3546.11	474.017	625.488	-2.59864	5.61371e-78	3.83154e-76	634	807	2381	2746	148.457	196.889	769.153	898.633
PF3D7_0105000	215.61	94.2702	88.224	49.605	-1.16798	0.0232388	0.0477174	118	64	165	73	25.7887	14.5735	49.7478	22.2967
PF3D7_0105100	386.79	334.466	177.196	146.49	-1.15557	5.79665e-05	0.000200629	237	189	296	259	14.2202	11.8156	24.5014	21.7184
PF3D7_0105200	1007.48	986.609	1225.42	1363.36	0.376461	0.00739389	0.0172541	1639	1759	771	764	48.9265	54.71	31.7513	31.8734
PF3D7_0105300	1643.86	1528.99	676.634	707.646	-1.19668	7.85905e-18	9.57868e-17	905	913	1258	1184	54.4366	57.2202	104.392	99.5325
PF3D7_0105400	155.5	188.54	115.14	86.0336	-0.773845	0.0509902	0.0949159	154	111	119	146	13.8487	10.4003	14.7631	18.3489
PF3D7_0105500	69.2564	126.555	40.3737	38.7539	-1.30736	0.0216815	0.0449343	54	50	53	98	3.76284	3.63018	5.09495	9.54373
PF3D7_0105600	327.988	225.99	314.765	279.028	0.100412	0.728655	0.813341	421	360	251	175	7.43643	6.62554	6.11644	4.32007
PF3D7_0105700	755.287	914.292	1525.23	1379.64	0.798943	1.27965e-07	6.544e-07	2040	1780	578	708	13.609	12.3723	5.31944	6.60085
PF3D7_0105800	2799	2704.14	4025.41	4021.88	0.548268	9.63368e-11	7.08546e-10	5384	5189	2142	2094	89.4081	89.7825	49.072	48.5981
PF3D7_0105900	500.476	359.002	420.186	375.913	-0.110271	0.652561	0.750628	562	485	383	278	15.107	13.5837	14.2031	10.4438
PF3D7_0106000	832.384	880.716	1213.45	1319.18	0.563928	9.98315e-05	0.00033249	1623	1702	637	682	33.3293	36.4169	18.0463	19.5732
PF3D7_0106100	1054.53	998.231	1069.9	1142.46	0.107995	0.450007	0.575321	1431	1474	807	773	54.2044	58.1739	42.1707	40.9209
PF3D7_0106200	224.757	220.825	86.7287	83.7084	-1.38638	0.000124987	0.000409346	116	108	172	171	6.25264	6.06549	12.7902	12.8817
PF3D7_0106300	8792.95	8397.8	7879.6	7560.88	-0.154871	0.0142425	0.0309455	10539	9755	6729	6503	138.98	134.035	122.418	119.85
PF3D7_0106400	706.938	604.363	257.943	315.457	-1.19362	8.14503e-08	4.32515e-07	345	407	541	468	26.8701	33.0279	58.1287	50.941
PF3D7_0106500	829.77	882.008	912.147	832.433	0.0274404	0.862851	0.909396	1220	1074	635	683	18.9058	17.3411	13.5754	14.792
PF3D7_0106600	10.4538	25.8275	11.9626	6.9757	-0.937519	0.441411	0.567164	16	9	8	20	1.28215	0.751446	0.884406	2.23986
PF3D7_0106700	1242.7	1412.76	2317	2226.8	0.77489	5.35449e-11	4.04272e-10	3099	2873	951	1094	42.3221	40.8806	17.9171	20.8802
PF3D7_0106800	866.358	965.947	525.606	615.412	-0.683565	0.000110939	0.000366384	703	794	663	748	45.9249	54.0442	59.7515	68.2913
PF3D7_0106900	991.804	872.968	737.942	820.807	-0.258659	0.114619	0.190746	987	1059	759	676	24.0973	26.9391	25.5644	23.0658
PF3D7_0107000	2759.8	2860.39	1242.61	1197.5	-1.20363	1.0769e-29	2.25927e-28	1662	1545	2112	2215	113.294	109.734	198.615	211.019
PF3D7_0107100	267.879	161.422	119.626	111.611	-0.892346	0.0191239	0.0401704	160	144	205	125	6.47188	6.06889	11.4395	7.06629
PF3D7_0107200	1200.88	1172.57	786.54	830.108	-0.554032	0.000144899	0.000468268	1052	1071	919	908	58.2282	61.7651	70.1738	70.2383
PF3D7_0107300	122.832	102.018	100.187	108.511	-0.107541	0.803048	0.868908	134	140	94	79	6.11272	6.65417	5.91562	5.03649
PF3D7_0107400	849.371	741.248	468.784	463.496	-0.770681	3.15102e-05	0.000114317	627	598	650	574	26.1689	26.0049	37.426	33.4812
PF3D7_0107500	3130.91	2795.82	4038.12	4237.35	0.481625	1.04001e-07	5.42691e-07	5401	5467	2396	2165	48.636	51.2943	29.7655	27.2466
PF3D7_0107600	40.5085	50.3635	79.2521	84.4835	0.849243	0.132882	0.216013	106	109	31	39	1.34073	1.43647	0.540927	0.689398
PF3D7_0107700	252.198	161.422	84.4857	110.061	-1.08838	0.00595096	0.0142417	113	142	193	125	6.07731	7.95715	14.3197	9.39537
PF3D7_0107800	1574.6	1228.1	2263.17	2106.66	0.640909	1.74901e-06	7.69172e-06	3027	2718	1205	951	49.3468	46.1671	27.1004	21.667
PF3D7_0107900	168.567	280.228	216.822	303.055	0.211662	0.532869	0.652417	290	391	129	217	20.0528	28.1702	12.3058	20.9705
PF3D7_0108000	4919.82	4518.51	2838.12	2860.04	-0.728015	6.49659e-18	7.97507e-17	3796	3690	3765	3499	202.194	204.789	276.663	260.47
PF3D7_0108100	192.089	184.666	239.252	253.45	0.38706	0.203808	0.307847	320	327	147	143	10.3122	10.9796	6.53524	6.44034
PF3D7_0108300	6977.91	7563.57	11820.5	12292	0.729558	1.41476e-30	3.10823e-29	15810	15859	5340	5857	114.069	119.22	53.1519	59.0584
PF3D7_0108400	1104.18	978.861	883.736	926.218	-0.202731	0.181524	0.27997	1182	1195	845	758	73.3623	77.2787	72.3527	65.75
PF3D7_0108500	0	0	0	1.55016	1.69531	0.728854	1	0	2	0	0	0	0.045227	0	0
PF3D7_0108600	559.278	623.733	341.681	339.484	-0.796426	0.000164271	0.000524909	457	438	428	483	15.3656	15.3442	19.8527	22.6962
PF3D7_0108700	1411.26	1567.73	1944.67	2080.31	0.43405	0.000246527	0.000769025	2601	2684	1080	1214	39.4173	42.3804	22.5794	25.712
PF3D7_0108800	691.257	553.999	560.746	696.795	0.0140844	0.945011	0.964707	750	899	529	429	25.7208	32.1232	25.0277	20.5613
PF3D7_0109000	87.5505	121.389	38.1307	44.1794	-1.34432	0.0119272	0.026431	51	57	67	94	1.72038	2.00339	3.11796	4.43152
PF3D7_0109100	128.059	64.5687	81.4951	74.4075	-0.304791	0.556608	0.674544	109	96	98	50	1.97766	1.81481	2.45297	1.26784
PF3D7_0109200	470.421	386.121	471.774	466.597	0.131751	0.550826	0.669122	631	602	360	299	27.4643	27.3006	21.6164	18.1878
PF3D7_0109300	431.219	573.37	461.307	398.39	-0.224691	0.328769	0.44963	617	514	330	444	26.3462	22.8682	19.4396	26.4963
PF3D7_0109400	919.934	852.306	634.764	627.038	-0.490038	0.00323827	0.00824713	849	809	704	660	36.6213	36.3589	41.8929	39.7869
PF3D7_0109500	523.997	449.398	311.775	350.335	-0.556024	0.0156654	0.0336655	417	452	401	348	23.1698	26.1675	30.7379	27.0232
PF3D7_0109600	192.089	164.004	86.7287	83.7084	-1.06289	0.00671012	0.015851	116	108	147	127	15.7256	15.2549	27.4922	24.0616
PF3D7_0109700	388.097	476.517	232.523	260.426	-0.810849	0.00142528	0.00391837	311	336	297	369	16.8898	19.0125	22.2517	28.0066
PF3D7_0109800	883.346	777.407	716.26	886.689	-0.0512318	0.772146	0.846566	958	1144	676	602	29.8453	37.1341	29.0536	26.2107
PF3D7_0109850	616.774	810.982	707.288	794.455	0.0726784	0.702167	0.790881	946	1025	472	628	34.4057	38.8418	23.6823	31.9205
PF3D7_0109950	1832.03	1676.2	700.559	713.071	-1.31133	2.61084e-22	3.91932e-21	937	920	1402	1298	90.1032	92.1774	185.991	174.44
PF3D7_0110000	296.626	306.055	290.84	230.973	-0.207638	0.45314	0.578443	389	298	227	237	20.5081	16.3692	16.5099	17.462
PF3D7_0110100	354.122	249.235	482.989	520.077	0.733485	0.00321714	0.00820147	646	671	271	193	14.1225	15.284	8.17318	5.89668
PF3D7_0110200	441.673	377.081	164.485	151.14	-1.37501	4.89846e-07	2.32393e-06	220	195	338	292	12.2239	11.2891	25.9087	22.6747
PF3D7_0110400	2723.21	2799.7	2450.83	2653.87	-0.113685	0.239325	0.351637	3278	3424	2084	2168	179.508	195.365	157.44	165.923
PF3D7_0110500	793.182	885.882	1733.08	1809.03	1.07684	9.89255e-16	1.07745e-14	2318	2334	607	686	23.5427	24.699	8.50498	9.73727
PF3D7_0110600	721.312	769.658	1182.8	1222.3	0.689774	3.70937e-06	1.56153e-05	1582	1577	552	596	18.5551	19.2719	8.93179	9.76954
PF3D7_0110700	1871.23	1820.84	2305.79	2164.02	0.275851	0.00974193	0.0221841	3084	2792	1432	1410	56.6534	53.4396	36.2908	36.1994
PF3D7_0110800	1364.22	1309.45	1931.21	1694.32	0.439488	0.000461311	0.00138097	2583	2186	1044	1014	78.2068	68.9615	43.6077	42.9071
PF3D7_0110900	372.417	383.538	317.008	231.748	-0.461815	0.0833655	0.145152	424	299	285	297	25.1475	18.4772	23.3193	24.6182
PF3D7_0111000	509.623	563.039	785.792	757.251	0.524553	0.0037074	0.00930304	1051	977	390	436	10.7532	10.4151	5.50479	6.23436
PF3D7_0111200	565.812	752.87	345.42	279.803	-1.07649	3.37168e-06	1.42641e-05	462	361	433	583	53.9157	43.8952	69.7113	95.0851
PF3D7_0111300	1450.46	1660.71	2808.96	2446.15	0.756275	2.36293e-10	1.66839e-09	3757	3156	1110	1286	51.2112	44.8226	20.8732	24.4983
PF3D7_0111400	1737.94	1850.54	1328.59	1489.7	-0.348689	0.00464896	0.011403	1777	1922	1330	1433	40.1752	45.2752	41.4825	45.2781
PF3D7_0111500	1664.77	1565.14	995.137	1113.79	-0.615088	3.49996e-06	1.47702e-05	1331	1437	1274	1212	44.6479	50.2246	58.9569	56.8194
PF3D7_0111600	104.538	60.6945	101.682	129.438	0.484257	0.315072	0.435314	136	167	80	47	8.96568	11.4709	7.27573	4.33025
PF3D7_0111700	0	5.16549	2.99065	7.75078	1.05408	0.658015	1	4	10	0	4	0.239009	0.622574	0	0.33403
PF3D7_0111800	1453.08	1637.46	2780.55	2807.33	0.854365	3.02159e-15	3.17609e-14	3719	3622	1112	1268	62.6092	63.5327	25.8261	29.8334
PF3D7_0111900	1144.69	1168.69	687.101	627.038	-0.815776	1.2464e-07	6.3867e-07	919	809	876	905	205.199	188.211	269.84	282.409
PF3D7_0112000	571.039	653.435	686.353	594.485	0.0649883	0.733683	0.817345	918	767	437	506	46.5919	40.5601	30.5979	35.8913
PF3D7_0112100	18.2941	15.4965	2.99065	5.42554	-2.00674	0.143996	0.231143	4	7	14	12	0.58635	1.06913	2.83118	2.45838
PF3D7_0112200	5143.27	4794.87	8578.67	8609.56	0.790406	2.45122e-31	5.52766e-30	11474	11108	3936	3713	101.811	102.695	48.181	46.0441
PF3D7_0112300	23.521	45.1981	3.73831	11.6262	-2.16368	0.0391786	0.0751425	5	15	18	35	0.167801	0.524509	0.833374	1.64159
PF3D7_0112500	39.2017	81.3565	47.1027	7.75078	-1.13479	0.181973	0.280325	63	10	30	63	31.9973	5.29188	21.0202	44.7182
PF3D7_0112700	8528.99	8836.87	4910.64	5081.41	-0.797445	6.86727e-34	1.69008e-32	6568	6556	6527	6843	115.422	120.041	158.238	168.063
PF3D7_0112800	177.715	194.997	44.8597	59.681	-1.83463	1.4371e-05	5.54372e-05	60	77	136	151	2.41746	3.23248	7.55945	8.50269
PF3D7_0112900	53.5757	27.1188	20.9345	33.3283	-0.572762	0.473835	0.597576	28	43	41	21	0.490262	0.784467	0.990367	0.513878
PF3D7_0113000	9255.53	8907.89	17537.9	18430.6	0.985693	2.60831e-70	1.5347e-68	23457	23779	7083	6898	490.502	518.082	204.328	201.587
PF3D7_0113100	31.3614	19.3706	77.7568	43.4044	1.25673	0.0833109	0.145107	104	56	24	15	1.43086	0.802766	0.455531	0.288421
PF3D7_0113200	759.207	582.409	1221.68	1147.89	0.82084	1.50603e-06	6.7038e-06	1634	1481	581	451	42.4363	40.0753	20.8163	16.3694
PF3D7_0113300	260.038	379.664	465.045	499.15	0.591672	0.0189352	0.0398231	622	644	199	294	15.2634	16.4659	6.73686	10.0828
PF3D7_0113400	44.4286	0	7.47661	35.6536	-0.0428366	0.987718	0.991009	10	46	34	0	0.364064	1.7449	1.70765	0
PF3D7_0113600	6.53362	1.29137	17.1962	11.6262	1.88274	0.225456	0.334525	23	15	5	1	0.291936	0.198376	0.0875534	0.0177391
PF3D7_0113700	487.408	428.736	442.616	436.369	-0.0596554	0.782362	0.853349	592	563	373	332	15.3747	15.2346	13.364	12.0502
PF3D7_0113800	86.2438	72.3169	97.9436	85.2585	0.208642	0.667611	0.763803	131	110	66	56	0.995454	0.870921	0.691888	0.594715
PF3D7_0113900	201.236	175.627	147.289	127.888	-0.453442	0.200285	0.30333	197	165	154	136	11.9494	10.428	12.8867	11.5289
PF3D7_0114000	444.286	309.93	781.306	804.531	1.0724	6.32653e-07	2.94682e-06	1045	1038	340	240	13.3913	13.8593	6.01075	4.29823
PF3D7_0114100	3.92017	24.5361	4.48597	3.87539	-1.76716	0.251489	0.365681	6	5	3	19	0.325113	0.282286	0.224258	1.43883
PF3D7_0114200	171.181	158.839	105.42	148.04	-0.381134	0.321287	0.442115	141	191	131	123	9.74048	13.7477	12.4846	11.8751
PF3D7_0114300	636.375	741.248	436.634	501.475	-0.554573	0.00516015	0.0125308	584	647	487	574	43.8736	50.6444	50.4733	60.2661
PF3D7_0114400	6.53362	0	2.24298	23.2523	1.96523	0.300977	0.420267	3	30	5	0	0.156785	1.63358	0.360491	0
PF3D7_0114500	5.2269	28.4102	24.6728	17.8268	0.336918	0.762092	0.839893	33	23	4	22	2.22014	1.61225	0.371252	2.06852
PF3D7_0114600	13.0672	5.16549	2.24298	21.7022	0.392386	0.794581	0.862115	3	28	10	4	0.230419	2.24073	1.05959	0.429365
PF3D7_0114700	0	5.16549	3.73831	0	-0.465349	0.890258	1	5	0	0	4	0.370993	0	0	0.414788
PF3D7_0114800	71.8699	63.2773	39.6261	28.6779	-0.983954	0.118661	0.19645	53	37	55	49	6.03857	4.39234	8.64496	7.80234
PF3D7_0114900	10.4538	32.2843	14.9532	31.0031	0.103591	0.918639	0.944897	20	40	8	25	2.26796	4.72608	1.25152	3.96201
PF3D7_0115000	0	60.6945	31.4018	17.8268	-0.302126	0.911443	0.94085	42	23	0	47	0.524244	0.299122	0	0.819885
PF3D7_0115050	3.92017	24.5361	26.1681	2.32523	0.00253507	0.998568	0.998763	35	3	3	19	17.2893	1.54407	2.04443	13.117
PF3D7_0115100	24.8278	6.45687	13.4579	13.1763	-0.231573	0.848298	0.90092	18	17	19	5	1.47186	1.44837	2.14333	0.571392
PF3D7_0115150	0	6.45687	3.73831	0	-0.786992	0.805377	1	5	0	0	5	0.595058	0	0	0.83163
PF3D7_0115300	0	0	1.49532	0.775078	2.24867	0.643389	1	2	1	0	0	0.142673	0.074327	0	0
PF3D7_0115400	0	33.5757	0	0	-6.90548	0.14967	0.23935	0	0	0	26	0	0	0	2.89253
PF3D7_0200200	0	0	5.98129	0	3.64641	0.410257	1	8	0	0	0	0.574098	0	0	0
PF3D7_0200300	1.30672	0	0	9.30093	2.83453	0.395074	1	0	12	1	0	0	0.681584	0.0752046	0
PF3D7_0200500	3.92017	5.16549	0	0.775078	-3.56524	0.24525	1	0	1	3	4	0	0.0675154	0.268182	0.362241
PF3D7_0200600	3.92017	0	5.98129	0	0.611954	0.850583	1	8	0	3	0	0.511496	0	0.264616	0
PF3D7_0201200	0	2.58275	6.72895	0	1.38114	0.680937	1	9	0	0	2	0.606059	0	0	0.188223
PF3D7_0201300	0	20.662	24.6728	5.42554	0.542559	0.731604	0.815744	33	7	0	16	2.59259	0.572998	0	1.75675
PF3D7_0201400	20.9076	7.74824	11.2149	10.8511	-0.376504	0.764418	0.841002	15	14	16	6	2.29685	2.2336	3.37989	1.28399
PF3D7_0201500	466.501	451.981	477.008	544.105	0.152712	0.465668	0.589746	638	702	357	350	10.5317	12.0741	8.12999	8.07455
PF3D7_0201600	227.37	201.454	210.093	213.921	-0.0162264	0.957978	0.971259	281	276	174	156	7.72332	7.90393	6.59765	5.9923
PF3D7_0201700	2.61345	10.331	5.98129	24.0274	1.21129	0.408035	0.531484	8	31	2	8	0.147374	0.595015	0.0508279	0.205964
PF3D7_0201800	487.408	506.218	521.12	439.469	-0.0486365	0.817921	0.880164	697	567	373	392	21.2461	18.008	15.6855	16.6995
PF3D7_0201900	419.459	457.146	755.886	822.357	0.848195	6.5144e-06	2.66564e-05	1011	1061	321	354	7.47226	8.17057	3.27302	3.65658
PF3D7_0202000	880.732	822.605	870.278	778.953	-0.0464293	0.775114	0.848548	1164	1005	674	637	20.5807	18.5144	16.4403	15.7405
PF3D7_0202100	154.194	222.116	131.588	129.438	-0.527866	0.153936	0.244644	176	167	118	172	3.80723	3.76399	3.52144	5.1999
PF3D7_0202200	103.231	149.799	71.0278	57.3557	-0.9787	0.0392749	0.0752708	95	74	79	116	2.29608	1.86351	2.6341	3.91825
PF3D7_0202300	53.5757	21.9533	53.8316	20.9271	-0.0136761	0.986651	0.990676	72	27	41	17	4.27032	1.66851	3.3547	1.40912
PF3D7_0202400	1975.77	1846.66	7543.9	7088.86	1.93673	5.15708e-125	6.59977e-123	10090	9146	1512	1430	116.32	109.858	24.0469	23.0394
PF3D7_0202500	2247.57	2367.09	1825.79	1795.08	-0.349892	0.000865061	0.00247526	2442	2316	1720	1833	93.3331	92.2284	90.6902	97.9091
PF3D7_0202600	850.678	688.302	1160.37	1071.93	0.536728	0.00106118	0.00298964	1552	1383	651	533	25.3814	23.5658	14.6875	12.1821
PF3D7_0202700	393.324	389.995	562.989	473.572	0.404288	0.0648904	0.116716	753	611	301	302	19.1424	16.1838	10.5563	10.7295
PF3D7_0202800	358.043	260.857	267.663	310.806	-0.097459	0.727689	0.812441	358	401	274	202	7.11668	8.30568	7.51428	5.61199
PF3D7_0203000	1024.47	1115.75	2447.1	2180.29	1.11246	2.07623e-19	2.80428e-18	3273	2813	784	864	32.5724	29.1682	10.7637	12.0168
PF3D7_0203100	150.273	236.321	260.186	353.435	0.666091	0.0418534	0.0797052	348	456	115	183	2.99393	4.08755	1.3649	2.20031
PF3D7_0203200	453.433	643.104	375.326	476.673	-0.364358	0.129395	0.211216	502	615	347	498	18.5191	23.6389	17.6598	25.6753
PF3D7_0203300	546.211	433.901	313.27	335.609	-0.594981	0.0112298	0.0250917	419	433	418	336	28.5621	30.7539	39.3092	32.01
PF3D7_0203400	8280.71	8258.33	3078.87	2871.66	-1.47469	1.23627e-92	1.13008e-90	4118	3705	6337	6395	163.723	153.479	347.577	355.333
PF3D7_0203500	13.0672	32.2843	1.49532	1.55016	-3.89686	0.00709739	0.0166506	2	2	10	25	2.00336	2.08735	13.8188	34.9977
PF3D7_0203600	172.488	184.666	142.056	123.237	-0.428822	0.233785	0.345082	190	159	132	143	5.17485	4.51208	4.95975	5.44315
PF3D7_0203700	522.69	586.283	1131.21	899.09	0.872548	1.75139e-06	7.69561e-06	1513	1160	400	454	53.151	42.4587	19.3854	22.2895
PF3D7_0203800	601.093	563.039	784.297	790.579	0.436017	0.0126581	0.0278817	1049	1020	460	436	34.4042	34.8556	20.8131	19.9845
PF3D7_0203900	676.883	634.064	673.643	603.01	-0.0380998	0.834666	0.891808	901	778	518	491	27.4413	24.6886	21.7647	20.8993
PF3D7_0204000	226.063	214.368	367.849	341.809	0.688308	0.0100642	0.0228362	492	441	173	166	12.6321	11.7974	6.12771	5.95647
PF3D7_0204100	1300.19	1445.05	2265.41	2310.51	0.737053	1.34458e-10	9.69426e-10	3030	2981	995	1119	26.8824	27.5564	12.1784	13.8748
PF3D7_0204200	1179.97	1234.55	910.651	896.765	-0.417814	0.00316347	0.00808478	1218	1157	903	956	93.1531	92.1976	95.2752	102.183
PF3D7_0204300	942.148	1101.54	1699.43	1747.8	0.75415	1.91388e-08	1.10328e-07	2273	2255	721	853	56.9205	58.8372	24.9085	29.8531
PF3D7_0204400	91.4707	99.4357	165.981	213.146	0.98956	0.0106586	0.023941	222	275	70	77	41.0535	52.9866	17.8582	19.9003
PF3D7_0204500	574.959	637.938	1046.73	1005.28	0.758537	3.72989e-06	1.56888e-05	1400	1297	440	494	80.0709	77.2899	34.717	39.4861
PF3D7_0204600	427.299	278.937	878.502	683.619	1.14564	1.54867e-06	6.88763e-06	1175	882	327	216	18.5594	14.5155	7.12551	4.76816
PF3D7_0204700	1404.73	1514.78	1316.63	1342.43	-0.134862	0.284701	0.402934	1761	1732	1075	1173	48.0716	49.2621	40.4837	44.7505
PF3D7_0204800	680.804	485.556	642.989	643.314	0.141366	0.49758	0.619313	860	830	521	376	32.974	33.1579	27.5583	20.148
PF3D7_0204900	1685.67	1485.08	1205.98	1202.15	-0.396859	0.00223265	0.00589242	1613	1551	1290	1150	85.9167	86.0778	94.7927	85.6075
PF3D7_0205000	244.357	315.095	451.587	445.67	0.681355	0.00608618	0.014511	604	575	187	244	21.3221	21.1494	9.10704	12.038
PF3D7_0205100	355.429	316.386	424.672	464.272	0.404017	0.0823927	0.143899	568	599	272	245	15.6773	17.226	10.357	9.4506
PF3D7_0205200	83.6304	136.886	34.3924	54.2554	-1.31558	0.0162159	0.0347173	46	70	64	106	5.61348	8.90038	10.7745	18.078
PF3D7_0205300	52.269	20.662	23.9252	13.1763	-0.973938	0.281582	0.399616	32	17	40	16	1.24682	0.690145	2.15009	0.871257
PF3D7_0205400	784.035	942.702	543.55	743.3	-0.424522	0.0322264	0.0633514	727	959	600	730	21.8923	30.0892	24.9258	30.722
PF3D7_0205500	1909.12	1831.17	625.793	686.719	-1.51096	2.34301e-29	4.85582e-28	837	886	1461	1418	64.082	70.6774	154.313	151.725
PF3D7_0205600	322.761	408.074	465.793	399.94	0.244383	0.310486	0.430492	623	516	247	316	15.888	13.711	8.69004	11.2626
PF3D7_0205700	637.682	519.132	394.765	420.092	-0.505518	0.0178432	0.0378374	528	542	488	402	45.9902	49.1889	58.6399	48.936
PF3D7_0205800	938.228	938.828	667.662	586.734	-0.581328	0.000513007	0.00152237	893	757	718	727	72.2019	63.7719	80.0873	82.149
PF3D7_0205900	9407.11	8865.28	10515.9	10743.4	0.218431	0.000264212	0.00082269	14065	13861	7199	6865	254.55	261.375	179.741	173.638
PF3D7_0206000	838.917	907.835	1350.28	1402.89	0.656336	2.87721e-06	1.2325e-05	1806	1810	642	703	23.8598	24.9151	11.7011	12.98
PF3D7_0206100	513.543	601.78	433.644	398.39	-0.422725	0.0456267	0.0860738	580	514	393	466	12.7648	11.7865	11.9322	14.3332
PF3D7_0206200	135.899	232.447	266.167	238.724	0.454718	0.184816	0.283738	356	308	104	180	9.71805	8.76024	3.91656	6.86708
PF3D7_0206300	1647.78	1211.31	2819.43	2674.79	0.942511	4.22339e-12	3.5211e-11	3771	3451	1261	938	29.5586	28.1843	13.6359	10.2754
PF3D7_0206500	1122.48	981.443	1739.06	1690.44	0.705022	8.58085e-08	4.54244e-07	2326	2181	859	760	31.7896	31.0575	16.1961	14.5164
PF3D7_0206600	156.807	134.303	37.3831	71.3071	-1.42226	0.00361813	0.00909568	50	92	120	104	1.61056	3.08768	5.3325	4.68179
PF3D7_0206700	28.7479	28.4102	12.7102	20.9271	-0.765577	0.41245	0.535735	17	27	22	22	0.367303	0.607821	0.655753	0.664307
PF3D7_0206900	750.06	752.87	408.223	388.314	-0.915895	1.28262e-06	5.75438e-06	546	501	574	583	25.0337	23.9335	36.3067	37.357
PF3D7_0207000	13362.6	13346.3	6146.52	6309.13	-1.10055	2.03543e-82	1.55513e-80	8221	8140	10226	10335	248.078	255.932	425.708	435.858
PF3D7_0207100	1493.59	1749.81	2131.58	2318.26	0.456117	0.000148503	0.000478706	2851	2991	1143	1355	33.0521	36.1289	18.2806	21.9539
PF3D7_0207200	265.265	240.195	129.345	118.587	-1.02748	0.00174621	0.004706	173	153	203	186	8.21391	7.56888	13.2967	12.3421
PF3D7_0207300	10.4538	0	3.73831	4.65047	-0.316838	0.886673	1	5	6	8	0	0.176767	0.221014	0.390179	0
PF3D7_0207400	3695.42	3426.01	4521.11	4238.9	0.298842	0.00040871	0.00123287	6047	5469	2828	2653	121.752	114.731	78.5521	74.6525
PF3D7_0207500	15013	14210.3	15121.5	15646.5	0.0743113	0.169972	0.266082	20225	20187	11489	11004	377.009	392.077	295.452	286.671
PF3D7_0207600	33359.4	33137.9	48845.5	48188.1	0.545193	3.75716e-40	1.11819e-38	65331	62172	25529	25661	1335.91	1324.61	720.166	733.332
PF3D7_0207700	5203.38	4686.39	4171.2	4562.11	-0.179434	0.0347925	0.067797	5579	5886	3982	3629	121.891	133.99	120.022	110.809
PF3D7_0207800	2352.1	2101.06	2768.59	2722.85	0.302419	0.00297425	0.00766239	3703	3513	1800	1627	77.2979	76.4061	51.8356	47.4648
PF3D7_0207900	1242.7	1211.31	1113.27	1130.84	-0.128999	0.336689	0.458991	1489	1459	951	938	28.7596	29.3616	25.3402	25.3198
PF3D7_0208000	3108.7	2949.5	3386.16	3209.6	0.122717	0.169972	0.266082	4529	4141	2379	2284	89.2204	84.997	64.6545	62.8824
PF3D7_0208100	5366.72	5383.73	9247.08	9266.05	0.784149	5.97022e-36	1.56726e-34	12368	11955	4107	4169	146.468	147.513	67.0983	68.9997
PF3D7_0208200	1011.4	940.12	765.605	806.856	-0.3116	0.0456902	0.0861466	1024	1041	774	728	46.7417	49.5099	48.7403	46.4416
PF3D7_0208300	277.026	164.004	252.71	328.633	0.398575	0.225874	0.335048	338	424	212	127	4.1219	5.38744	3.56663	2.16449
PF3D7_0208400	2728.44	3024.4	4382.79	4118.76	0.563442	4.27838e-10	2.91625e-09	5862	5314	2088	2342	46.6689	44.0798	22.9327	26.0579
PF3D7_0208500	747.446	659.892	397.756	503.801	-0.642687	0.00174597	0.004706	532	650	572	511	19.0414	24.2402	28.2439	25.561
PF3D7_0208600	2422.67	2359.34	2278.12	2283.38	-0.068096	0.488895	0.611746	3047	2946	1854	1827	104.247	105.017	87.5071	87.3576
PF3D7_0208700	1590.28	1787.26	1065.42	935.519	-0.7552	3.64191e-08	2.01982e-07	1425	1207	1217	1384	103.289	91.1554	121.695	140.199
PF3D7_0208800	378.95	282.811	331.962	313.906	-0.0348761	0.894841	0.929335	444	405	290	219	15.9869	15.194	14.4053	11.0204
PF3D7_0208900	23.521	12.9137	19.4392	43.4044	0.786243	0.404126	0.527331	26	56	18	10	0.249123	0.559067	0.237933	0.133909
PF3D7_0209000	13.0672	5.16549	14.9532	7.75078	0.317559	0.820635	0.882342	20	10	10	4	0.133483	0.0695397	0.0920744	0.0373102
PF3D7_0209100	1480.52	1690.41	2204.11	1782.68	0.330393	0.0138518	0.030199	2948	2300	1133	1309	70.0536	56.9465	37.1429	43.4724
PF3D7_0209200	929.081	1053.76	660.933	467.372	-0.813128	3.55071e-05	0.000127731	884	603	711	816	43.4003	30.8456	48.1562	55.9888
PF3D7_0209300	1498.81	1377.89	817.941	774.303	-0.853252	1.40306e-09	9.04565e-09	1094	999	1147	1067	68.5494	65.2211	99.1499	93.4376
PF3D7_0209400	1847.71	1689.12	1593.27	1491.25	-0.197308	0.0989895	0.167735	2131	1924	1414	1308	74.7155	70.286	68.3942	64.0923
PF3D7_0209500	61.4161	82.6479	47.1027	51.1551	-0.552312	0.338075	0.460023	63	66	47	64	2.75371	3.00579	2.83412	3.90957
PF3D7_0209600	1010.1	831.644	1129.72	1200.6	0.339503	0.0282746	0.0567154	1511	1549	773	644	25.8971	27.6614	18.2771	15.4256
PF3D7_0209700	780.115	941.411	1123.73	912.266	0.242114	0.159161	0.251232	1503	1177	597	729	40.4772	33.0266	22.1803	27.4378
PF3D7_0209800	9868.38	9957.78	10654.2	11285.1	0.146078	0.0127781	0.0280976	14250	14560	7552	7711	353.049	375.852	258.121	266.994
PF3D7_0209900	50.9623	38.7412	15.7009	32.5533	-0.895353	0.25614	0.370704	21	42	39	30	2.80991	5.85543	7.19913	5.61003
PF3D7_0210000	1919.58	1988.71	2245.97	2315.93	0.223053	0.0313913	0.0620432	3004	2988	1469	1540	178.021	184.496	120.098	127.545
PF3D7_0210100	7320.27	6576.96	4005.97	4168.37	-0.765628	6.54233e-23	1.01179e-21	5358	5378	5602	5093	569.108	595.181	820.876	756.026
PF3D7_0210200	3755.53	3298.17	5345.03	5495.3	0.62	3.17119e-13	2.86808e-12	7149	7090	2874	2554	58.4506	60.3985	32.417	29.1834
PF3D7_0210300	4756.48	4180.17	3195.5	2988.7	-0.531054	6.94487e-09	4.19231e-08	4274	3856	3640	3237	132.579	124.627	155.77	140.331
PF3D7_0210400	585.413	546.251	328.971	291.429	-0.866978	7.78212e-05	0.000264169	440	376	448	423	29.9088	26.63	42.0114	40.1844
PF3D7_0210500	266.572	180.792	272.896	306.156	0.372358	0.221904	0.329636	365	395	204	140	5.91421	6.66864	4.56012	3.17032
PF3D7_0210600	134.593	74.8996	97.9436	98.4349	-0.092993	0.844696	0.898587	131	127	103	58	5.21693	5.26967	5.65878	3.22806
PF3D7_0210700	122.832	105.893	68.0372	48.0548	-0.977784	0.0472989	0.0888199	91	62	94	82	5.51977	3.91839	7.86593	6.95128
PF3D7_0210800	197.315	156.256	128.598	163.541	-0.275492	0.451206	0.576566	172	211	151	121	5.24073	6.69857	6.34721	5.15252
PF3D7_0210900	4227.25	3952.89	2804.48	2787.18	-0.548819	1.56846e-10	1.12293e-09	3751	3596	3235	3061	123.528	123.388	146.972	140.881
PF3D7_0211000	128.059	158.839	63.5512	85.2585	-0.94757	0.0317497	0.0625343	85	110	98	123	7.80928	10.5298	12.4211	15.7931
PF3D7_0211100	83.6304	89.1047	71.0278	57.3557	-0.427873	0.40646	0.529837	95	74	64	69	1.78331	1.44735	1.6574	1.81019
PF3D7_0211200	716.085	763.201	364.111	351.885	-1.04685	7.17848e-08	3.84379e-07	487	454	548	591	21.4688	20.8531	33.3274	36.4113
PF3D7_0211300	112.378	139.468	139.065	121.687	0.0501494	0.900456	0.933273	186	157	86	108	11.8398	10.4128	7.55218	9.60785
PF3D7_0211400	128.059	120.098	151.775	124.012	0.152542	0.699437	0.789508	203	160	98	93	10.6245	8.72507	7.07589	6.80246
PF3D7_0211500	373.723	325.426	361.868	367.387	0.0608835	0.800744	0.867515	484	474	286	252	8.29923	8.46851	6.76551	6.03898
PF3D7_0211600	533.144	569.495	157.009	209.271	-1.59045	2.9022e-10	2.02956e-09	210	270	408	441	18.0949	24.2402	48.4997	53.1063
PF3D7_0211700	1050.61	1036.97	1922.24	1838.48	0.849222	5.54283e-12	4.54708e-11	2571	2372	804	803	38.9544	37.446	16.8056	17.0036
PF3D7_0211800	5541.82	5880.91	5444.47	5362.76	-0.0799222	0.26322	0.379236	7282	6919	4241	4554	209.237	207.142	168.112	182.874
PF3D7_0211900	995.724	960.782	778.315	792.129	-0.317108	0.0391671	0.0751425	1041	1022	762	744	32.3472	33.0882	32.6651	32.3095
PF3D7_0212000	503.089	529.463	569.718	652.615	0.243272	0.214774	0.32147	762	842	385	410	30.9612	35.6461	21.5807	23.2819
PF3D7_0212100	458.66	413.239	1057.94	1053.33	1.27597	1.21842e-13	1.13816e-12	1415	1359	351	320	15.993	16.004	5.47296	5.05468
PF3D7_0212200	380.257	397.743	421.681	421.642	0.11629	0.603112	0.712351	564	544	291	308	21.33	21.4361	15.1826	16.2792
PF3D7_0212300	2813.38	2572.42	3108.03	3198.75	0.227764	0.0151653	0.0327084	4157	4127	2153	1992	98.0082	101.38	70.0275	65.636
PF3D7_0212400	1097.65	1344.32	1823.55	1919.09	0.615876	4.20017e-06	1.75803e-05	2439	2476	840	1041	13.3777	14.15	6.3561	7.97977
PF3D7_0212500	1362.91	1816.96	2721.49	2438.39	0.698307	2.74893e-07	1.34017e-06	3640	3146	1043	1407	20.4201	18.3887	8.07202	11.0311
PF3D7_0212600	294.013	360.293	350.653	317.782	0.0308103	0.904254	0.935694	469	410	225	279	19.3174	17.5953	12.785	16.0602
PF3D7_0212700	181.635	351.253	248.971	234.849	-0.139554	0.6814	0.776165	333	303	139	272	15.029	14.2483	8.6545	17.1563
PF3D7_0212800	435.139	481.682	639.998	579.758	0.411905	0.0402308	0.0769013	856	748	333	373	11.1496	10.1514	5.98375	6.78995
PF3D7_0212900	2327.28	2489.77	2761.86	2859.26	0.222649	0.0211234	0.0438843	3694	3689	1781	1928	100.269	104.331	66.6924	73.1388
PF3D7_0213000	487.408	672.805	434.391	330.183	-0.601518	0.0127629	0.0280763	581	426	373	521	18.322	13.9972	16.2273	22.9617
PF3D7_0213100	1234.85	1231.97	1238.87	1169.59	-0.0344819	0.795496	0.862743	1657	1509	945	954	55.1984	52.3756	43.4288	44.4143
PF3D7_0213200	71.8699	28.4102	8.97194	17.8268	-1.90482	0.028056	0.056321	12	23	55	22	0.803577	1.60476	5.08102	2.05892
PF3D7_0213400	1147.3	1353.36	718.503	647.965	-0.871797	4.18175e-08	2.29929e-07	961	836	878	1048	28.405	25.7463	35.8021	43.2916
PF3D7_0213500	682.11	497.179	601.867	605.336	0.0338852	0.87047	0.913708	805	781	522	385	32.1292	32.4781	28.742	21.4751
PF3D7_0213600	243.051	340.922	430.653	508.451	0.685076	0.00774207	0.0179739	576	656	186	264	5.72436	6.79274	2.55012	3.66673
PF3D7_0213700	142.433	220.825	100.187	98.4349	-0.871121	0.0293006	0.0585898	134	127	109	171	7.47426	7.3808	8.38749	13.33
PF3D7_0213800	129.366	86.522	90.467	41.8542	-0.705316	0.193585	0.295368	121	54	99	67	4.34161	2.01881	4.90053	3.35978
PF3D7_0213900	554.051	349.962	746.166	695.245	0.673316	0.00336998	0.0085274	998	897	424	271	15.91	14.8994	9.32497	6.03781
PF3D7_0214000	2452.72	2596.95	2900.18	2901.12	0.200156	0.0327069	0.0641973	3879	3743	1877	2011	103.422	103.98	69.04	74.9337
PF3D7_0214100	4431.1	4601.16	6571.2	6233.17	0.503492	4.00002e-12	3.34577e-11	8789	8042	3391	3563	120.12	114.518	63.9359	68.0552
PF3D7_0214200	1796.75	1689.12	927.848	982.023	-0.868089	1.44422e-11	1.1462e-10	1241	1267	1375	1308	65.6656	69.852	100.372	96.7263
PF3D7_0214300	227.37	247.944	363.363	378.238	0.64167	0.0136026	0.0296937	486	488	174	192	3.7811	3.95583	1.86756	2.08763
PF3D7_0214400	917.321	551.416	770.091	698.345	-8.47339e-05	0.999697	0.999697	1030	901	702	427	29.7496	27.1147	27.9719	17.2362
PF3D7_0214500	43.1219	42.6153	1.49532	32.5533	-1.33423	0.212284	0.318488	2	42	33	33	0.0877919	1.92092	1.99839	2.02446
PF3D7_0214600	124.139	158.839	106.916	53.4804	-0.818389	0.0860894	0.149108	143	69	95	123	1.58034	0.794511	1.44837	1.89972
PF3D7_0214700	62.7228	38.7412	13.4579	14.7265	-1.84802	0.0211469	0.0439152	18	19	48	30	0.970238	1.06708	3.56935	2.25994
PF3D7_0214800	197.315	139.468	199.626	217.797	0.309803	0.36626	0.489398	267	281	151	108	2.9864	3.27476	2.33	1.68823
PF3D7_0214900	591.946	743.831	864.296	715.397	0.241999	0.204891	0.3093	1156	923	453	576	18.5766	15.4542	10.0427	12.9361
PF3D7_0215000	427.299	539.794	737.194	768.877	0.638894	0.00111612	0.00313409	986	992	327	418	12.0938	12.6775	5.53318	7.16525
PF3D7_0215100	743.526	891.047	841.119	850.26	0.0491872	0.76863	0.843976	1125	1097	569	690	39.7921	40.4285	27.7651	34.1086
PF3D7_0215200	95.3909	107.184	65.7942	87.5838	-0.401756	0.402708	0.526018	88	113	73	83	2.41409	3.22988	2.76272	3.18215
PF3D7_0215300	181.635	148.508	63.5512	58.1308	-1.43973	0.000749413	0.00215883	85	75	139	115	1.33528	1.22759	3.01239	2.52478
PF3D7_0215400	997.031	1284.92	1807.85	1806.71	0.66343	2.99863e-06	1.2813e-05	2418	2331	763	995	35.0248	35.1802	15.2471	20.1425
PF3D7_0215500	512.236	653.435	995.885	1020.78	0.790647	8.45146e-06	3.39052e-05	1332	1317	392	506	26.9468	27.7603	10.9403	14.3062
PF3D7_0215600	492.635	472.643	554.017	446.445	0.0518673	0.809399	0.874116	741	576	377	366	25.497	20.6504	17.8959	17.6004
PF3D7_0215700	3528.16	2952.08	4181.67	3952.9	0.328113	0.000857405	0.0024561	5593	5100	2700	2286	81.3416	77.2812	54.1719	46.4638
PF3D7_0215800	658.589	747.705	1208.22	1144.01	0.742094	1.88717e-06	8.27608e-06	1616	1476	504	579	36.1724	34.4238	15.5636	18.1128
PF3D7_0215900	471.728	553.999	219.065	272.827	-1.06059	1.60087e-05	6.14306e-05	293	352	361	429	26.9878	33.7815	45.8722	55.224
PF3D7_0216000	448.207	614.694	852.334	846.385	0.676276	0.000574037	0.00168685	1140	1092	343	476	11.8044	11.7815	4.89979	6.8884
PF3D7_0216100	202.542	151.091	246.728	335.609	0.719557	0.0253674	0.0515711	330	433	155	117	6.3841	8.7279	4.13676	3.16332
PF3D7_0216200	280.946	347.379	313.27	302.28	-0.0297089	0.909843	0.939957	419	390	215	269	26.4844	25.6848	18.7481	23.7629
PF3D7_0216300	512.236	530.754	686.353	658.816	0.367078	0.0487187	0.0910185	918	850	392	411	13.5504	13.0726	7.98246	8.47854
PF3D7_0216400	705.631	643.104	500.933	647.965	-0.23155	0.246828	0.36018	670	836	540	498	18.2827	23.7688	20.3283	18.9917
PF3D7_0216500	497.862	539.794	697.568	833.209	0.56075	0.00316937	0.00809178	933	1075	381	418	10.0566	12.073	5.6655	6.29677
PF3D7_0216600	620.694	584.992	894.203	808.406	0.498014	0.00400954	0.00998289	1196	1043	475	453	22.0718	20.0552	12.0933	11.6836
PF3D7_0216700	2942.74	2983.07	4025.41	3927.32	0.424448	3.83573e-07	1.83334e-06	5384	5067	2252	2310	83.866	82.2371	48.394	50.2879
PF3D7_0216800	329.295	386.121	540.559	484.424	0.518741	0.0209145	0.0435741	723	625	252	299	14.0284	12.6353	6.74547	8.10795
PF3D7_0216900	45.7354	61.9859	96.4483	172.067	1.31711	0.00983565	0.0223672	129	222	35	48	5.63855	10.1104	2.11051	2.93217
PF3D7_0217000	274.412	263.44	541.307	506.126	0.96166	2.85804e-05	0.00010461	724	653	210	204	16.1358	15.1636	6.45676	6.3541
PF3D7_0217100	2725.83	3209.06	3198.5	2923.59	0.0448021	0.667712	0.763803	4278	3772	2086	2485	125.267	115.081	84.2663	101.694
PF3D7_0217200	207.769	120.098	391.027	396.065	1.26378	5.22363e-05	0.000182275	523	511	159	93	6.14922	6.26001	2.57904	1.52817
PF3D7_0217300	614.161	631.481	281.121	213.146	-1.33312	9.84426e-09	5.81232e-08	376	275	470	489	44.0935	33.6013	76.0373	80.1431
PF3D7_0217400	1739.25	1956.43	737.194	691.369	-1.37122	7.7753e-24	1.27162e-22	986	892	1331	1515	39.3315	37.0736	73.246	84.4592
PF3D7_0217500	412.925	584.992	240.747	230.973	-1.08106	2.90613e-05	0.000106109	322	298	316	453	6.27309	6.04892	8.49287	12.3337
PF3D7_0217600	658.589	991.774	1271.77	1526.9	0.761724	4.63735e-05	0.000163714	1701	1970	504	768	19.1564	23.116	7.83039	12.0877
PF3D7_0217700	246.971	275.062	273.644	256.551	0.0223869	0.935926	0.958201	366	331	189	213	16.0659	15.1387	11.4453	13.067
PF3D7_0217800	9616.19	9111.93	3997	4128.06	-1.20478	2.53007e-71	1.56041e-69	5346	5326	7359	7056	383.641	398.229	728.546	707.661
PF3D7_0217900	2916.61	2852.64	3997	3525.05	0.382832	4.57802e-05	0.000161843	5346	4548	2232	2209	122.012	108.151	70.2767	70.4598
PF3D7_0218000	1916.96	2190.17	1688.97	1908.24	-0.191403	0.112111	0.186938	2259	2462	1467	1696	95.6111	108.572	85.6573	100.32
PF3D7_0218100	710.858	772.241	374.578	361.186	-1.01128	1.87839e-07	9.43619e-07	501	466	544	598	23.8657	23.1291	35.7501	39.8114
PF3D7_0218200	648.135	619.859	764.11	761.126	0.266514	0.121988	0.201049	1022	982	496	480	18.1011	18.1218	12.1193	11.8814
PF3D7_0218300	1896.06	1795.01	1169.34	1341.66	-0.555894	1.1411e-05	4.47951e-05	1564	1731	1451	1390	72.8194	83.9738	93.2009	90.4474
PF3D7_0218400	722.619	568.204	619.064	643.314	-0.0320699	0.8685	0.913123	828	830	553	440	29.504	30.8152	27.1843	21.9116
PF3D7_0218500	2593.85	2461.36	1126.73	1164.17	-1.14189	1.01956e-24	1.74553e-23	1507	1502	1985	1906	46.6866	48.4825	84.8363	82.5225
PF3D7_0218600	1488.36	1393.39	2397.75	2608.91	0.796885	1.07164e-12	9.40952e-12	3207	3366	1139	1079	27.6269	30.2122	13.5363	12.9905
PF3D7_0218700	1404.73	1929.31	1404.86	1521.48	-0.188321	0.212591	0.318683	1879	1963	1075	1494	55.8826	60.8284	44.1063	62.0971
PF3D7_0218800	2196.6	2546.59	586.914	647.19	-1.94261	7.09183e-48	2.57469e-46	785	835	1681	1972	90.4393	100.233	267.176	317.516
PF3D7_0218900	31.3614	6.45687	4.48597	0	-3.06927	0.0649486	0.11678	6	0	24	5	2.70454	0	14.9243	3.1498
PF3D7_0219100	79.7102	107.184	77.0091	128.663	0.137534	0.776871	0.850107	103	166	61	83	3.84297	6.45319	3.1398	4.32792
PF3D7_0219200	30027.2	30271.1	9144.65	9400.14	-1.70113	1.26182e-276	4.96866e-274	12231	12128	22979	23441	720.68	744.57	1867.9	1930.31
PF3D7_0219300	424.685	368.041	112.897	151.14	-1.58654	7.23757e-08	3.86331e-07	151	195	325	285	10.6663	14.3518	31.671	28.1353
PF3D7_0219400	7036.71	6588.59	1825.79	1753.23	-1.92857	9.87294e-126	1.29589e-123	2442	2262	5385	5102	119.322	115.161	362.997	348.407
PF3D7_0219500	981.35	727.043	631.026	710.746	-0.348492	0.0678576	0.121199	844	917	751	563	33.0816	37.4498	40.6094	30.8406
PF3D7_0219600	1722.26	1410.18	2615.32	2462.42	0.697029	9.01933e-09	5.34994e-08	3498	3177	1318	1092	69.5176	65.7852	36.1354	30.3297
PF3D7_0219700	71.8699	55.529	31.4018	50.3801	-0.63997	0.312854	0.432954	42	65	55	43	2.11972	3.41806	3.82943	3.03297
PF3D7_0219800	559.278	561.747	586.914	591.384	0.0718757	0.702771	0.791352	785	763	428	435	13.9928	14.1709	10.525	10.8367
PF3D7_0219900	39.2017	54.2377	33.6448	54.2554	-0.0888188	0.896184	0.929974	45	70	30	42	1.78517	2.89336	1.64184	2.32856
PF3D7_0220000	6591.12	6810.7	13400.3	12647.7	0.958757	5.95062e-56	2.58146e-54	17923	16318	5044	5274	188.815	179.113	73.3065	77.649
PF3D7_0220100	527.917	538.503	509.157	634.014	0.100063	0.624807	0.728562	681	818	404	417	11.6939	14.6353	9.57053	10.0074
PF3D7_0220200	4037.78	3710.11	2886.72	2730.6	-0.463841	2.51947e-07	1.23654e-06	3861	3523	3090	2873	82.4332	78.3702	91.0129	85.7252
PF3D7_0220300	130.672	94.2702	120.373	114.711	0.063849	0.881052	0.92137	161	148	100	73	4.18734	4.0106	3.58801	2.65342
PF3D7_0220400	27.4412	54.2377	42.6167	29.453	-0.180517	0.809719	0.874277	57	38	21	42	2.04522	1.42064	1.03951	2.10613
PF3D7_0220500	312.307	215.659	134.579	151.915	-0.881952	0.00856356	0.0196931	180	196	239	167	6.26534	7.10828	11.4766	8.1238
PF3D7_0220600	882.039	958.199	690.839	774.303	-0.32901	0.0451658	0.0854096	924	999	675	742	24.023	27.0618	24.2104	26.9606
PF3D7_0220700	62.7228	76.191	88.224	71.3071	0.199742	0.702009	0.790881	118	92	48	59	4.77301	3.87735	2.67851	3.33529
PF3D7_0220800	610.24	433.901	888.222	830.883	0.719559	0.000336153	0.00103164	1188	1072	467	336	16.7213	15.7211	9.06801	6.60941
PF3D7_0221000	3.92017	0	0	0	-3.80652	0.433139	1	0	0	3	0	0	0	0.328368	0
PF3D7_0221100	22.2143	25.8275	7.47661	3.10031	-2.18131	0.0681628	0.121577	10	4	17	20	0.921086	0.383881	2.16019	2.57455
PF3D7_0221200	398.551	406.782	217.569	217.797	-0.887367	0.00048983	0.00145866	291	281	305	315	8.20775	8.25798	11.8679	12.4169
PF3D7_0221300	0	0	2.24298	0	2.23228	0.645866	1	3	0	0	0	0.195981	0	0	0
PF3D7_0221400	67.9497	81.3565	86.7287	74.4075	0.110058	0.828877	0.888096	116	96	52	63	9.05415	7.80724	5.59932	6.87228
PF3D7_0221500	393.324	322.843	349.158	365.837	-0.00230796	0.992489	0.994027	467	472	301	250	49.6763	52.3131	44.1714	37.1657
PF3D7_0221600	0	5.16549	13.4579	0	1.38117	0.591795	1	18	0	0	4	2.09046	0	0	0.649234
PF3D7_0221650	0	0	3.73831	3.87539	3.99378	0.264001	1	5	5	0	0	0.543899	0.566702	0	0
PF3D7_0221700	39.2017	89.1047	23.9252	34.1034	-1.14554	0.104042	0.174994	32	44	30	69	0.836186	1.19796	1.08147	2.51984
PF3D7_0221800	0	0	0	4.65047	3.28173	0.495984	1	0	6	0	0	0	0.229917	0	0
PF3D7_0221900	10.4538	0	0	0	-5.22172	0.141664	1	0	0	8	0	0	0	0.633226	0
PF3D7_0222000	0	3.87412	9.7196	0.775078	1.43715	0.57921	1	13	1	0	3	1.10433	0.0885096	0	0.356161
PF3D7_0222100	176.408	191.123	118.13	114.711	-0.658514	0.0706003	0.125411	158	148	135	148	9.21935	8.9979	10.8672	12.0691
PF3D7_0222300	109.765	117.515	109.906	131.763	0.0883418	0.831643	0.889693	147	170	84	91	12.3133	14.8369	9.70689	10.653
PF3D7_0222600	358.043	524.297	404.485	372.037	-0.184391	0.460301	0.58454	541	480	274	406	35.2461	32.583	24.6267	36.9667
PF3D7_0222700	0	0	0	5.42554	3.50416	0.447121	1	0	7	0	0	0	0.5024	0	0
PF3D7_0223100	1.30672	12.9137	0.747661	0	-4.22957	0.123852	1	1	0	1	10	0.0726294	0	0.100197	1.01504
PF3D7_0223400	0	9.03961	3.73831	0	-1.27194	0.663805	1	5	0	0	7	0.366469	0	0	0.717027
PF3D7_0223500	13.0672	28.4102	44.112	70.5321	1.46582	0.0572084	0.104627	59	91	10	22	0.65123	1.04655	0.152274	0.339372
PF3D7_0300100	2.61345	3.87412	0	0.775078	-3.0775	0.371331	1	0	1	2	3	0	0.011334	0.0300138	0.0456079
PF3D7_0300500	2.61345	0	2.99065	0	0.197199	0.961638	1	4	0	2	0	0.267115	0	0.184251	0
PF3D7_0300700	0	33.5757	3.73831	3.87539	-2.14128	0.216707	0.323666	5	5	0	26	0.32575	0.339407	0	2.36733
PF3D7_0301000	24.8278	9.03961	8.97194	0.775078	-1.79353	0.231807	0.342755	12	1	19	7	0.35181	0.0305466	0.768462	0.286811
PF3D7_0301100	0	0	0	3.10031	2.69639	0.57729	1	0	4	0	0	0	0.389855	0	0
PF3D7_0301200	145.046	60.6945	49.3456	51.1551	-1.03338	0.0705947	0.125411	66	66	111	47	1.72214	1.79434	3.99566	1.71393
PF3D7_0301300	167.261	147.217	278.878	231.748	0.699549	0.0293875	0.0587177	373	299	128	114	12.4485	10.3972	5.89331	5.3172
PF3D7_0301400	280.946	240.195	230.28	265.852	-0.071018	0.805251	0.870555	308	343	215	186	17.1531	19.9032	16.5186	14.4769
PF3D7_0301500	286.173	328.009	346.167	251.9	-0.0381364	0.89133	0.927193	463	325	219	254	10.073	7.36712	6.57301	7.72294
PF3D7_0301600	522.69	503.635	898.689	887.464	0.799404	3.76385e-06	1.58187e-05	1202	1145	400	390	29.4962	29.2755	13.5414	13.3751
PF3D7_0301700	1969.23	1616.8	2152.52	2151.62	0.263418	0.0297076	0.0591956	2879	2776	1507	1252	59.0883	59.363	42.6693	35.9116
PF3D7_0301800	32.6681	96.853	93.4577	48.8299	0.135653	0.834526	0.891808	125	63	25	75	3.68265	1.93387	1.01609	3.08804
PF3D7_0301900	341.055	276.354	132.336	108.511	-1.35771	2.14293e-05	7.98374e-05	177	140	261	214	6.17283	5.08716	12.5572	10.4303
PF3D7_0302000	1684.37	2040.37	1608.97	1520.7	-0.251154	0.0496254	0.0926787	2152	1962	1289	1580	60.3673	57.3449	49.8833	61.9423
PF3D7_0302100	2575.55	3112.21	4749.14	4741.93	0.738632	3.5245e-14	3.4696e-13	6352	6118	1971	2410	68.3138	68.5558	29.2433	36.2231
PF3D7_0302200	433.833	649.561	794.016	914.592	0.657003	0.00192057	0.00513925	1062	1180	332	503	15.9568	18.4731	6.88178	10.5623
PF3D7_0302500	172.488	299.599	335.7	264.301	0.345833	0.287818	0.405991	449	341	132	232	5.67017	4.48684	2.29967	4.09457
PF3D7_0302600	739.606	974.987	1315.14	1194.39	0.549481	0.000905476	0.00258369	1759	1541	566	755	26.3142	24.0195	11.6811	15.7849
PF3D7_0302700	470.421	508.801	249.719	349.56	-0.708806	0.00453369	0.0111523	334	451	360	394	24.2582	34.1291	36.0709	39.9926
PF3D7_0302800	168.567	156.256	266.915	185.244	0.477508	0.16375	0.25776	357	239	129	121	9.80846	6.84174	4.8895	4.6461
PF3D7_0302900	5343.2	4929.17	6612.32	6330.83	0.333479	5.87874e-06	2.41907e-05	8844	8168	4089	3817	106.271	102.263	67.7837	64.1001
PF3D7_0303000	381.564	399.034	376.074	491.399	0.151987	0.522773	0.64316	503	634	292	309	14.9534	19.638	11.9756	12.8381
PF3D7_0303100	226.063	238.904	250.467	365.837	0.40619	0.173964	0.270675	335	472	173	185	3.66013	5.37317	2.6076	2.82484
PF3D7_0303200	2571.63	2648.61	3949.15	3737.42	0.558248	2.42312e-10	1.70853e-09	5282	4822	1968	2051	77.459	73.6778	39.8144	42.0349
PF3D7_0303300	2038.49	2151.43	1905.04	1945.45	-0.121927	0.251566	0.365681	2548	2510	1560	1666	87.4652	89.773	73.8759	79.9248
PF3D7_0303400	969.59	943.994	864.296	859.561	-0.150617	0.319466	0.440082	1156	1109	742	731	24.1588	24.1482	21.3926	21.3503
PF3D7_0303500	671.656	867.803	1293.45	1284.3	0.743558	4.38365e-06	1.83183e-05	1730	1657	514	672	17.4308	17.3952	7.14456	9.46259
PF3D7_0303600	202.542	174.335	161.495	261.976	0.167857	0.634402	0.736491	216	338	155	135	13.7252	22.3779	13.5875	11.9887
PF3D7_0303700	1526.25	1703.32	1693.45	1711.37	0.0761731	0.523147	0.643284	2265	2208	1168	1319	85.7502	87.0968	61.0031	69.7883
PF3D7_0303800	637.682	503.635	658.69	637.114	0.183294	0.351988	0.474789	881	822	488	390	21.222	20.6309	16.2171	13.1294
PF3D7_0303900	101.925	58.1118	48.598	28.6779	-1.0494	0.0918737	0.157239	65	37	78	45	6.19269	3.67286	10.2519	5.99169
PF3D7_0304000	23.521	28.4102	35.8877	12.4012	-0.104041	0.911674	0.9409	48	16	18	22	1.33867	0.464932	0.692545	0.857485
PF3D7_0304100	28.7479	41.3239	20.9345	41.0791	-0.177114	0.825393	0.885783	28	53	22	32	0.656072	1.29391	0.711145	1.04789
PF3D7_0304200	313.614	281.519	301.308	266.627	-0.0673051	0.801282	0.867914	403	344	240	218	12.3733	11.0046	10.1656	9.35419
PF3D7_0304300	324.068	463.603	376.074	426.293	0.0264063	0.916699	0.943749	503	550	248	359	7.18069	8.18083	4.88419	7.16248
PF3D7_0304400	5443.81	5425.06	2402.98	2352.36	-1.19255	6.27835e-51	2.45335e-49	3214	3035	4166	4201	136.351	134.155	243.823	249.079
PF3D7_0304500	1063.67	1277.17	417.943	436.369	-1.45432	3.43396e-17	4.05034e-16	559	563	814	989	30.404	31.9053	61.078	75.1771
PF3D7_0304600	308.387	326.717	292.336	262.751	-0.194193	0.458885	0.583321	391	339	236	253	13.864	12.5241	11.5442	12.5372
PF3D7_0304700	52.269	50.3635	41.1214	44.1794	-0.266923	0.678816	0.773738	55	57	40	39	2.79539	3.0185	2.80467	2.77022
PF3D7_0304800	219.53	321.552	332.709	331.733	0.296105	0.294144	0.412378	445	428	168	249	6.77944	6.79381	3.5309	5.30156
PF3D7_0304900	133.286	131.72	91.9623	71.3071	-0.698429	0.109792	0.183548	123	92	102	102	6.82901	5.32202	7.81259	7.9145
PF3D7_0305000	666.43	632.773	909.904	751.825	0.35524	0.0469733	0.0883382	1217	970	510	490	50.5304	41.9633	29.2129	28.4334
PF3D7_0305100	1323.71	1171.28	2328.22	2057.83	0.814035	8.52227e-11	6.30426e-10	3114	2655	1013	907	18.8142	16.7135	8.44342	7.65852
PF3D7_0305200	1057.14	1425.68	1402.61	1532.33	0.24119	0.120037	0.198343	1876	1977	809	1104	27.1086	29.7658	16.1274	22.2953
PF3D7_0305300	2112.97	2376.13	1423.55	1409.87	-0.66392	8.70505e-09	5.18756e-08	1904	1819	1617	1840	33.9981	33.8421	39.8327	45.9173
PF3D7_0305400	638.988	768.367	242.242	198.42	-1.67495	1.77274e-13	1.63803e-12	324	256	489	595	21.2816	17.5201	44.3109	54.6194
PF3D7_0305500	1501.43	1783.39	2330.46	2678.67	0.608594	8.06791e-07	3.71066e-06	3117	3456	1149	1381	17.5475	20.2716	8.92362	10.8653
PF3D7_0305600	3670.59	3645.55	2384.29	2463.97	-0.593647	1.6424e-11	1.29744e-10	3189	3179	2809	2823	68.0053	70.6342	82.6385	84.1337
PF3D7_0305700	4215.49	3659.75	2970.46	2630.61	-0.491494	1.17049e-06	5.26978e-06	3973	3394	3226	2834	208.542	185.619	233.605	207.896
PF3D7_0305800	30.0547	73.6083	66.5419	66.6567	0.361225	0.568013	0.683351	89	86	23	57	1.91891	1.93197	0.684125	1.71756
PF3D7_0305900	172.488	104.601	139.065	83.7084	-0.314121	0.487416	0.610641	186	108	132	81	15.526	9.39308	15.2007	9.44939
PF3D7_0306000	1264.91	1631	592.895	926.993	-0.930402	3.18479e-06	1.35407e-05	793	1196	968	1263	51.7574	81.333	87.16	115.206
PF3D7_0306100	770.968	958.199	901.68	781.278	-0.0390534	0.823306	0.884099	1206	1008	590	742	27.577	24.0158	18.6121	23.7124
PF3D7_0306200	1833.33	1682.66	1855.7	1680.37	0.00833474	0.943996	0.964149	2482	2168	1403	1303	70.641	64.2911	55.0878	51.8287
PF3D7_0306300	3363.51	3431.18	2210.09	2336.86	-0.579577	3.1381e-10	2.18855e-09	2956	3015	2574	2657	83.4075	88.6389	100.196	104.776
PF3D7_0306400	3503.33	2861.68	3573.07	3605.66	0.173629	0.0916355	0.156936	4779	4652	2681	2216	101.641	103.088	78.6635	65.868
PF3D7_0306500	1211.33	1101.54	995.885	1032.4	-0.189415	0.18395	0.28286	1332	1332	927	853	55.369	57.6903	53.1599	49.5544
PF3D7_0306600	623.308	560.456	316.261	344.134	-0.842049	8.3246e-05	0.000280722	423	444	477	434	33.0522	36.1476	51.4187	47.3937
PF3D7_0306700	669.043	825.187	340.186	320.882	-1.17652	1.24489e-08	7.28294e-08	455	414	512	639	17.6996	16.7799	27.4767	34.7395
PF3D7_0306800	1609.88	1411.47	1908.78	2138.44	0.42172	0.000646371	0.00188427	2553	2759	1232	1093	75.9905	85.565	50.5896	45.4673
PF3D7_0306900	79903.6	79667.4	69599	71079.3	-0.181802	2.51412e-06	1.08789e-05	93089	91706	61148	61692	3058.62	3139.51	2771.74	2832.87
PF3D7_0307000	24.8278	30.993	5.23363	17.0517	-1.32651	0.209591	0.315279	7	22	19	24	3.15529	10.3324	11.8151	15.119
PF3D7_0307100	19657.1	19915.6	6189.14	5981.27	-1.70109	1.64348e-220	3.36519e-218	8278	7717	15043	15422	512.022	497.334	1283.63	1333.14
PF3D7_0307200	10206.8	10050.8	5414.56	5133.34	-0.941451	2.54872e-49	9.5233e-48	7242	6623	7811	7783	319.45	304.393	475.327	479.802
PF3D7_0307300	26.1345	10.331	19.4392	12.4012	-0.194751	0.85978	0.907841	26	16	20	8	1.22319	0.784288	1.29805	0.525994
PF3D7_0307400	1297.58	1428.26	497.942	542.554	-1.3896	3.09269e-19	4.13584e-18	666	700	993	1106	30.2472	33.1242	62.2161	70.2
PF3D7_0307500	402.471	404.2	534.578	645.64	0.548845	0.0097156	0.0221434	715	833	308	313	24.8513	30.1665	14.7685	15.204
PF3D7_0307600	806.249	1128.66	1187.29	1371.11	0.402767	0.0201271	0.0421048	1588	1769	617	874	41.2714	47.903	22.1221	31.7454
PF3D7_0307700	4743.41	5027.32	6543.53	6670.32	0.435474	7.51204e-10	4.95543e-09	8752	8606	3630	3893	95.0321	97.3645	54.3766	59.077
PF3D7_0307800	1470.07	1380.48	1937.19	1639.29	0.327452	0.011241	0.0251058	2591	2115	1125	1069	50.2732	42.7578	30.1137	28.988
PF3D7_0307900	278.332	241.487	640.746	553.405	1.20012	1.78853e-07	9.00245e-07	857	714	213	187	5.10934	4.43525	1.75189	1.5581
PF3D7_0308000	794.489	512.675	1107.29	1247.88	0.849518	1.80225e-05	6.83894e-05	1481	1610	608	397	42.4528	48.0854	24.0435	15.9042
PF3D7_0308100	1166.91	1319.78	1724.11	1600.54	0.418965	0.00123138	0.00343512	2306	2065	893	1022	27.3989	25.564	14.6375	16.9705
PF3D7_0308200	3847	3733.36	4874	4717.9	0.33959	1.1691e-05	4.57189e-05	6519	6087	2944	2891	145.29	141.349	90.5177	90.0476
PF3D7_0308300	33.9748	12.9137	11.9626	11.6262	-0.990718	0.361212	0.484297	16	15	26	10	0.651205	0.6361	1.45987	0.568812
PF3D7_0308400	98.0043	82.6479	12.7102	25.5776	-2.23983	0.00053549	0.00158084	17	33	75	64	10.303	20.8384	62.7073	54.2083
PF3D7_0308500	3624.85	3608.1	2438.87	2407.39	-0.577695	4.78811e-11	3.62043e-10	3262	3106	2774	2794	163.374	162.083	191.667	195.567
PF3D7_0308600	1741.86	1554.81	2703.54	2429.87	0.639033	2.02884e-08	1.16693e-07	3616	3135	1333	1204	87.5427	79.0797	44.5209	40.737
PF3D7_0308700	133.286	198.871	143.551	167.417	-0.0954412	0.798963	0.865952	192	216	102	154	6.20396	7.27206	4.54684	6.95439
PF3D7_0308800	2463.18	2697.68	1001.87	1141.69	-1.2678	6.1268e-26	1.089e-24	1340	1473	1885	2089	103.03	118.004	199.946	224.475
PF3D7_0308900	1347.23	1386.93	1583.55	1554.03	0.198551	0.102248	0.172643	2118	2005	1031	1074	31.6519	31.2194	21.2557	22.431
PF3D7_0309000	802.329	925.914	681.867	918.467	-0.111208	0.552128	0.670385	912	1185	614	717	24.7365	33.4887	22.9749	27.179
PF3D7_0309100	39.2017	33.5757	26.1681	41.0791	-0.114416	0.880336	0.921159	35	53	30	26	2.9908	4.7188	3.53657	3.10501
PF3D7_0309200	1557.62	1930.6	3511.02	3128.21	0.928482	5.8426e-15	6.00567e-14	4696	4036	1192	1495	48.647	43.5627	17.0352	21.6441
PF3D7_0309300	1106.8	1339.15	997.38	1049.46	-0.257125	0.0855391	0.148331	1334	1354	847	1037	25.0807	26.5239	21.9689	27.2479
PF3D7_0309400	1.30672	1.29137	0	3.10031	0.252976	0.946022	1	0	4	1	1	0	2.52587	0.836098	0.847004
PF3D7_0309500	7543.72	7426.69	7757.73	7591.11	0.0360381	0.56175	0.679324	10376	9794	5773	5751	226.972	223.223	174.215	175.815
PF3D7_0309600	17358.5	16715.5	8971.19	9459.05	-0.886629	1.3682e-56	6.09027e-55	11999	12204	13284	12944	489.745	518.996	747.991	738.354
PF3D7_0309700	692.564	711.547	542.054	609.986	-0.285606	0.118473	0.196204	725	787	530	551	28.6194	32.3694	28.863	30.398
PF3D7_0309800	641.602	538.503	443.363	452.645	-0.397273	0.052758	0.0975328	593	584	491	417	25.1723	25.8296	28.7536	24.7386
PF3D7_0309900	393.324	584.992	705.045	875.838	0.692059	0.00186428	0.00499909	943	1130	301	453	12.7074	15.8657	5.5957	8.53129
PF3D7_0310000	806.249	798.069	417.195	362.736	-1.04034	4.73467e-08	2.57018e-07	558	468	617	618	32.5595	28.4528	49.6673	50.3968
PF3D7_0310100	146.353	89.1047	139.813	101.535	0.0361586	0.935256	0.957706	187	131	112	69	7.98498	5.82827	6.5977	4.11767
PF3D7_0310200	2220.13	1964.18	3535.69	3290.98	0.706301	3.55524e-12	2.98349e-11	4729	4246	1699	1521	22.9593	21.4786	11.3795	10.3202
PF3D7_0310300	1479.21	1540.61	2586.91	2209.75	0.667644	1.89705e-08	1.0949e-07	3460	2851	1132	1193	46.1169	39.5929	20.8148	22.2226
PF3D7_0310400	2706.23	2390.33	4029.15	4258.28	0.701429	9.03089e-14	8.56095e-13	5389	5494	2071	1851	95.1432	101.064	50.442	45.6717
PF3D7_0310500	1986.22	2115.27	3247.09	3229.75	0.659109	5.0111e-12	4.14408e-11	4343	4167	1520	1638	39.4734	39.4616	19.059	20.8065
PF3D7_0310600	1132.93	1416.64	578.69	658.816	-1.04304	5.9353e-10	3.96125e-09	774	850	867	1097	36.2478	41.4759	56.0148	71.799
PF3D7_0310700	684.724	658.6	546.54	630.138	-0.191214	0.304288	0.423851	731	813	524	510	51.9926	60.2491	51.4159	50.695
PF3D7_0310800	892.493	894.921	506.167	610.761	-0.678557	0.000140975	0.000456452	677	788	683	693	91.2634	110.68	127.02	130.561
PF3D7_0310900	462.581	488.139	472.522	562.706	0.122668	0.560364	0.677973	632	726	354	378	16.2035	19.3939	12.521	13.5442
PF3D7_0311000	11.7605	6.45687	2.99065	0	-2.60098	0.219794	0.327167	4	0	9	5	0.466803	0	1.44897	0.815481
PF3D7_0311100	1291.04	1348.19	1646.35	1621.46	0.308193	0.0112874	0.0251765	2202	2092	988	1044	58.7317	58.1371	36.3542	38.9158
PF3D7_0311200	241.744	370.624	446.354	527.053	0.668318	0.0111579	0.024953	597	680	185	287	8.06146	9.56719	3.4463	5.41616
PF3D7_0311300	1816.35	1408.89	2480.74	2770.9	0.703415	6.91048e-08	3.70416e-07	3318	3575	1390	1091	40.552	45.5248	23.4365	18.6351
PF3D7_0311400	36.5883	32.2843	53.084	72.8573	0.870581	0.180475	0.27852	71	94	28	25	0.602493	0.831109	0.327789	0.296486
PF3D7_0311500	891.186	974.987	370.092	441.019	-1.2024	9.90861e-11	7.26679e-10	495	569	682	755	24.089	28.8511	45.7868	51.3489
PF3D7_0311600	382.87	559.165	724.484	647.19	0.541975	0.0141975	0.0308718	969	835	293	433	23.9497	21.503	9.99048	14.9567
PF3D7_0311700	181.635	227.282	98.6913	127.888	-0.852226	0.0210567	0.043799	132	165	139	176	6.86867	8.94579	9.97828	12.7992
PF3D7_0311800	1490.97	1600.01	1605.98	1568.76	0.0385554	0.747221	0.828644	2148	2024	1141	1239	64.4409	63.2665	47.2232	51.9481
PF3D7_0311900	717.392	745.122	488.223	454.971	-0.632753	0.000663892	0.00192766	653	587	549	577	18.3821	17.217	21.3205	22.7002
PF3D7_0312000	1585.06	1752.39	903.175	909.166	-0.88094	2.88339e-11	2.22625e-10	1208	1173	1213	1357	128.879	130.392	178.533	202.333
PF3D7_0312100	1123.78	1048.59	1293.45	1323.06	0.268388	0.0467685	0.0880177	1730	1707	860	812	32.7393	33.6583	22.4524	21.4758
PF3D7_0312200	134.593	112.349	56.0746	93.7844	-0.721104	0.130291	0.212444	75	121	103	87	1.32705	2.23074	2.51424	2.15138
PF3D7_0312300	987.884	1219.06	445.606	458.071	-1.28828	3.06343e-13	2.77553e-12	596	591	756	944	36.5822	37.7962	64.0159	80.9779
PF3D7_0312400	6506.18	6010.05	6375.31	6299.06	0.0181501	0.796379	0.863517	8527	8127	4979	4654	149.921	148.879	120.768	114.357
PF3D7_0312500	382.87	490.722	410.466	388.314	-0.129226	0.579221	0.692926	549	501	293	380	14.6105	13.8921	10.7573	14.1334
PF3D7_0312600	552.745	799.36	84.4857	155.016	-2.49822	1.62804e-16	1.85611e-15	113	200	423	619	105.84	195.181	546.58	810.275
PF3D7_0312700	47.0421	23.2447	0	0	-7.97123	1.22917e-05	4.79219e-05	0	0	36	18	0	0	47.1295	23.8721
PF3D7_0312800	19973.3	20022.7	21529.7	21609.9	0.109154	0.0179496	0.0380158	28796	27881	15285	15505	1653.5	1668.08	1210.82	1244.27
PF3D7_0312900	9.14707	23.2447	1.49532	6.20062	-2.07658	0.161172	0.254093	2	8	7	18	0.155601	0.648497	0.751315	1.95716
PF3D7_0313000	581.492	472.643	309.532	275.928	-0.848189	0.000290147	0.000901252	414	356	445	366	22.4497	20.1139	33.2899	27.7372
PF3D7_0313100	2907.46	2870.72	3405.6	3474.67	0.251839	0.00361944	0.00909568	4555	4483	2225	2223	99.6092	102.145	67.1249	67.9393
PF3D7_0313200	721.312	623.733	832.147	762.676	0.245896	0.161405	0.254382	1113	984	552	483	86.035	79.2522	58.8656	52.1793
PF3D7_0313300	367.19	415.822	407.475	382.888	0.0134785	0.953371	0.968315	545	494	281	322	65.8391	62.18	46.8313	54.3643
PF3D7_0313400	717.392	578.535	472.522	449.545	-0.490895	0.0157557	0.0338169	632	580	549	448	15.6526	14.967	18.7579	15.5067
PF3D7_0313500	262.652	153.673	168.224	230.198	-0.0634467	0.861367	0.908633	225	297	201	119	4.94883	6.80633	6.099	3.65795
PF3D7_0313600	1183.89	1036.97	1662.8	1557.91	0.536377	5.94599e-05	0.000205243	2224	2010	906	803	62.0012	58.3845	34.8446	31.2861
PF3D7_0313700	1514.49	1231.97	2085.98	2450.02	0.723853	7.82487e-08	4.1681e-07	2790	3161	1159	954	118.294	139.643	67.7927	56.5297
PF3D7_0313800	1434.78	1113.16	1787.66	1598.99	0.410691	0.00480191	0.0117388	2391	2063	1098	862	51.9089	46.6657	32.8857	26.1541
PF3D7_0313900	16.9874	55.529	108.411	22.4773	0.852101	0.303453	0.422917	145	29	13	43	3.17762	0.662168	0.393024	1.31696
PF3D7_0314000	1370.75	1521.24	1399.62	1619.91	0.0621018	0.640582	0.740878	1872	2090	1049	1178	103.298	120.162	79.8553	90.8453
PF3D7_0314100	561.892	649.561	232.523	358.086	-1.03697	3.84444e-05	0.000137428	311	462	430	503	25.9602	40.1815	49.5175	58.6796
PF3D7_0314200	454.74	703.798	988.408	1074.26	0.831965	4.64726e-05	0.000163876	1322	1386	348	545	20.2	22.0658	7.3357	11.6382
PF3D7_0314300	177.715	80.0651	198.878	210.046	0.666041	0.107571	0.180248	266	271	136	62	10.4036	11.0435	7.33807	3.38894
PF3D7_0314400	466.501	466.186	408.223	484.424	-0.0634729	0.770546	0.845486	546	625	357	361	15.2569	18.1966	13.7621	14.0978
PF3D7_0314500	492.635	746.414	926.352	945.595	0.595115	0.00324181	0.00825203	1239	1220	377	578	24.4548	25.0893	10.2654	15.9438
PF3D7_0314600	354.122	492.013	338.691	498.375	-0.0159408	0.952275	0.968082	453	643	271	381	14.5527	21.5225	12.0104	17.1057
PF3D7_0314700	33.9748	134.303	140.56	155.791	0.815894	0.138744	0.223766	188	201	26	104	2.3357	2.60191	0.445631	1.80578
PF3D7_0314800	288.786	284.102	207.85	199.195	-0.493005	0.0842535	0.146449	278	257	221	220	5.38101	5.18308	5.90138	5.95131
PF3D7_0314900	1232.24	1207.43	681.867	737.874	-0.781155	1.66847e-07	8.423e-07	912	952	943	935	27.3946	29.795	39.0772	39.2511
PF3D7_0315000	467.807	473.934	247.476	246.475	-0.930964	8.56341e-05	0.000287827	331	318	358	367	23.8007	23.8245	35.5129	36.8806
PF3D7_0315100	1169.52	1293.96	866.539	717.722	-0.636726	5.73664e-05	0.000198687	1159	926	895	1002	45.7516	38.0864	48.7403	55.2792
PF3D7_0315200	56.1892	86.522	35.1401	52.7053	-0.700747	0.251629	0.365681	47	68	43	67	0.53423	0.805333	0.674281	1.06433
PF3D7_0315300	335.828	399.034	294.579	266.627	-0.388914	0.1292	0.210964	394	344	257	309	5.3574	4.87363	4.82096	5.87202
PF3D7_0315400	1476.6	1638.75	401.494	523.953	-1.75161	1.95421e-25	3.4142e-24	537	676	1130	1269	26.1682	34.3228	75.9663	86.4236
PF3D7_0315500	838.917	747.705	339.438	353.435	-1.19531	6.85754e-10	4.54124e-09	454	456	642	579	21.1109	22.0928	41.1839	37.627
PF3D7_0315600	129.366	83.9392	182.429	172.067	0.733176	0.065248	0.117277	244	222	99	65	6.78393	6.43104	3.79725	2.52567
PF3D7_0315700	125.446	92.9789	46.355	85.2585	-0.731401	0.157903	0.249632	62	110	96	72	1.59072	2.94056	3.39793	2.58169
PF3D7_0315800	678.19	721.878	473.27	441.794	-0.613494	0.00123242	0.00343616	633	570	519	559	25.807	24.2128	29.1906	31.8505
PF3D7_0315900	15.6807	5.16549	12.7102	0	-0.711535	0.697816	0.788373	17	0	12	4	1.47009	0	1.43159	0.483422
PF3D7_0316000	57.4959	72.3169	80.7474	68.2068	0.198467	0.712716	0.799736	108	88	44	56	3.44649	2.92599	1.93708	2.49754
PF3D7_0316100	305.774	501.053	210.84	267.402	-0.7549	0.0114896	0.0255831	282	345	234	388	8.80057	11.218	10.0744	16.9225
PF3D7_0316200	1681.75	2094.61	2897.19	3507.23	0.761911	1.95512e-09	1.24481e-08	3875	4525	1287	1622	37.0305	45.0549	16.9671	21.6625
PF3D7_0316300	9115.71	9469.64	5044.47	4855.86	-0.908591	4.49192e-44	1.48349e-42	6747	6265	6976	7333	350.577	339.18	500.059	532.506
PF3D7_0316400	888.573	942.702	1201.49	1064.96	0.307654	0.0397158	0.0760587	1607	1374	680	730	32.1048	28.6008	18.7416	20.3821
PF3D7_0316500	1170.83	1202.27	963.735	974.273	-0.292219	0.0364094	0.0705449	1289	1257	896	931	27.3665	27.806	26.2432	27.624
PF3D7_0316600	9188.89	8658.66	11600	11313	0.360475	1.42748e-09	9.18468e-09	15515	14596	7032	6705	332.528	325.947	207.921	200.838
PF3D7_0316700	918.627	812.274	912.147	723.923	-0.0810487	0.646255	0.745121	1220	934	703	629	38.5572	30.756	30.6509	27.7823
PF3D7_0316800	16586.3	15964	11849.7	11852.5	-0.457638	2.11901e-18	2.67172e-17	15849	15292	12693	12362	596.579	599.745	659.133	650.318
PF3D7_0316900	1148.61	1210.02	1362.24	1385.84	0.220431	0.0905103	0.155217	1822	1788	879	937	46.7965	47.8485	31.1455	33.6337
PF3D7_0317000	5967.81	5536.12	4172.7	4443.52	-0.417025	8.32049e-08	4.41374e-07	5581	5733	4567	4287	194.919	208.622	220.047	209.25
PF3D7_0317100	58.8026	122.68	93.4577	72.0822	-0.132736	0.802196	0.868585	125	93	45	95	3.09798	2.40153	1.53859	3.29051
PF3D7_0317200	5598.01	5621.35	10642.2	10879	0.939755	9.04075e-54	3.79341e-52	14234	14036	4284	4353	143.176	147.103	59.4476	61.193
PF3D7_0317300	1389.05	1398.56	2465.79	2839.88	0.928418	7.48706e-16	8.25997e-15	3298	3664	1063	1083	20.4308	23.6497	9.08468	9.37634
PF3D7_0317400	70.5631	89.1047	111.402	124.012	0.559877	0.219626	0.327011	149	160	54	69	5.71597	6.39529	2.85785	3.69934
PF3D7_0317500	744.833	654.726	1228.41	973.498	0.653997	0.000167255	0.000533777	1643	1256	570	507	20.7922	16.5611	9.95131	8.96689
PF3D7_0317600	12935.3	11954.2	6834.37	7410.52	-0.805129	1.31591e-33	3.17743e-32	9141	9561	9899	9257	506.343	551.811	756.457	716.625
PF3D7_0317700	1803.28	1518.65	2727.47	2573.26	0.674287	5.47045e-09	3.34168e-08	3648	3320	1380	1176	27.9593	26.5122	14.5913	12.5965
PF3D7_0317800	834.997	667.64	1114.76	1218.42	0.634865	0.000115664	0.000381252	1491	1572	639	517	67.3762	74.0146	39.8357	32.6505
PF3D7_0317900	380.257	405.491	616.073	486.749	0.489209	0.0277591	0.0558564	824	628	291	314	22.6305	17.9706	11.0256	12.0522
PF3D7_0318000	36.5883	0	7.47661	21.7022	-0.326531	0.823568	0.884195	10	28	28	0	1.18425	3.45493	4.57451	0
PF3D7_0318100	531.837	475.225	576.447	497.6	0.0930989	0.651661	0.749967	771	642	407	368	42.0615	36.4923	30.6314	28.0575
PF3D7_0318200	4847.95	4846.52	7667.27	7428.34	0.638915	1.97283e-21	2.82882e-20	10255	9584	3710	3753	80.2954	78.1876	40.0748	41.0681
PF3D7_0318300	586.719	679.262	835.138	932.418	0.481329	0.00592981	0.0141977	1117	1203	449	526	19.9305	22.3649	11.0523	13.1166
PF3D7_0318400	49.6555	20.662	71.0278	123.237	1.46639	0.0201121	0.0420907	95	159	38	16	3.85782	6.72748	2.12885	0.90805
PF3D7_0318500	212.996	225.99	316.261	353.435	0.609194	0.0258729	0.052432	423	456	163	175	1.90885	2.14403	1.01475	1.10367
PF3D7_0318600	390.711	322.843	532.335	587.509	0.650245	0.00330309	0.00838049	712	758	299	250	11.6046	12.8722	6.72298	5.69455
PF3D7_0318700	18.2941	7.74824	0	0.775078	-5.0895	0.0228942	0.0471043	0	1	14	6	0	0.0704261	1.30547	0.566786
PF3D7_0318800	1.30672	9.03961	8.22427	6.9757	0.554096	0.756502	0.83527	11	9	1	7	0.486408	0.414655	0.0610028	0.43259
PF3D7_0318900	2495.84	2829.4	1831.02	1906.69	-0.510777	2.02554e-06	8.86974e-06	2449	2460	1910	2191	71.6238	74.9618	77.0627	89.5534
PF3D7_0319000	987.884	760.619	1518.5	1350.19	0.714467	7.91465e-06	3.18765e-05	2031	1742	756	589	19.9262	17.8074	10.2324	8.0761
PF3D7_0319100	2208.36	2150.14	1256.82	1327.71	-0.753989	3.26187e-11	2.50337e-10	1681	1713	1690	1665	64.2818	68.2517	89.1557	88.9826
PF3D7_0319200	1470.07	1773.06	1351.77	1243.22	-0.321648	0.0183701	0.0387461	1808	1604	1125	1373	40.4953	37.4323	34.7617	42.9781
PF3D7_0319300	595.866	605.654	400.746	405.366	-0.575831	0.00416837	0.0103481	536	523	456	469	30.68	31.191	36.0079	37.5176
PF3D7_0319400	3321.69	3788.89	5199.24	5108.54	0.535647	4.20527e-10	2.87407e-09	6954	6591	2542	2934	86.3069	85.2312	43.524	50.8911
PF3D7_0319500	2782.02	2718.34	2696.07	2518.23	-0.0769823	0.419198	0.54271	3606	3249	2129	2105	132.553	124.437	107.964	108.14
PF3D7_0319600	9805.66	9819.6	4574.19	4506.3	-1.11185	8.39666e-70	4.82949e-68	6118	5814	7504	7604	268.555	265.91	454.422	466.484
PF3D7_0319700	622.001	563.039	1203.73	1102.16	0.960526	2.64746e-09	1.66901e-08	1610	1422	476	436	11.2091	10.3153	4.57186	4.2423
PF3D7_0319800	0	0	0	3.10031	2.69639	0.57729	1	0	4	0	0	0	0.209608	0	0
PF3D7_0319900	49.6555	64.5687	65.7942	103.085	0.563595	0.309675	0.429818	88	133	38	50	3.61015	5.685	2.15065	2.86671
PF3D7_0320000	3819.56	3552.57	1087.1	1036.28	-1.79561	8.0452e-69	4.47646e-67	1454	1337	2923	2751	124.987	119.748	346.634	330.492
PF3D7_0320100	1138.16	927.206	654.204	730.898	-0.576439	0.000739823	0.00213602	875	943	871	718	36.8825	41.4152	50.6492	42.2967
PF3D7_0320200	250.891	253.109	169.719	168.967	-0.573475	0.0619481	0.112372	227	218	192	196	8.26007	8.26515	9.63833	9.96747
PF3D7_0320300	4774.77	4633.45	5696.43	5334.86	0.229666	0.00215241	0.00570595	7619	6883	3654	3588	168.452	158.559	111.452	110.867
PF3D7_0320400	53.5757	81.3565	8.22427	27.1277	-1.93449	0.0124589	0.0275257	11	35	41	63	0.0856914	0.284085	0.440627	0.685892
PF3D7_0320500	968.283	1297.83	1041.49	1082.01	-0.0939116	0.566476	0.682775	1393	1396	741	1005	39.3054	41.0414	28.8444	39.6312
PF3D7_0320600	147.66	334.466	132.336	129.438	-0.881293	0.0295002	0.058874	177	167	113	259	10.1635	9.99137	8.95144	20.7846
PF3D7_0320700	10142.8	10673.2	2355.88	2771.68	-2.02154	1.13107e-132	1.56485e-130	3151	3576	7762	8265	182.826	216.184	621.307	670.2
PF3D7_0320800	3008.08	3123.83	3970.08	3882.36	0.356803	2.12821e-05	7.93466e-05	5310	5009	2302	2419	146.448	143.939	87.5866	93.2388
PF3D7_0320900	20935	21554.3	10102.4	9486.18	-1.11705	9.04301e-94	8.41658e-92	13512	12239	16021	16691	551.499	520.484	902.105	952.091
PF3D7_0321000	1079.35	1127.37	1163.36	1194.39	0.0954597	0.48547	0.608901	1556	1541	826	873	53.8744	55.5919	39.4543	42.2433
PF3D7_0321100	778.808	635.356	822.427	738.649	0.14278	0.429598	0.55389	1100	953	596	492	12.177	10.992	9.10198	7.61173
PF3D7_0321200	401.164	409.365	496.447	397.615	0.141698	0.536786	0.655489	664	513	307	317	24.2718	19.5384	15.4816	16.1944
PF3D7_0321300	256.118	263.44	371.588	360.411	0.494565	0.052141	0.0966364	497	465	196	204	10.3297	10.0698	5.61993	5.92561
PF3D7_0321400	206.462	227.282	180.934	97.6598	-0.638113	0.096004	0.163597	242	126	158	176	10.3889	5.63585	9.35733	10.5593
PF3D7_0321500	1237.47	1252.63	2083.73	1886.54	0.6731	2.67704e-08	1.50923e-07	2787	2434	947	970	48.4574	44.094	22.7151	23.5703
PF3D7_0321600	2631.74	2506.56	3297.93	3417.32	0.386149	2.10211e-05	7.85452e-05	4411	4409	2014	1941	107.949	112.424	67.996	66.3862
PF3D7_0321700	1948.33	1671.04	3263.54	3562.26	0.915295	2.48961e-17	2.95692e-16	4365	4596	1491	1294	44.7298	49.0714	21.0781	18.5318
PF3D7_0321800	1079.35	1042.14	1715.14	1809.81	0.732501	5.69544e-09	3.4667e-08	2294	2335	826	807	17.5651	18.6286	8.72528	8.63577
PF3D7_0321900	3261.58	2959.83	3167.84	3027.45	-0.00599284	0.948619	0.966365	4237	3906	2496	2292	53.3665	51.26	43.3708	40.3456
PF3D7_0322000	11410.3	11728.2	7381.66	7186.52	-0.667465	4.00975e-30	8.58825e-29	9873	9272	8732	9082	469.381	459.289	572.707	603.432
PF3D7_0322100	1157.76	1200.98	1121.49	1148.67	-0.0552644	0.683645	0.777511	1500	1482	886	930	39.8752	41.0484	32.4929	34.5514
PF3D7_0322200	81.0169	74.8996	69.5325	117.037	0.25853	0.611462	0.719391	93	151	62	58	2.96519	5.01629	2.72711	2.58445
PF3D7_0322300	1586.36	1477.33	2078.5	2178.74	0.47465	2.63846e-05	9.72376e-05	2780	2811	1214	1144	43.9782	46.3329	26.4943	25.2923
PF3D7_0322400	624.614	737.374	1199.25	1112.24	0.763057	2.23365e-06	9.70634e-06	1604	1435	478	571	34.1951	31.8748	14.0582	17.0124
PF3D7_0322500	292.706	424.862	235.513	227.098	-0.633421	0.026061	0.0527715	315	293	224	329	14.591	14.1409	14.3141	21.298
PF3D7_0322600	19.6009	42.6153	65.0465	33.3283	0.661034	0.388182	0.511745	87	43	15	33	1.55156	0.799016	0.369049	0.822499
PF3D7_0322700	973.51	1215.18	1893.83	1742.37	0.7323	1.93567e-07	9.69538e-07	2533	2248	745	941	17.7603	16.4228	7.20632	9.22095
PF3D7_0322800	15.6807	7.74824	30.6541	6.9757	0.68496	0.577053	0.690979	41	9	12	6	5.41568	1.23865	2.18672	1.10762
PF3D7_0322900	14827.4	15066.4	10634.7	10348.1	-0.510627	8.7612e-22	1.28875e-20	14224	13351	11347	11667	604.507	591.194	665.278	692.963
PF3D7_0323000	1308.03	1265.55	373.831	286.004	-1.9631	1.44885e-27	2.84164e-26	500	369	1001	980	23.8338	18.3267	65.8263	65.2859
PF3D7_0323100	1066.29	941.411	2023.17	1936.14	0.979821	1.61986e-14	1.60388e-13	2706	2498	816	729	30.8357	29.6589	12.828	11.6098
PF3D7_0323200	706.938	594.032	507.662	573.557	-0.266972	0.174079	0.270772	679	740	541	460	29.2359	33.1982	32.1356	27.6806
PF3D7_0323300	237.824	344.797	399.251	379.788	0.418982	0.117708	0.195062	534	490	182	267	29.5796	28.2802	13.908	20.6696
PF3D7_0323400	79.7102	138.177	127.85	41.0791	-0.366576	0.525852	0.645833	171	53	61	107	2.97388	0.960373	1.46352	2.60065
PF3D7_0323500	925.161	971.112	684.858	960.321	-0.205188	0.26687	0.383572	916	1239	708	752	36.4787	51.4104	38.8972	41.8535
PF3D7_0323600	665.123	600.488	440.373	506.126	-0.41927	0.0353793	0.0687835	589	653	509	465	15.6346	18.0602	18.6394	17.2503
PF3D7_0323700	2569.02	2549.17	2836.63	2943.75	0.175501	0.0582579	0.106356	3794	3798	1966	1974	81.8018	85.3212	58.4779	59.4817
PF3D7_0323800	726.539	836.81	1093.08	1026.2	0.438908	0.00549383	0.01327	1462	1324	556	648	17.3565	16.3772	9.1061	10.7513
PF3D7_0323900	0	0	11.2149	6.9757	5.25057	0.0420456	1	15	9	0	0	0.777166	0.485849	0	0
PF3D7_0324100	589.333	560.456	196.635	234.073	-1.41686	1.42821e-09	9.18468e-09	263	302	451	434	15.1379	18.1115	35.8121	34.9117
PF3D7_0324300	18.2941	12.9137	11.2149	8.52585	-0.660184	0.590043	0.701772	15	11	14	10	1.16324	0.888808	1.49778	1.0838
PF3D7_0324400	2.61345	0	2.24298	0	-0.217651	0.960124	1	3	0	2	0	0.20606	0	0.189515	0
PF3D7_0400100	0	0	0.747661	8.52585	4.27755	0.20929	1	1	11	0	0	0.00908211	0.104092	0	0
PF3D7_0400200	6.53362	0	24.6728	7.75078	2.31383	0.168609	0.264191	33	10	5	0	1.98333	0.626205	0.414565	0
PF3D7_0400300	0	2.58275	4.48597	1.55016	1.22374	0.693426	1	6	2	0	2	0.388792	0.135031	0	0.18112
PF3D7_0400400	0	6.45687	3.73831	11.6262	1.2485	0.552438	0.670602	5	15	0	5	0.0346602	0.10834	0	0.0484398
PF3D7_0400600	44.4286	36.1584	1.49532	0.775078	-5.14445	5.2939e-05	0.000184475	2	1	34	28	1.82585	0.951198	42.8209	35.7243
PF3D7_0400900	0	0	6.72895	0	3.81633	0.366152	1	9	0	0	0	0.655646	0	0	0
PF3D7_0401500	488.715	371.915	345.42	353.435	-0.300302	0.215079	0.321832	462	456	374	288	35.7127	36.7266	39.8836	31.1131
PF3D7_0401600	292.706	298.307	284.111	275.928	-0.0776428	0.768587	0.843976	380	356	224	231	21.4612	20.9487	17.4526	18.2328
PF3D7_0401700	125.446	143.342	167.476	138.739	0.188181	0.619486	0.724834	224	179	96	111	12.1285	10.0983	7.17086	8.39946
PF3D7_0401800	1522.33	1439.88	1641.86	1840.03	0.233134	0.0578721	0.105689	2196	2374	1165	1115	54.821	61.7492	40.122	38.9009
PF3D7_0401900	24.8278	23.2447	16.4485	7.75078	-0.989132	0.349247	0.472137	22	10	19	18	0.479934	0.227298	0.571814	0.548785
PF3D7_0402000	3930.63	3903.82	5605.96	5611.56	0.517854	1.53017e-12	1.3209e-11	7498	7240	3008	3023	172.878	173.928	95.6787	97.4101
PF3D7_0402100	299.24	228.573	262.429	235.624	-0.0834892	0.775646	0.848948	351	304	229	177	9.61796	8.67932	8.65673	6.77829
PF3D7_0402200	107.151	126.555	222.055	171.292	0.751204	0.0433938	0.0822714	297	221	82	98	3.21621	2.49354	1.22502	1.48315
PF3D7_0402300	198.622	240.195	363.363	320.107	0.639239	0.0213974	0.0443993	486	413	152	186	3.47933	3.08068	1.50122	1.86099
PF3D7_0402400	3025.07	3074.76	1695.7	1709.05	-0.841239	6.45789e-18	7.94663e-17	2268	2205	2315	2381	69.5157	70.4182	97.8888	101.993
PF3D7_0402900	11.7605	6.45687	0	0	-6.0233	0.0204815	1	0	0	9	5	0	0	0.832213	0.468371
PF3D7_0403100	841.531	791.612	761.119	681.293	-0.179024	0.288158	0.406247	1018	879	644	613	31.1362	28.0119	27.1735	26.2029
PF3D7_0403200	2042.41	2031.33	2673.64	2894.14	0.45069	7.37644e-06	2.99445e-05	3576	3734	1563	1573	78.8941	85.8336	47.5716	48.5005
PF3D7_0403300	37.895	5.16549	14.2056	3.87539	-1.2499	0.337688	0.45974	19	5	29	4	1.71074	0.469068	3.60221	0.503338
PF3D7_0403400	1423.02	1340.45	2548.03	2505.83	0.870956	1.20606e-15	1.30801e-14	3408	3233	1089	1038	19.82	19.5906	8.73726	8.43671
PF3D7_0403500	371.11	644.395	427.662	499.15	-0.132124	0.614699	0.721811	572	644	284	499	24.0263	28.1847	16.4571	29.2929
PF3D7_0403600	266.572	213.077	560.746	455.746	1.08385	1.86242e-05	7.04637e-05	750	588	204	165	15.7469	12.8632	5.90891	4.84161
PF3D7_0403700	1754.93	1783.39	3085.6	2780.2	0.729326	2.79364e-12	2.37158e-11	4127	3587	1343	1381	94.7909	85.842	42.555	44.3299
PF3D7_0403800	185.555	176.918	202.616	268.177	0.377005	0.243845	0.356437	271	346	142	137	3.0755	4.09127	2.22319	2.17289
PF3D7_0403900	420.765	455.855	575.699	667.342	0.503679	0.0135508	0.0296059	770	861	322	353	13.3173	15.5155	7.68288	8.5324
PF3D7_0404000	113.685	180.792	35.1401	44.9545	-1.87903	0.000143024	0.000462794	47	58	87	140	2.74691	3.53192	7.01468	11.4352
PF3D7_0404100	19.6009	16.7878	68.7848	55.0305	1.76695	0.015439	0.0332487	92	71	15	13	0.973464	0.782757	0.21896	0.192241
PF3D7_0404200	252.198	308.638	149.532	136.414	-0.971789	0.00204062	0.00544059	200	176	193	239	11.7175	10.7437	15.5992	19.5692
PF3D7_0404300	2550.73	2520.76	3321.11	3598.69	0.448269	1.19328e-06	5.36293e-06	4442	4643	1952	1952	122.509	133.421	74.2698	75.2386
PF3D7_0404400	262.652	393.869	438.877	289.104	0.149175	0.614787	0.721811	587	373	201	305	37.136	24.5868	17.5427	26.9667
PF3D7_0404500	22.2143	36.1584	20.9345	30.228	-0.190861	0.824575	0.885091	28	39	17	28	1.40528	2.03942	1.17705	1.96397
PF3D7_0404600	1739.25	1787.26	3419.06	3347.56	0.94019	8.50352e-23	1.30328e-21	4573	4319	1331	1384	21.5548	21.211	8.6549	9.11693
PF3D7_0404700	513.543	272.48	465.793	489.849	0.282095	0.314638	0.435071	623	632	393	211	12.1633	12.8564	10.5852	5.75729
PF3D7_0404800	81.0169	123.972	169.719	185.244	0.791776	0.0479386	0.0898564	227	239	62	96	7.18047	7.877	2.70558	4.24394
PF3D7_0404900	2883.94	2917.21	2192.14	2415.14	-0.332517	0.000745662	0.00214924	2932	3116	2207	2259	90.0591	99.7235	93.5208	96.973
PF3D7_0405000	254.811	273.771	486.728	634.789	1.08502	6.95493e-06	2.83232e-05	651	819	195	212	21.8579	28.6515	9.03243	9.94796
PF3D7_0405100	2502.38	2660.23	3943.91	3755.25	0.576604	1.12152e-10	8.16654e-10	5275	4845	1915	2060	64.5796	61.802	32.3433	35.2461
PF3D7_0405200	619.387	632.773	589.905	626.263	-0.0421507	0.817909	0.880164	789	808	474	490	19.3549	20.652	16.0411	16.7989
PF3D7_0405300	24.8278	24.5361	18.6915	15.5016	-0.5295	0.581266	0.694648	25	20	19	19	0.305857	0.254944	0.320681	0.324865
PF3D7_0405400	5026.97	5386.32	8221.28	8093.36	0.647719	2.19407e-21	3.13728e-20	10996	10442	3847	4171	75.5855	74.7865	36.4811	40.0695
PF3D7_0405500	395.938	389.995	145.046	232.523	-1.05822	0.000396209	0.00119869	194	300	303	302	20.7281	33.3976	44.6625	45.0958
PF3D7_0405600	829.77	892.339	1040	1084.33	0.302753	0.0433565	0.0822616	1391	1399	635	691	57.7217	60.4875	36.352	40.0738
PF3D7_0405700	432.526	508.801	715.512	722.372	0.61107	0.0015068	0.00412919	957	932	331	394	8.55052	8.67626	4.07991	4.9198
PF3D7_0405800	631.148	454.563	135.327	195.32	-1.71574	1.15451e-09	7.50946e-09	181	252	483	352	23.2276	33.6947	85.5096	63.1305
PF3D7_0405900	471.728	437.775	563.737	537.129	0.275577	0.175161	0.272124	754	693	361	339	17.2742	16.5423	11.4098	10.8542
PF3D7_0406000	1024.47	903.961	656.447	627.813	-0.586386	0.000398907	0.00120614	878	810	784	700	25.6365	24.6426	31.5808	28.565
PF3D7_0406100	5641.13	5516.75	5511.01	5681.32	0.00443394	0.949284	0.966465	7371	7330	4317	4272	234.704	243.183	189.635	190.106
PF3D7_0406200	6941.32	6261.87	5149.89	4717.12	-0.420115	1.32721e-07	6.78041e-07	6888	6086	5312	4849	229.243	211.043	243.895	225.541
PF3D7_0406400	109.765	71.0255	109.906	102.31	0.231525	0.620842	0.725845	147	132	84	55	6.33321	5.92538	4.99261	3.31161
PF3D7_0406500	2634.36	2453.61	4681.86	4496.23	0.85117	6.62729e-23	1.02184e-21	6262	5801	2016	1900	39.4602	38.0877	17.5258	16.7329
PF3D7_0406600	41.8152	76.191	19.4392	24.8025	-1.41602	0.051395	0.0954958	26	32	32	59	4.46463	5.72531	7.58062	14.1591
PF3D7_0406700	1221.79	1463.13	1271.02	1294.38	-0.0657835	0.635377	0.737282	1700	1670	935	1133	42.1905	43.1836	32.0125	39.2977
PF3D7_0406800	574.959	392.577	363.363	292.204	-0.561234	0.0304002	0.0603174	486	377	440	304	34.5328	27.9109	43.1311	30.1884
PF3D7_0406900	138.513	133.011	115.888	176.718	0.107516	0.787354	0.856999	155	228	106	103	2.12686	3.2597	2.00657	1.97522
PF3D7_0407000	181.635	156.256	80.7474	121.687	-0.739539	0.0686207	0.122223	108	157	139	121	5.10759	7.7362	9.06878	7.99739
PF3D7_0407100	504.396	400.326	352.148	404.591	-0.257712	0.273839	0.391013	471	522	386	310	15.2807	17.6453	17.2763	14.0558
PF3D7_0407200	147.66	131.72	122.616	140.289	-0.0877675	0.820161	0.882018	164	181	113	102	12.2315	14.0653	11.6267	10.6318
PF3D7_0407300	236.517	213.077	154.766	154.24	-0.540931	0.0962146	0.163901	207	199	181	165	10.3818	10.399	12.5234	11.5653
PF3D7_0407400	309.694	359.002	207.85	118.587	-1.03397	0.00185068	0.00497043	278	153	237	278	16.5018	9.46266	19.4078	23.0622
PF3D7_0407500	171.181	167.878	222.055	192.219	0.289198	0.379565	0.503126	297	248	131	130	18.7401	16.3043	11.4033	11.4638
PF3D7_0407600	7.84035	0	0	11.6262	0.568119	0.821975	1	0	15	6	0	0	0.309747	0.164049	0
PF3D7_0407700	1527.56	1242.3	1979.81	2032.25	0.534612	3.55488e-05	0.000127791	2648	2622	1169	962	31.2002	32.1891	19.0019	15.8411
PF3D7_0407800	2302.45	1922.85	2939.8	2880.19	0.462054	2.46927e-05	9.15292e-05	3932	3716	1762	1489	39.8118	39.2022	24.612	21.07
PF3D7_0407900	819.316	911.709	626.54	592.934	-0.505351	0.00314382	0.00803891	838	765	627	706	19.0115	18.0829	19.6237	22.3845
PF3D7_0408000	98.0043	69.7341	60.5606	35.6536	-0.801096	0.166624	0.261802	81	46	75	54	8.74521	5.17463	11.1709	8.14798
PF3D7_0408100	375.03	523.006	538.316	501.475	0.211347	0.35519	0.478398	720	647	287	405	10.6386	9.96078	5.85029	8.36332
PF3D7_0408200	87.5505	65.86	133.831	93.0093	0.564754	0.239658	0.352026	179	120	67	51	6.08372	4.24946	3.14147	2.42246
PF3D7_0408300	1028.39	862.637	958.502	1206.8	0.19531	0.247059	0.360414	1282	1557	787	668	52.864	66.8955	44.7702	38.4963
PF3D7_0408400	405.085	517.841	323.737	293.754	-0.579786	0.0169631	0.0361358	433	379	310	401	12.6431	11.5303	12.4873	16.3636
PF3D7_0408500	2860.42	2587.91	1709.15	1940.02	-0.578327	1.96992e-07	9.84766e-07	2286	2503	2189	2004	62.975	71.8438	83.1917	77.1544
PF3D7_0408600	445.593	473.934	489.718	448.77	0.0295008	0.889116	0.925713	655	579	341	367	15.9862	14.7238	11.4816	12.5182
PF3D7_0408700	192.089	308.638	104.673	130.988	-1.08776	0.00300155	0.00772108	140	169	147	239	3.99246	5.02153	5.78326	9.52537
PF3D7_0408900	1592.9	1831.17	1967.84	1899.72	0.175676	0.136947	0.221145	2632	2451	1219	1418	74.7922	72.5688	47.7877	56.3141
PF3D7_0409000	184.248	411.948	323.737	423.192	0.324803	0.337818	0.459796	433	546	141	319	3.79215	4.98227	1.70357	3.90445
PF3D7_0409100	3466.74	3286.54	2398.5	2633.71	-0.424462	7.9303e-06	3.19145e-05	3208	3398	2653	2545	89.8851	99.2003	102.549	99.6579
PF3D7_0409200	1412.57	1287.5	992.894	1062.63	-0.39352	0.00434507	0.0107399	1328	1371	1081	997	48.7165	52.4025	54.7074	51.1145
PF3D7_0409300	520.076	641.812	693.082	651.065	0.210164	0.275646	0.392717	927	840	398	497	15.5407	14.6726	9.20485	11.6444
PF3D7_0409400	905.56	932.371	1215.7	1443.97	0.533021	0.000330792	0.00101824	1626	1863	693	722	41.6585	49.7316	24.494	25.8518
PF3D7_0409500	1440.01	1224.22	2037.38	1913.67	0.568641	6.80969e-06	2.77538e-05	2725	2469	1102	948	106.06	100.125	59.1712	51.5662
PF3D7_0409600	2589.93	2334.8	3027.28	2953.05	0.280247	0.0040715	0.0101224	4049	3810	1982	1808	64.208	62.951	43.3598	40.0692
PF3D7_0409700	478.261	468.768	258.691	301.505	-0.757671	0.00134119	0.00371512	346	389	366	363	26.8899	31.4992	39.2407	39.4268
PF3D7_0409800	1110.72	1275.88	1607.47	1959.4	0.579524	4.25737e-05	0.000151029	2150	2528	850	988	35.2891	43.233	19.247	22.6636
PF3D7_0409900	325.374	364.167	216.074	214.697	-0.678761	0.0118007	0.0262187	289	277	249	282	12.1533	12.1371	14.4457	16.5736
PF3D7_0410000	151.58	183.375	399.999	447.995	1.33985	1.0104e-06	4.58532e-06	535	578	116	142	9.58151	10.7856	2.86603	3.55418
PF3D7_0410100	6.53362	6.45687	0.747661	6.9757	-0.752363	0.703085	0.791358	1	9	5	5	0.879524	8.24758	6.06681	6.14595
PF3D7_0410300	1061.06	1104.12	1498.31	1352.51	0.396951	0.00332083	0.00841968	2004	1745	812	855	40.6899	36.9165	22.7451	24.262
PF3D7_0410400	951.296	1129.95	890.465	1026.2	-0.119042	0.456979	0.58162	1191	1324	728	875	54.9559	63.6542	46.3422	56.4263
PF3D7_0410500	49.6555	76.191	51.5886	41.0791	-0.44146	0.474143	0.597772	69	53	38	59	7.75132	6.20353	5.88915	9.26295
PF3D7_0410600	721.312	885.882	1070.65	1149.44	0.465915	0.00400317	0.00997674	1432	1483	552	686	60.1148	64.8658	31.9683	40.247
PF3D7_0410700	1564.15	1446.34	2115.88	2308.18	0.555355	1.42466e-06	6.35818e-06	2830	2978	1197	1120	44.2546	48.5214	25.8231	24.4772
PF3D7_0410800	2665.72	2915.92	4389.52	4619.46	0.690598	3.25089e-15	3.39874e-14	5871	5960	2040	2258	84.2967	89.1623	40.4083	45.3099
PF3D7_0410900	316.227	303.473	601.12	617.737	0.975896	4.65901e-06	1.94056e-05	804	797	242	235	14.9717	15.4635	6.21687	6.1158
PF3D7_0411000	100.618	68.4428	223.551	239.499	1.45391	0.000127559	0.000416704	299	309	77	53	4.23491	4.56003	1.50455	1.04911
PF3D7_0411100	378.95	379.664	158.504	153.465	-1.28191	3.10694e-06	1.32206e-05	212	198	290	294	22.386	21.7842	42.2456	43.387
PF3D7_0411200	303.16	437.775	412.709	459.621	0.235269	0.349284	0.472137	552	593	232	339	9.36945	10.4874	5.43257	8.04166
PF3D7_0411300	389.404	439.067	468.036	414.667	0.0915276	0.682788	0.777029	626	535	298	340	16.4533	14.651	10.8053	12.489
PF3D7_0411400	254.811	271.188	613.082	454.196	1.02096	3.93797e-05	0.000140396	820	586	195	210	13.1508	9.79203	4.31435	4.70683
PF3D7_0411600	15.6807	11.6224	2.99065	0	-3.18322	0.0822525	0.143703	4	0	12	9	4.00672	0	16.5826	12.5992
PF3D7_0411800	1292.35	1350.78	1666.54	1631.54	0.319372	0.00855421	0.0196815	2229	2105	989	1046	22.5119	22.1509	13.7797	14.764
PF3D7_0411900	2927.06	3274.92	4687.09	4762.85	0.607512	2.01521e-12	1.72506e-11	6269	6145	2240	2536	59.0861	60.3455	29.1257	33.4046
PF3D7_0412000	1015.33	1154.49	1691.96	1836.93	0.701512	1.04846e-07	5.45988e-07	2263	2370	777	894	43.4069	47.3651	20.5607	23.9653
PF3D7_0412100	516.156	595.323	370.84	370.487	-0.584362	0.00623646	0.0148348	496	478	395	461	18.6022	18.6787	20.4372	24.1632
PF3D7_0412200	100.618	107.184	125.607	130.988	0.304206	0.46268	0.586842	168	169	77	83	9.23501	9.67945	5.8393	6.37642
PF3D7_0412300	237.824	231.156	182.429	162.766	-0.441958	0.16015	0.252637	244	210	182	179	7.42825	6.6612	7.64382	7.61589
PF3D7_0412600	14.374	5.16549	0	5.42554	-1.85191	0.355506	0.478432	0	7	11	4	0	0.514186	1.06985	0.39411
PF3D7_0412700	0	3.87412	0	3.10031	-0.324233	0.930775	1	0	4	0	3	0	0.0361099	0	0.0363263
PF3D7_0413200	45.7354	50.3635	41.869	48.0548	-0.0960236	0.882542	0.922363	56	62	35	39	3.57098	4.11933	3.079	3.47564
PF3D7_0413400	91.4707	50.3635	62.8036	51.1551	-0.315208	0.590643	0.70216	84	66	70	39	4.77397	3.90823	5.48833	3.09767
PF3D7_0413500	2474.94	2791.95	2168.22	2725.95	-0.106053	0.384399	0.507935	2900	3517	1894	2162	137.148	173.301	123.57	142.895
PF3D7_0413600	6255.29	6215.38	5127.46	4879.11	-0.317546	6.36586e-06	2.60903e-05	6858	6295	4787	4813	274.172	262.215	264.016	268.913
PF3D7_0413700	4091.35	4167.26	3962.61	3646.74	-0.118069	0.155284	0.246175	5300	4705	3131	3227	172.414	159.475	140.515	146.712
PF3D7_0413800	322.761	262.149	146.542	137.964	-1.03958	0.000831928	0.00238713	196	178	247	203	10.3558	9.79908	18.004	14.9898
PF3D7_0413900	3115.23	2604.7	3012.33	2858.49	0.0376599	0.721142	0.807068	4029	3688	2384	2017	96.0263	91.5841	78.3865	67.1846
PF3D7_0414000	3158.35	3639.09	5307.65	5422.44	0.658526	3.7953e-14	3.72785e-13	7099	6996	2417	2818	119.233	122.429	56.0039	66.1472
PF3D7_0414100	227.37	375.79	290.093	336.384	0.0544019	0.855412	0.905837	388	434	174	291	5.34332	6.22738	3.30576	5.60071
PF3D7_0414200	542.291	610.819	263.177	228.648	-1.22914	8.82715e-08	4.64879e-07	352	295	415	473	30.0789	26.265	48.9226	56.4874
PF3D7_0414300	2868.26	2874.6	897.941	970.397	-1.62015	3.17135e-48	1.15958e-46	1201	1252	2195	2226	73.2803	79.5948	184.766	189.819
PF3D7_0414400	0	0	6.72895	1.55016	4.11528	0.239321	1	9	2	0	0	0.653665	0.151349	0	0
PF3D7_0414500	61.4161	15.4965	64.2989	50.3801	0.577085	0.440668	0.566494	86	65	47	12	2.58218	2.03347	1.94683	0.503548
PF3D7_0414600	652.056	539.794	485.232	632.463	-0.0928142	0.662833	0.75992	649	816	499	418	31.0594	40.6888	32.9451	27.9573
PF3D7_0414700	680.804	1004.69	1582.05	1292.05	0.769881	2.97387e-05	0.000108273	2116	1667	521	778	50.2496	41.2467	17.0686	25.8207
PF3D7_0414800	1.30672	20.662	26.1681	10.076	0.721904	0.59442	0.704908	35	13	1	16	1.41255	0.546659	0.0556775	0.90246
PF3D7_0414900	964.363	869.094	106.916	144.164	-2.8692	2.12861e-37	5.88993e-36	143	186	738	673	7.38247	10.0049	52.561	48.5569
PF3D7_0415000	333.215	321.552	257.943	304.606	-0.219165	0.40317	0.526433	345	393	255	249	16.6544	19.767	16.9822	16.7989
PF3D7_0415100	117.605	49.0722	49.3456	92.2342	-0.235631	0.692549	0.784154	66	119	90	38	2.47015	4.64048	4.64692	1.98762
PF3D7_0415200	628.535	688.302	1433.27	1318.41	1.06323	1.54681e-12	1.33302e-11	1917	1701	481	533	17.9927	16.6347	6.22819	6.99153
PF3D7_0415300	2200.52	2206.96	3084.1	3273.15	0.528404	2.4193e-08	1.37605e-07	4125	4223	1684	1709	60.7761	64.8286	34.2289	35.1902
PF3D7_0415400	1132.93	1022.77	379.064	430.943	-1.41232	7.76581e-16	8.53072e-15	507	556	867	792	25.0791	28.656	59.1651	54.752
PF3D7_0415500	748.753	654.726	651.961	725.473	-0.0270599	0.88049	0.921159	872	936	573	507	51.2965	57.3698	46.5016	41.6821
PF3D7_0415600	333.215	439.067	406.728	328.633	-0.0706116	0.781598	0.853127	544	424	255	340	28.1852	22.8889	18.2266	24.6191
PF3D7_0415700	56.1892	64.5687	62.0559	57.3557	-0.0161674	0.977509	0.984432	83	74	43	50	3.12587	2.90376	2.23411	2.63168
PF3D7_0415800	20.9076	65.86	78.5044	41.0791	0.462707	0.522921	0.64316	105	53	16	51	2.13737	1.12409	0.449317	1.45088
PF3D7_0415900	15722.5	15369.9	10882.2	10522.5	-0.53861	7.02073e-24	1.1556e-22	14555	13576	12032	11902	383.67	372.867	437.548	438.466
PF3D7_0416000	2576.86	2927.54	3205.97	3511.1	0.287137	0.00401965	0.0100032	4288	4530	1972	2267	81.1693	89.3452	51.4975	59.9735
PF3D7_0416100	818.01	964.656	1215.7	1133.94	0.398368	0.00913148	0.0208959	1626	1463	626	747	33.2961	31.2143	17.6843	21.3778
PF3D7_0416200	398.551	297.016	346.915	286.779	-0.134097	0.617021	0.722776	464	370	305	230	26.8573	22.3142	24.3549	18.6055
PF3D7_0416300	970.896	903.961	1294.2	1310.66	0.474456	0.000663264	0.00192693	1731	1691	743	700	21.7759	22.1646	12.8947	12.3069
PF3D7_0416400	4367.07	4187.92	7051.19	7229.15	0.739198	6.36161e-26	1.12682e-24	9431	9327	3342	3243	134.821	138.924	65.9097	64.7915
PF3D7_0416500	484.795	475.225	497.942	465.047	0.00453589	0.982485	0.987888	666	600	371	368	23.8493	22.3867	18.3281	18.4171
PF3D7_0416600	559.278	591.449	285.607	361.186	-0.831485	0.000221714	0.000697576	382	466	428	458	11.0157	14.0014	17.0268	18.458
PF3D7_0416700	1110.72	924.623	342.429	437.919	-1.38336	1.37682e-12	1.19457e-11	458	565	850	716	23.0024	29.566	58.8937	50.2564
PF3D7_0416800	6127.23	6473.65	3365.22	3470.02	-0.88251	8.29807e-32	1.90484e-30	4501	4477	4689	5013	241.171	249.942	346.608	375.392
PF3D7_0416900	476.954	532.046	982.427	937.069	0.927759	8.63036e-08	4.56393e-07	1314	1209	365	412	11.3371	10.8685	4.34453	4.96793
PF3D7_0417000	82.3236	104.601	79.9998	68.2068	-0.334784	0.496717	0.618962	107	88	63	81	5.07027	4.34476	4.11841	5.36417
PF3D7_0417100	27.4412	30.993	1.49532	2.32523	-3.93738	0.00184306	0.00495255	2	3	21	24	0.0933605	0.145912	1.35237	1.56572
PF3D7_0417200	1143.38	860.054	1143.17	1147.11	0.193168	0.23695	0.34895	1529	1480	875	666	50.8405	51.2744	40.1377	30.949
PF3D7_0417300	1088.5	1078.3	1568.59	1704.4	0.594984	3.90699e-06	1.63934e-05	2098	2199	833	835	49.8386	54.4279	27.299	27.7215
PF3D7_0417400	3200.17	3229.72	4237	4469.87	0.437316	1.02928e-07	5.3764e-07	5667	5767	2449	2501	18.6753	19.8017	11.1339	11.5186
PF3D7_0417500	6766.22	6769.38	5271.76	5113.19	-0.382238	1.55876e-08	9.07768e-08	7051	6597	5178	5242	309.134	301.355	313.184	321.191
PF3D7_0417600	500.476	435.193	355.139	330.958	-0.447437	0.0498996	0.093055	475	427	383	337	13.3818	12.5339	14.8855	13.2685
PF3D7_0417700	269.185	205.328	263.924	188.344	-0.0688487	0.830904	0.889459	353	243	206	159	16.5102	11.8419	13.2919	10.3931
PF3D7_0417800	1841.17	1754.98	1908.78	2112.86	0.161271	0.15493	0.245842	2553	2726	1409	1359	59.878	66.616	45.59	44.5458
PF3D7_0417900	66.643	52.9463	79.2521	54.2554	0.159323	0.78167	0.853127	106	70	51	41	3.21481	2.212	2.13384	1.73782
PF3D7_0418000	492.635	541.085	749.904	741.749	0.529016	0.00386132	0.00966557	1003	957	377	419	4.63493	4.60777	2.4034	2.706
PF3D7_0418100	496.555	442.941	894.951	1017.68	1.02559	1.27224e-08	7.43449e-08	1197	1313	380	343	15.4434	17.6503	6.76357	6.18465
PF3D7_0418200	2804.23	2541.42	3306.91	3598.69	0.369387	0.000126355	0.000413034	4423	4643	2146	1968	111.574	122.034	74.6826	69.3815
PF3D7_0418300	7385.61	7285.93	12192.1	12081.1	0.726359	4.91156e-37	1.33736e-35	16307	15587	5652	5642	196.242	195.441	93.8344	94.8902
PF3D7_0418400	1551.08	1239.72	229.532	301.505	-2.39428	1.016e-35	2.64006e-34	307	389	1187	960	34.2212	45.1797	182.537	149.555
PF3D7_0418500	1172.13	1282.33	390.279	430.168	-1.58113	1.34682e-21	1.94756e-20	522	555	897	993	41.1895	45.6294	97.6451	109.505
PF3D7_0418600	159.42	117.515	148.037	205.396	0.351783	0.356941	0.479826	198	265	122	91	2.02294	2.82098	1.71957	1.29936
PF3D7_0418700	399.858	542.377	408.971	512.326	-0.0327285	0.890619	0.926642	547	661	306	420	16.0301	20.1831	12.3713	17.2017
PF3D7_0418800	10.4538	24.5361	0.747661	7.75078	-2.04536	0.169633	0.265713	1	10	8	19	0.091757	0.956039	1.01268	2.43648
PF3D7_0418900	729.152	790.32	717.755	600.685	-0.204603	0.25814	0.373135	960	775	558	612	34.3433	28.8874	27.539	30.598
PF3D7_0419000	176.408	293.142	115.14	119.362	-1.0019	0.00695551	0.0163484	154	154	135	227	8.39504	8.747	10.1526	17.2941
PF3D7_0419100	240.437	173.044	76.2615	117.812	-1.09167	0.00616613	0.0146811	102	152	184	134	4.15143	6.44582	10.3314	7.62208
PF3D7_0419300	1097.65	1018.89	974.203	1038.6	-0.0725263	0.618593	0.724121	1303	1340	840	789	36.019	38.5948	32.0339	30.4814
PF3D7_0419400	364.576	396.452	661.68	754.151	0.89547	9.00305e-06	3.5949e-05	885	973	279	307	8.08245	9.25867	3.51517	3.9184
PF3D7_0419500	367.19	419.696	296.074	409.241	-0.158235	0.537317	0.655881	396	528	281	325	8.40739	11.6798	8.23028	9.64318
PF3D7_0419600	6217.4	6016.51	5667.27	5585.21	-0.120617	0.0774313	0.136257	7580	7206	4758	4659	270.498	267.933	234.241	232.359
PF3D7_0419700	92.7774	116.224	120.373	102.31	0.0915218	0.833995	0.891464	161	132	71	90	4.60408	3.93303	2.80103	3.59691
PF3D7_0419800	192.089	147.217	145.046	86.8087	-0.548728	0.183302	0.282202	194	112	147	114	7.9497	4.78193	8.31015	6.52867
PF3D7_0419900	4271.68	4128.52	6990.63	6731.55	0.708055	2.70129e-23	4.26787e-22	9350	8685	3269	3197	38.6791	37.4344	18.6561	18.4832
PF3D7_0420000	3686.27	3271.05	7133.44	7002.05	1.02279	6.61975e-38	1.88258e-36	9541	9034	2821	2533	56.8683	56.1039	23.1965	21.1
PF3D7_0420100	1560.23	1658.12	1645.6	1752.45	0.0782993	0.506373	0.627756	2201	2261	1194	1284	50.6181	54.1779	37.8819	41.2688
PF3D7_0420200	73.1766	49.0722	170.467	158.891	1.43023	0.00126632	0.00352299	228	205	56	38	6.06551	5.68228	2.05524	1.41282
PF3D7_0420300	513.543	625.025	1146.91	1202.15	1.0447	3.99101e-10	2.74228e-09	1534	1551	393	484	8.67375	9.13754	3.0656	3.8247
PF3D7_0420400	615.467	612.111	397.756	396.84	-0.627517	0.00172362	0.00465115	532	512	471	474	36.1284	36.2279	44.1266	44.9869
PF3D7_0420500	70.5631	52.9463	12.7102	10.076	-2.43762	0.00140907	0.00388213	17	13	54	41	1.33122	1.06067	5.83362	4.48701
PF3D7_0420600	919.934	942.702	877.754	806.081	-0.14552	0.349594	0.472198	1174	1040	704	730	39.8073	36.7421	32.9313	34.593
PF3D7_0420700	0	0	0	6.20062	3.69682	0.39708	1	0	8	0	0	0	0.0930728	0	0
PF3D7_0421200	2.61345	0	0	3.10031	0.245824	0.951831	1	0	4	2	0	0	0.28874	0.191154	0
PF3D7_0421300	2.61345	1.29137	5.23363	4.65047	1.34061	0.564006	1	7	6	2	1	0.0767012	0.0685001	0.0302326	0.0153135
PF3D7_0421600	0	0	5.23363	3.10031	4.12446	0.232337	1	7	4	0	0	0.389542	0.231928	0	0
PF3D7_0421700	44.4286	12.9137	11.2149	0	-2.35037	0.0926338	0.158487	15	0	34	10	0.186167	0	0.582146	0.173453
PF3D7_0421900	23.521	0	0	0	-6.39172	0.0186856	0.0393467	0	0	18	0	0	0	8.2913	0
PF3D7_0422000	282.253	315.095	418.69	434.819	0.514731	0.0314692	0.0621492	560	561	216	244	16.4848	17.2066	8.77186	10.0382
PF3D7_0422100	1429.56	1384.35	761.119	988.999	-0.685359	1.41237e-05	5.46893e-05	1018	1276	1094	1072	31.9214	41.6889	47.3253	46.9785
PF3D7_0422200	1257.07	1091.21	2109.15	2267.1	0.898132	4.94991e-13	4.44537e-12	2821	2925	962	845	13.5006	14.5851	6.35135	5.65166
PF3D7_0422300	2316.82	2773.87	2216.82	2282.6	-0.178209	0.110272	0.18423	2965	2945	1773	2148	56.7212	58.7005	46.792	57.4282
PF3D7_0422400	7427.42	7559.7	3678.49	3621.94	-1.03766	8.11583e-51	3.14734e-49	4920	4673	5684	5854	178.578	176.724	284.617	296.953
PF3D7_0422500	2379.55	1973.22	4264.66	3966.85	0.919346	1.98633e-18	2.51684e-17	5704	5118	1821	1528	44.3534	41.4653	19.5344	16.6051
PF3D7_0422600	189.475	96.853	35.8877	57.3557	-1.61912	0.0019341	0.00517005	48	74	145	75	3.90283	6.26911	16.2648	8.52256
PF3D7_0422700	875.505	760.619	1065.42	964.197	0.311079	0.0520456	0.0964946	1425	1244	670	589	47.165	42.9004	30.593	27.2452
PF3D7_0422800	3765.98	4177.59	702.054	905.291	-2.30552	6.74482e-75	4.37047e-73	939	1168	2882	3235	47.9275	62.1153	202.934	230.762
PF3D7_0422900	69.2564	27.1188	26.9158	40.304	-0.519844	0.491059	0.613854	36	52	53	21	2.35818	3.54907	4.78953	1.92249
PF3D7_0423000	1553.7	1571.6	753.643	819.257	-0.990687	4.49123e-13	4.04874e-12	1008	1057	1189	1217	52.9097	57.8078	86.0992	89.2763
PF3D7_0423100	1408.65	1581.93	980.932	999.075	-0.59499	1.14359e-05	4.48584e-05	1312	1289	1078	1225	76.8042	78.6213	87.0587	100.221
PF3D7_0423200	879.426	949.159	499.438	540.229	-0.814742	2.44086e-06	1.05798e-05	668	697	673	735	56.4793	61.4019	78.5001	86.8502
PF3D7_0423300	137.206	259.566	166.728	175.168	-0.215042	0.569898	0.685297	223	226	105	201	7.12267	7.52112	4.62668	8.97232
PF3D7_0423400	101.925	56.8204	88.224	95.3346	0.209766	0.68178	0.776425	118	123	78	44	6.25296	6.79118	5.70217	3.25857
PF3D7_0423500	1058.45	681.845	911.399	939.394	0.088941	0.652675	0.750628	1219	1212	810	528	38.5594	39.9453	35.3471	23.3417
PF3D7_0423600	1628.18	1770.47	2133.83	2090.38	0.313691	0.00464675	0.011403	2854	2697	1246	1371	38.7999	38.2027	23.3688	26.0486
PF3D7_0423700	874.199	586.283	733.456	688.269	-0.0386148	0.851481	0.90299	981	888	669	454	31.9994	30.1802	30.1052	20.6966
PF3D7_0423800	514.849	413.239	328.971	297.63	-0.566507	0.0180889	0.0382633	440	384	394	320	17.4263	15.846	21.5273	17.7122
PF3D7_0423900	70.5631	65.86	26.9158	10.8511	-1.85119	0.0109814	0.024612	36	14	54	51	3.24139	1.31339	6.70757	6.41756
PF3D7_0424000	265.265	166.587	496.447	429.393	1.1006	0.00010131	0.000336757	664	554	203	129	24.4453	21.2507	10.3102	6.63724
PF3D7_0424100	3.92017	16.7878	29.9065	18.6019	1.22739	0.285974	0.404169	40	24	3	13	1.28044	0.800476	0.132484	0.581587
PF3D7_0424200	52.269	7.74824	60.5606	59.681	1.0033	0.221492	0.32912	81	77	40	6	1.04673	1.03676	0.713103	0.108361
PF3D7_0424300	2.61345	60.6945	37.3831	48.8299	0.444735	0.656907	0.754478	50	63	2	47	0.839984	1.10275	0.0463525	1.10349
PF3D7_0424400	32.6681	10.331	22.4298	14.7265	-0.209769	0.840711	0.89621	30	19	25	8	0.270962	0.178804	0.311508	0.100983
PF3D7_0424500	154.194	235.03	171.214	193.769	-0.0930774	0.790815	0.859669	229	250	118	182	4.04301	4.59882	2.87405	4.49068
PF3D7_0424600	1254.46	1252.63	887.474	914.592	-0.476396	0.000652484	0.001901	1187	1180	960	970	22.5046	23.3099	25.1093	25.7018
PF3D7_0424700	249.584	289.268	351.401	351.885	0.384131	0.137756	0.222382	470	454	191	224	4.78905	4.81996	2.68489	3.18985
PF3D7_0424800	1.30672	9.03961	0	10.8511	0.0665276	0.976369	0.983478	0	14	1	7	0	0.80925	0.0765351	0.542734
PF3D7_0424900	82.3236	82.6479	40.3737	40.304	-1.03197	0.0683614	0.121804	54	52	63	64	2.02313	2.02988	3.25622	3.35106
PF3D7_0425000	0	0	2.24298	0	2.23228	0.645866	1	3	0	0	0	0.190293	0	0	0
PF3D7_0425050	1.30672	1.29137	7.47661	0	1.52624	0.614115	1	10	0	1	1	1.61345	0	0.222585	0.225489
PF3D7_0425100	15.6807	3.87412	0	0.775078	-4.6745	0.0561713	1	0	1	12	3	0	0.0897785	1.42646	0.361267
PF3D7_0425200	16.9874	32.2843	0	4.65047	-3.41281	0.0196793	0.0412524	0	6	13	25	0	0.362434	1.03975	2.02559
PF3D7_0425300	0	0	4.48597	0	3.23145	0.502719	1	6	0	0	0	0.619064	0	0	0
PF3D7_0425400	5.2269	0	7.47661	0	0.518713	0.860234	1	10	0	4	0	1.03622	0	0.571814	0
PF3D7_0425500	18.2941	38.7412	39.6261	41.8542	0.514095	0.51233	0.633329	53	54	14	30	4.1775	4.43477	1.52234	3.30471
PF3D7_0425700	3.92017	0	4.48597	0	0.197023	0.954598	1	6	0	3	0	0.443822	0	0.30614	0
PF3D7_0425800	0	0	4.48597	0	3.23145	0.502719	1	6	0	0	0	0.0405858	0	0	0
PF3D7_0425900	2.61345	3.87412	6.72895	5.42554	0.905605	0.649065	1	9	7	2	3	0.422584	0.342456	0.129552	0.196862
PF3D7_0426000	0	2.58275	10.4673	27.1277	3.85878	0.0290107	0.0580781	14	35	0	2	0.156542	0.407762	0	0.0312538
PF3D7_0500200	20.9076	27.1188	3.73831	2.32523	-2.98394	0.0185547	0.0391031	5	3	16	21	5.0084	3.13103	22.1101	29.3981
PF3D7_0500300	9.14707	14.2051	5.98129	0	-1.96134	0.2905	0.40876	8	0	7	11	0.563996	0	0.680811	1.0838
PF3D7_0500600	10.4538	11.6224	30.6541	10.076	0.884323	0.449109	0.574604	41	13	8	9	3.20017	1.05723	0.861434	0.981755
PF3D7_0500700	5.2269	7.74824	0	0	-5.53398	0.0587938	1	0	0	4	6	0	0	1.44721	2.19913
PF3D7_0500800	48811.4	46901.4	118771	117419	1.30317	3.17843e-230	7.39563e-228	158857	151493	37354	36319	1904.73	1892.58	617.882	608.598
PF3D7_0500900	176.408	120.098	150.28	265.077	0.486109	0.217713	0.324919	201	342	135	93	6.55942	11.6287	6.07779	4.24154
PF3D7_0501000	2098.6	1986.13	2004.48	1915.99	-0.0591455	0.581865	0.695115	2681	2472	1606	1538	108.081	103.833	89.3181	86.652
PF3D7_0501100	995.724	1062.8	1118.5	958.771	0.0131844	0.930845	0.954668	1496	1237	762	823	39.6666	34.1742	27.8734	30.4974
PF3D7_0501200	2491.92	2280.56	2749.15	2346.16	0.094568	0.394798	0.518065	3677	3027	1907	1766	92.4003	79.2553	66.1109	62.0214
PF3D7_0501300	1087.19	1247.47	1934.2	1928.39	0.726277	7.44686e-09	4.48476e-08	2587	2488	832	966	64.8964	65.0295	28.7932	33.8666
PF3D7_0501400	320.148	529.463	794.016	754.151	0.865478	0.00021467	0.000677076	1062	973	245	410	10.2396	9.77483	3.25888	5.52478
PF3D7_0501500	1347.23	1264.25	954.764	841.734	-0.53952	0.000198869	0.00062918	1277	1086	1031	979	41.9774	37.1956	46.7548	44.9758
PF3D7_0501600	2129.96	1721.4	657.942	663.467	-1.54324	2.39379e-26	4.32997e-25	880	856	1630	1333	36.2045	36.6936	92.5145	76.6445
PF3D7_0501700	6.53362	18.0792	0	2.32523	-3.41225	0.0828801	0.144504	0	3	5	14	0	0.0946406	0.208849	0.592405
PF3D7_0501800	4035.17	3840.54	5648.58	5834.01	0.54397	4.50036e-13	4.04874e-12	7555	7527	3088	2974	120.467	125.053	67.9289	66.2746
PF3D7_0501900	470.421	419.696	317.008	272.052	-0.595343	0.0134177	0.0293778	424	351	360	325	15.4285	13.3077	18.0719	16.5277
PF3D7_0502000	934.308	832.936	971.212	961.096	0.128895	0.403232	0.526433	1299	1240	715	645	20.0998	19.9913	15.2627	13.948
PF3D7_0502100	367.19	355.128	269.158	303.83	-0.334249	0.184619	0.283632	360	392	281	275	12.1155	13.7455	13.0463	12.9343
PF3D7_0502200	476.954	467.477	596.634	486.749	0.198214	0.347374	0.470177	798	628	365	362	24.5741	20.1498	15.5064	15.5795
PF3D7_0502300	56.1892	6.45687	35.1401	14.7265	-0.327972	0.751006	0.831401	47	19	43	5	2.0924	0.881326	2.64093	0.311091
PF3D7_0502400	64.0295	46.4894	58.3176	70.5321	0.221397	0.704961	0.79312	78	91	49	36	2.13166	2.59119	1.8474	1.37498
PF3D7_0502500	0	0	0	6.9757	3.86676	0.353229	1	0	9	0	0	0	0.378881	0	0
PF3D7_0502600	324.068	286.685	536.821	606.886	0.90505	5.23018e-05	0.000182379	718	783	248	222	17.1922	19.5346	8.1922	7.429
PF3D7_0502700	142.433	92.9789	202.616	202.295	0.782696	0.0375212	0.0724407	271	261	109	72	12.9265	12.9714	7.17264	4.79969
PF3D7_0502800	142.433	130.429	83.7381	44.1794	-1.09209	0.0244764	0.049978	112	57	109	101	8.74194	4.63555	11.737	11.0175
PF3D7_0502900	1409.96	1268.13	364.859	449.545	-1.7177	9.57929e-24	1.55178e-22	488	580	1079	982	34.6749	42.9398	105.769	97.5165
PF3D7_0503000	1669.99	1454.09	1139.44	1188.97	-0.424075	0.00141241	0.00388924	1524	1534	1278	1126	88.639	92.9612	102.545	91.527
PF3D7_0503100	791.875	644.395	586.166	751.05	-0.103208	0.602516	0.71214	784	969	606	499	25.0633	32.2762	26.7262	22.2943
PF3D7_0503200	1326.33	1649.08	1910.27	1922.19	0.365085	0.00511155	0.0124245	2555	2480	1015	1277	50.9453	51.523	27.9204	35.5857
PF3D7_0503300	2005.82	2166.92	3256.07	3010.4	0.586668	4.63216e-09	2.85343e-08	4355	3884	1535	1678	97.3611	90.4717	47.3422	52.4276
PF3D7_0503400	5315.76	5058.31	4567.46	4398.57	-0.21039	0.00512584	0.0124533	6109	5675	4068	3917	222.182	215.051	204.109	199.096
PF3D7_0503500	231.29	187.249	234.766	199.195	0.0524719	0.868531	0.913123	314	257	177	145	6.43718	5.48953	5.00589	4.15437
PF3D7_0503600	283.559	333.174	121.869	227.098	-0.822207	0.0171623	0.0365146	163	293	217	258	3.56775	6.68206	6.55252	7.89218
PF3D7_0503800	4147.54	4592.12	1708.41	1729.2	-1.34622	1.13634e-46	3.95708e-45	2285	2231	3174	3556	149.951	152.546	287.351	326.134
PF3D7_0503900	231.29	306.055	242.242	268.952	-0.0722188	0.803937	0.869686	324	347	177	237	7.47033	8.33606	5.63003	7.63685
PF3D7_0504000	3104.78	2718.34	5816.06	5469.72	0.954737	3.38472e-27	6.44104e-26	7779	7057	2376	2105	68.285	64.5443	28.7733	25.824
PF3D7_0504100	260.038	328.009	157.009	147.265	-0.950568	0.00208295	0.00553902	210	190	199	254	12.5272	11.8093	16.3769	21.1758
PF3D7_0504200	618.081	617.276	564.484	704.546	0.0386035	0.842338	0.896824	755	909	473	478	24.6721	30.9499	21.3237	21.8302
PF3D7_0504300	148.967	164.004	57.5699	31.7782	-1.80745	0.000177787	0.000565274	77	41	114	127	5.64936	3.13421	11.5387	13.0222
PF3D7_0504400	1871.23	1886.7	1872.89	1924.52	0.015049	0.889364	0.925713	2505	2483	1432	1461	71.3238	73.6613	56.2486	58.1363
PF3D7_0504500	263.958	222.116	147.289	96.8847	-0.992667	0.00561211	0.0135192	197	125	202	172	11.2138	7.41364	15.8628	13.6831
PF3D7_0504600	919.934	725.752	980.184	844.835	0.149436	0.39675	0.519827	1311	1090	704	562	52.8807	45.8097	39.175	31.6812
PF3D7_0504700	303.16	467.477	826.913	794.455	1.07287	1.58125e-06	7.01422e-06	1106	1025	232	362	10.1613	9.81188	2.94051	4.64806
PF3D7_0504800	2207.06	2084.28	3317.37	3165.42	0.595255	4.69921e-10	3.18191e-09	4437	4084	1689	1614	18.3539	17.602	9.63855	9.3307
PF3D7_0504900	454.74	298.307	465.045	542.554	0.420202	0.0955054	0.16291	622	700	348	231	51.1508	59.9786	39.4806	26.5488
PF3D7_0505000	248.278	224.699	391.775	375.138	0.697398	0.0069558	0.0163484	524	484	190	174	3.63449	3.49779	1.81806	1.68668
PF3D7_0505100	1613.8	2081.69	2963.73	2836.78	0.650332	1.22148e-07	6.27787e-07	3964	3660	1235	1612	27.7831	26.7278	11.9414	15.79
PF3D7_0505200	900.333	834.227	709.531	751.825	-0.247287	0.130313	0.212444	949	970	689	646	29.7319	31.6639	29.7795	28.2852
PF3D7_0505300	112.378	72.3169	93.4577	72.0822	-0.157493	0.752532	0.832208	125	93	86	56	3.34141	2.59023	3.17147	2.09208
PF3D7_0505400	1285.82	1340.45	983.175	1078.91	-0.349026	0.0113906	0.0253846	1315	1392	984	1038	30.3	33.419	31.2791	33.4261
PF3D7_0505500	3266.81	3415.68	4829.89	4576.06	0.493202	1.39905e-09	9.03122e-09	6460	5904	2500	2645	99.0227	94.2941	52.867	56.6629
PF3D7_0505600	392.017	328.009	345.42	419.317	0.0868289	0.725335	0.81084	462	541	300	254	23.1228	28.2118	20.7139	17.7665
PF3D7_0505700	2154.79	2125.6	3125.22	3393.29	0.606751	3.32641e-10	2.31357e-09	4180	4378	1649	1646	80.0919	87.4026	43.5888	44.0771
PF3D7_0505800	10959.5	10531.1	7171.57	7479.5	-0.552724	1.16951e-19	1.59221e-18	9592	9650	8387	8155	311.334	326.348	375.549	369.924
PF3D7_0505900	1280.59	1395.97	662.428	688.269	-0.986766	2.16361e-11	1.69092e-10	886	888	980	1081	48.1531	50.2852	73.4783	82.1084
PF3D7_0506000	2.61345	46.4894	15.7009	31.7782	-0.0496089	0.965352	0.977187	21	41	2	36	1.24245	2.52742	0.163241	2.97667
PF3D7_0506100	1421.72	1217.76	622.054	657.266	-1.04489	1.62703e-11	1.28729e-10	832	848	1088	943	24.9085	26.4519	44.9362	39.4555
PF3D7_0506200	103.231	182.084	164.485	137.189	0.080327	0.844038	0.89826	220	177	79	141	11.5478	9.6802	5.72064	10.3434
PF3D7_0506300	965.669	1038.26	508.41	472.022	-1.03127	1.21184e-09	7.85243e-09	680	609	739	804	29.7948	27.8026	44.6703	49.2333
PF3D7_0506400	28.7479	61.9859	19.4392	10.8511	-1.58204	0.0659939	0.118327	26	14	22	48	5.3423	2.99722	6.23619	13.7837
PF3D7_0506500	2872.18	3060.55	4590.64	4765.95	0.657227	3.04317e-15	3.19221e-14	6140	6149	2198	2370	33.8498	35.3206	16.717	18.2603
PF3D7_0506600	20.9076	40.0326	48.598	41.8542	0.569483	0.446306	0.571875	65	54	16	31	6.55646	5.67526	2.22648	4.37007
PF3D7_0506700	384.177	246.652	489.718	361.961	0.433443	0.124341	0.204269	655	467	294	191	15.0109	11.1511	9.29511	6.11743
PF3D7_0506800	927.774	903.961	1383.17	1471.1	0.639878	2.90826e-06	1.24476e-05	1850	1898	710	700	33.6589	35.98	17.8209	17.7991
PF3D7_0506900	1276.67	1554.81	1626.16	1671.84	0.219928	0.0979395	0.166121	2175	2157	977	1204	44.6014	46.0867	27.6392	34.5054
PF3D7_0507000	83.6304	120.098	83.7381	57.3557	-0.529717	0.293787	0.412251	112	74	64	93	6.63727	4.56919	5.23231	7.70238
PF3D7_0507100	9932.41	9983.6	10383.5	10245	0.0507163	0.365833	0.488956	13888	13218	7601	7731	382.151	378.963	288.541	297.304
PF3D7_0507200	52.269	67.1514	106.916	76.7327	0.621008	0.240618	0.353132	143	99	40	52	3.5187	2.53815	1.35784	1.78822
PF3D7_0507300	31.3614	14.2051	19.4392	3.10031	-1.01343	0.398712	0.521867	26	4	24	11	0.508997	0.0815903	0.64818	0.300958
PF3D7_0507400	151.58	187.249	66.5419	64.3314	-1.37241	0.00104096	0.00293916	89	83	116	145	4.30501	4.1831	7.74077	9.80219
PF3D7_0507500	189.475	182.084	49.3456	43.4044	-2.00185	2.18324e-06	9.51149e-06	66	56	145	141	1.57043	1.38835	4.75977	4.68884
PF3D7_0507600	214.303	187.249	198.13	275.153	0.236907	0.462835	0.586884	265	355	164	145	6.18714	8.63592	5.28238	4.73132
PF3D7_0507700	2312.9	2341.26	1792.89	1471.1	-0.511721	2.69089e-05	9.89559e-05	2398	1898	1770	1813	71.3769	58.8628	72.6815	75.4183
PF3D7_0507800	3066.88	2944.33	5546.9	5477.47	0.875001	3.33062e-29	6.84716e-28	7419	7067	2347	2280	81.3788	80.7676	35.5158	34.952
PF3D7_0507900	899.027	600.488	212.336	269.727	-1.63742	3.80867e-11	2.9056e-10	284	348	688	465	57.8598	73.871	193.37	132.398
PF3D7_0508000	4076.98	3809.55	2922.61	2625.96	-0.507159	4.73348e-08	2.57018e-07	3909	3388	3120	2950	134.826	121.755	148.458	142.2
PF3D7_0508100	2469.71	3037.31	3444.48	3312.68	0.295093	0.00589015	0.0141189	4607	4274	1890	2352	59.0687	57.0966	33.4305	42.1451
PF3D7_0508200	1057.14	1055.05	847.848	998.3	-0.194377	0.207541	0.312563	1134	1288	809	817	30.2013	35.7409	29.7238	30.4093
PF3D7_0508300	1875.15	1797.59	1615.7	1588.13	-0.197022	0.0820177	0.143391	2161	2049	1435	1392	41.0033	40.5081	37.5628	36.9125
PF3D7_0508400	121.525	80.0651	168.971	232.523	0.994015	0.0128794	0.0282957	226	300	93	62	14.8041	20.4754	8.40426	5.67593
PF3D7_0508500	692.564	710.255	1096.82	1003.73	0.582492	0.000220959	0.000696485	1467	1295	530	550	12.5328	11.5272	6.24647	6.56674
PF3D7_0508600	523.997	410.657	324.485	265.852	-0.662575	0.00793487	0.0183628	434	343	401	318	28.4034	23.3889	36.2049	29.0856
PF3D7_0508700	2160.02	2177.25	3081.86	3297.96	0.556673	5.66308e-09	3.45111e-08	4122	4255	1653	1686	62.0503	66.7377	34.3282	35.4702
PF3D7_0508800	1288.43	1202.27	794.764	797.555	-0.645395	8.23881e-06	3.3078e-05	1063	1029	986	931	26.5367	26.7649	33.9573	32.4814
PF3D7_0508900	2288.07	2179.84	4231.02	4042.03	0.888878	2.1406e-23	3.41199e-22	5659	5215	1751	1688	40.1982	38.5974	17.1592	16.7576
PF3D7_0509000	2849.97	3041.18	1705.42	1847.01	-0.729856	1.31653e-12	1.14615e-11	2281	2383	2181	2355	87.7376	95.5038	115.733	126.597
PF3D7_0509100	5424.21	5746.61	8515.11	8818.06	0.633755	1.8477e-21	2.66433e-20	11389	11377	4151	4450	132.226	137.624	66.4853	72.204
PF3D7_0509200	52.269	64.5687	45.6073	22.4773	-0.778328	0.258274	0.373159	61	29	40	50	4.32584	2.14277	3.9133	4.95543
PF3D7_0509300	414.232	302.181	192.897	198.42	-0.872369	0.00232776	0.0061327	258	256	317	234	12.5895	13.0156	21.3397	15.9578
PF3D7_0509400	1429.56	1583.22	2543.54	2581.01	0.766258	2.64974e-12	2.26067e-11	3402	3330	1094	1226	25.1673	25.6674	11.1651	12.6754
PF3D7_0509500	355.429	235.03	294.579	253.45	-0.107276	0.717421	0.803958	394	327	272	182	17.2425	14.9104	16.4216	11.1313
PF3D7_0509600	1711.81	1621.96	2135.32	1988.85	0.307034	0.00627393	0.014917	2856	2566	1310	1256	75.7549	70.9162	47.9365	46.56
PF3D7_0509700	179.021	176.918	284.111	273.602	0.647934	0.029567	0.0589842	380	353	137	137	23.069	22.3283	11.4738	11.6235
PF3D7_0509800	292.706	420.988	626.54	718.497	0.913976	7.13406e-05	0.000242976	838	927	224	326	10.0813	11.6195	3.7176	5.48101
PF3D7_0509900	203.849	113.641	157.757	125.563	-0.163839	0.68862	0.781606	211	162	156	88	8.90435	7.12313	9.08211	5.19007
PF3D7_0510000	373.723	281.519	391.027	436.369	0.33661	0.179894	0.277875	523	563	286	218	11.0194	12.3595	8.3131	6.41922
PF3D7_0510100	1753.62	1813.09	3703.17	3859.89	1.08432	5.86997e-31	1.30645e-29	4953	4980	1342	1404	36.214	37.938	13.5364	14.3465
PF3D7_0510200	1953.55	1863.45	1856.44	1992.72	0.0120649	0.913072	0.941229	2483	2571	1495	1443	45.823	49.4363	38.0619	37.2173
PF3D7_0510300	83.6304	61.9859	11.2149	9.30093	-2.82663	0.000106887	0.000354144	15	12	64	48	1.1708	0.975904	6.89147	5.23603
PF3D7_0510400	81.0169	171.753	146.542	144.94	0.205258	0.640725	0.740878	196	187	62	133	5.93688	5.90174	2.59081	5.63021
PF3D7_0510500	3268.12	3949.02	4307.28	3873.84	0.180866	0.0760921	0.134177	5761	4998	2501	3058	125.185	113.158	74.974	92.8673
PF3D7_0510700	0	0	8.22427	11.6262	5.37616	0.0318808	1	11	15	0	0	0.759896	1.07966	0	0
PF3D7_0510800	43.1219	7.74824	47.8503	18.6019	0.386724	0.692343	0.784154	64	24	33	6	2.39282	0.934926	1.7021	0.31351
PF3D7_0510900	2.61345	14.2051	16.4485	6.9757	0.477794	0.745909	0.827907	22	9	2	11	10.0422	4.28039	1.25944	7.01727
PF3D7_0511000	6861.61	6558.88	2926.35	2940.64	-1.19374	4.16446e-58	1.90338e-56	3914	3794	5251	5079	214.99	217.135	397.907	389.894
PF3D7_0511100	98.0043	81.3565	57.5699	79.833	-0.384739	0.452276	0.577501	77	103	75	63	6.59539	9.19228	8.86244	7.54156
PF3D7_0511200	1805.89	1871.2	2534.57	2887.16	0.560084	2.5966e-07	1.27075e-06	3390	3725	1382	1449	65.3542	74.8233	36.7557	39.0403
PF3D7_0511300	509.623	535.92	569.718	493.724	0.0246026	0.903224	0.935006	762	637	390	415	12.3469	10.7542	8.71788	9.39773
PF3D7_0511400	73.1766	126.555	119.626	94.5595	0.100738	0.831181	0.889571	160	122	56	98	10.0693	7.99969	4.86192	8.61934
PF3D7_0511500	5957.36	6279.95	8018.67	7733.73	0.364285	4.43083e-08	2.42842e-07	10725	9978	4559	4863	23.8095	23.0798	13.9625	15.0878
PF3D7_0511600	52.269	42.6153	7.47661	27.1277	-1.45692	0.0917721	0.157118	10	35	40	33	0.544309	1.98495	3.00364	2.51033
PF3D7_0511700	257.425	277.645	139.065	121.687	-1.03688	0.00121882	0.0034038	186	157	197	215	7.28653	6.40832	10.6467	11.7711
PF3D7_0511800	3640.53	3515.12	4684.1	4182.32	0.309354	0.000374807	0.00113731	6265	5396	2786	2722	166.915	149.79	102.399	101.352
PF3D7_0511900	152.887	73.6083	133.084	167.417	0.40807	0.362319	0.485272	178	216	117	57	4.72316	5.97176	4.28292	2.11377
PF3D7_0512000	3150.51	3923.19	1724.85	1831.51	-0.992169	7.39267e-18	9.03176e-17	2307	2363	2411	3038	203.651	217.34	293.616	374.799
PF3D7_0512100	220.836	192.415	74.7661	82.1582	-1.39706	0.000227787	0.000715802	100	106	169	149	11.9208	13.1658	27.793	24.8235
PF3D7_0512200	288.786	331.883	423.924	570.457	0.679686	0.00607142	0.0144888	567	736	221	257	15.437	20.8782	8.30069	9.77876
PF3D7_0512300	435.139	396.452	432.148	358.861	-0.0719504	0.75701	0.835518	578	463	333	307	20.2654	16.9139	16.107	15.0431
PF3D7_0512400	0	16.7878	0	1.55016	-3.44424	0.190235	1	0	2	0	13	0	0.213176	0	1.8586
PF3D7_0512450	0	0	8.22427	1.55016	4.35487	0.18565	1	11	2	0	0	0.587653	0.111325	0	0
PF3D7_0512500	714.778	561.747	1047.47	923.118	0.626619	0.000495383	0.00147263	1401	1191	547	435	27.2643	24.1493	14.6854	11.8309
PF3D7_0512600	2852.58	2994.69	2462.05	2428.32	-0.257829	0.00589136	0.0141189	3293	3133	2183	2319	134.71	133.538	123.199	132.581
PF3D7_0512700	714.778	934.954	466.541	492.174	-0.783215	6.58397e-05	0.000225591	624	635	547	724	29.0158	30.7652	35.0897	47.05
PF3D7_0512800	341.055	467.477	664.671	620.062	0.667963	0.00237939	0.00624325	889	800	261	362	11.2741	10.5707	4.56627	6.4159
PF3D7_0512900	104.538	133.011	113.645	162.766	0.218139	0.599929	0.709575	152	210	80	103	12.9121	18.587	9.37533	12.2282
PF3D7_0513000	517.463	594.032	566.727	644.09	0.123292	0.530536	0.650077	758	831	396	460	39.386	44.9893	28.3864	33.4042
PF3D7_0513100	390.711	468.768	193.644	209.271	-1.09317	2.69373e-05	9.89893e-05	259	270	299	363	16.1307	17.5208	25.6902	31.5959
PF3D7_0513200	2881.33	2421.32	3970.83	3738.2	0.539938	1.02212e-07	5.34992e-07	5311	4823	2205	1875	40.8745	38.6749	23.4114	20.1673
PF3D7_0513300	56089.8	55000.9	51981.2	51941.1	-0.0962315	0.0156978	0.0337209	69525	67014	42924	42591	2592.66	2603.8	2208.25	2219.7
PF3D7_0513400	808.863	513.966	335.7	373.587	-0.899157	0.000221276	0.000697055	449	482	619	398	24.588	27.5017	46.7637	30.46
PF3D7_0513500	308.387	344.797	155.514	155.791	-1.06921	0.00023391	0.000733242	208	201	236	267	18.1832	18.308	28.4618	32.6204
PF3D7_0513600	5430.75	5904.16	9300.91	9003.3	0.691384	3.72544e-24	6.21189e-23	12440	11616	4156	4572	184.378	179.384	84.9782	94.7036
PF3D7_0513700	152.887	136.886	219.812	279.028	0.783545	0.0181246	0.0383071	294	360	117	106	7.2615	9.26441	3.98664	3.65894
PF3D7_0513800	469.114	453.272	314.765	405.366	-0.357359	0.129464	0.211261	421	523	359	351	26.2883	34.0265	30.9255	30.6308
PF3D7_0513900	415.538	480.391	302.803	361.961	-0.430804	0.0706067	0.125411	405	467	318	372	27.1207	32.5836	29.3775	34.8145
PF3D7_0514000	130.672	123.972	137.57	75.1825	-0.258722	0.566912	0.682829	184	97	100	96	10.1844	5.59404	7.63589	7.42608
PF3D7_0514100	631.148	526.88	808.97	823.133	0.495152	0.00613668	0.0146246	1082	1062	483	408	17.0308	17.4168	10.4881	8.97507
PF3D7_0514200	795.795	754.162	745.418	784.379	-0.0189112	0.908914	0.939566	997	1012	609	584	22.4212	23.7126	18.8939	18.3547
PF3D7_0514300	1195.65	1052.47	1276.26	1440.87	0.273331	0.0539922	0.0995986	1707	1859	915	815	31.4861	35.7273	23.2835	21.0094
PF3D7_0514500	3.92017	37.4498	29.9065	14.7265	0.109333	0.922934	0.948314	40	19	3	29	2.72412	1.3482	0.281857	2.76016
PF3D7_0514600	1506.65	1244.88	1120	1219.2	-0.234224	0.103823	0.174711	1498	1573	1153	964	54.5367	59.6681	57.9094	49.0484
PF3D7_0514700	11.7605	14.2051	21.6822	20.152	0.688006	0.520762	0.641275	29	26	9	11	0.446617	0.417203	0.191215	0.236756
PF3D7_0514800	297.933	300.89	409.718	461.946	0.541532	0.0231855	0.0476462	548	596	228	233	13.3027	15.0745	7.63548	7.90471
PF3D7_0514900	666.43	714.129	404.485	534.804	-0.555923	0.00738162	0.0172384	541	690	510	553	19.4698	25.8732	25.3207	27.8138
PF3D7_0515000	2545.5	2113.98	3282.23	3176.27	0.471128	1.07559e-05	4.23861e-05	4390	4098	1948	1637	80.2157	78.0194	49.105	41.8036
PF3D7_0515100	713.472	599.197	484.485	546.43	-0.348626	0.0778992	0.136986	648	705	546	464	25.5379	28.9492	29.6856	25.5564
PF3D7_0515200	120.219	122.68	102.43	135.639	-0.0292807	0.943809	0.964149	137	175	92	95	22.5584	30.0235	20.8986	21.8616
PF3D7_0515300	2359.94	1878.95	2989.15	2912.74	0.477593	3.94745e-05	0.000140619	3998	3758	1806	1455	43.4967	42.5997	27.1065	22.1232
PF3D7_0515400	96.6976	96.853	54.5793	74.4075	-0.585879	0.244386	0.357125	73	96	74	75	1.65197	2.26353	2.31022	2.37198
PF3D7_0515500	210.383	94.2702	131.588	118.587	-0.283854	0.524139	0.644039	176	153	161	73	4.40281	3.9879	5.55629	2.55218
PF3D7_0515600	168.567	74.8996	169.719	164.316	0.456664	0.297008	0.415746	227	212	129	58	3.6981	3.59852	2.89924	1.32054
PF3D7_0515700	6105.02	5825.38	5758.49	5601.49	-0.0706438	0.311269	0.430994	7702	7227	4672	4511	196.073	191.694	164.082	160.494
PF3D7_0515800	248.278	198.871	204.859	192.219	-0.171152	0.587105	0.699416	274	248	190	154	12.4755	11.7651	11.9345	9.79937
PF3D7_0515900	168.567	267.314	248.971	286.004	0.295202	0.35769	0.480582	333	369	129	207	13.6301	15.7369	7.2843	11.8412
PF3D7_0516000	201.236	278.937	497.195	467.372	1.00615	9.40329e-05	0.000314405	665	603	154	216	10.5015	9.92166	3.35501	4.76711
PF3D7_0516100	879.426	761.91	853.082	809.181	0.018399	0.911296	0.94085	1141	1044	673	590	10.7204	10.2203	8.72337	7.74729
PF3D7_0516200	11083.6	11162.6	5358.49	5611.56	-1.02004	1.18411e-61	5.77282e-60	7167	7240	8482	8644	258.834	272.432	422.595	436.284
PF3D7_0516300	239.131	355.128	620.559	485.974	0.89681	0.000527285	0.00155841	830	627	183	275	15.5846	12.2665	4.74035	7.21641
PF3D7_0516400	355.429	241.487	222.803	305.381	-0.176598	0.564242	0.681216	298	394	272	187	12.8158	17.6547	16.1376	11.2393
PF3D7_0516500	182.941	247.944	219.065	228.648	0.0550713	0.861418	0.908633	293	295	140	192	15.9003	16.68	10.4811	14.5616
PF3D7_0516600	701.711	1003.4	1366.72	1259.5	0.62302	0.000368403	0.0011192	1828	1625	537	777	18.5529	17.1841	7.51888	11.0212
PF3D7_0516700	1429.56	1168.69	1874.39	1909.79	0.542528	3.62056e-05	0.000130061	2507	2464	1094	905	31.9843	32.7537	19.2549	16.1362
PF3D7_0516800	2531.13	2488.48	4785.03	4603.19	0.903315	2.96753e-27	5.68942e-26	6400	5939	1937	1927	53.0973	51.3383	22.1699	22.3432
PF3D7_0516900	15069.1	15486.1	14286.3	13952.9	-0.113715	0.027466	0.0553974	19108	18002	11532	11992	806.371	791.547	671.377	707.265
PF3D7_0517000	11537.1	10941.8	8237.73	8790.16	-0.400697	1.33569e-10	9.64369e-10	11018	11341	8829	8473	367.714	394.362	406.5	395.198
PF3D7_0517100	181.635	307.347	242.99	221.672	-0.0737404	0.823114	0.884079	325	286	139	238	10.9478	10.038	6.45955	11.2045
PF3D7_0517200	35.2816	0	47.8503	34.8785	1.22968	0.623776	0.727691	64	45	27	0	2.06429	1.5123	1.20142	0
PF3D7_0517300	3279.88	3797.93	4249.71	4472.2	0.301256	0.00100735	0.00285211	5684	5770	2510	2941	94.2598	99.6975	57.4233	68.1613
PF3D7_0517400	1795.44	1915.11	3184.29	3010.4	0.739402	1.41672e-13	1.3138e-12	4259	3884	1374	1483	78.2382	74.3407	34.8209	38.0736
PF3D7_0517500	0	3.87412	0.747661	6.20062	0.840203	0.769356	1	1	8	0	3	0.0233855	0.194928	0	0.0980482
PF3D7_0517600	10.4538	11.6224	18.6915	18.6019	0.756352	0.507906	0.628467	25	24	8	9	1.05133	1.05159	0.46412	0.528946
PF3D7_0517700	4574.84	3932.23	5206.71	5098.46	0.276699	0.00139872	0.00385987	6964	6578	3501	3045	177.098	174.295	122.826	108.222
PF3D7_0517800	24.8278	54.2377	47.1027	38.7539	0.118664	0.870691	0.913708	63	50	19	42	6.33699	5.24021	2.63656	5.90422
PF3D7_0517900	542.291	391.286	574.952	692.144	0.440716	0.0481007	0.0901272	769	893	415	303	25.4059	30.7394	18.9147	13.9901
PF3D7_0518000	1194.35	1136.41	714.764	610.761	-0.814022	3.30251e-07	1.59336e-06	956	788	914	880	55.4688	47.638	73.1609	71.3582
PF3D7_0518100	615.467	765.784	836.633	792.129	0.237735	0.184464	0.28348	1119	1022	471	593	16.983	16.1612	9.86163	12.578
PF3D7_0518200	2350.8	2259.9	687.848	627.038	-1.80986	5.96764e-47	2.10678e-45	920	809	1799	1750	45.728	41.8966	123.358	121.563
PF3D7_0518300	8024.6	7557.11	5303.16	5620.09	-0.512479	1.9813e-13	1.82415e-12	7093	7251	6141	5852	307.794	327.842	367.631	354.9
PF3D7_0518400	35.2816	41.3239	0	6.20062	-3.63475	0.00303349	0.00779308	0	8	27	32	0	0.871242	3.89331	4.67448
PF3D7_0518500	1889.52	2055.87	2461.3	2626.74	0.36685	0.000490618	0.00145931	3292	3389	1446	1592	57.5012	61.6772	34.844	38.8625
PF3D7_0518600	3330.84	3135.45	3067.65	3191.77	-0.0469163	0.5976	0.707795	4103	4118	2549	2428	56.5798	59.1674	48.4922	46.7929
PF3D7_0518700	121.525	43.9067	132.336	181.368	0.923488	0.0672532	0.120355	177	234	93	34	2.0636	2.84252	1.49581	0.55399
PF3D7_0518800	0	2.58275	2.99065	0	0.212197	0.958815	1	4	0	0	2	0.471379	0	0	0.329391
PF3D7_0518900	27.4412	67.1514	18.6915	10.8511	-1.67825	0.0513192	0.0954242	25	14	21	52	3.08209	1.79833	3.57164	8.95942
PF3D7_0519000	300.547	295.724	246.728	154.24	-0.572	0.0715314	0.126702	330	199	230	229	12.2239	7.68042	11.7535	11.855
PF3D7_0519100	727.846	560.456	456.821	415.442	-0.562433	0.00797137	0.0184156	611	536	557	434	38.8931	35.5495	48.9136	38.6093
PF3D7_0519200	3471.97	3548.69	3068.4	2887.94	-0.237134	0.00682084	0.0160903	4104	3726	2657	2748	226.808	214.551	202.575	212.246
PF3D7_0519300	872.892	916.875	995.137	944.045	0.1157	0.444344	0.569875	1331	1218	668	710	35.098	33.4648	24.3009	26.1658
PF3D7_0519400	10608	11306	4377.56	4398.57	-1.32022	5.13187e-92	4.52932e-90	5855	5675	8118	8755	298.002	300.95	570.011	622.757
PF3D7_0519500	1078.05	994.357	2127.1	2022.18	1.00164	3.23444e-16	3.64694e-15	2845	2609	825	770	22.4319	21.4335	8.97386	8.48486
PF3D7_0519600	1617.73	1336.57	1416.82	1465.67	-0.0354458	0.792441	0.860792	1895	1891	1238	1035	37.9216	39.428	34.1775	28.946
PF3D7_0519700	1613.8	1601.3	985.418	994.425	-0.69949	4.51811e-08	2.46123e-07	1318	1283	1235	1240	50.5345	51.255	65.3254	66.4455
PF3D7_0519800	680.804	787.738	1087.1	990.549	0.500558	0.00208128	0.00553747	1454	1278	521	610	24.353	22.3026	12.0384	14.2787
PF3D7_0519900	629.841	530.754	373.083	477.448	-0.448606	0.0426436	0.0810592	499	616	482	411	11.9881	15.4194	15.975	13.7995
PF3D7_0520000	11769.7	11983.9	5706.15	5702.25	-1.05805	3.12819e-72	1.95283e-70	7632	7357	9007	9280	366.952	368.559	597.438	623.576
PF3D7_0520100	806.249	888.465	1114.02	1080.46	0.372803	0.0130515	0.0286005	1490	1394	617	688	31.8779	31.0743	18.2109	20.5713
PF3D7_0520200	912.094	1230.68	887.474	851.035	-0.301701	0.0797793	0.139908	1187	1098	698	953	27.1254	26.1435	22.0051	30.4361
PF3D7_0520300	769.661	782.572	289.345	220.122	-1.60683	1.12462e-13	1.05826e-12	387	284	589	606	23.4348	17.9186	49.2048	51.2854
PF3D7_0520400	925.161	807.108	494.204	400.715	-0.952528	7.93226e-07	3.65813e-06	661	517	708	625	25.3574	20.6648	37.4696	33.5085
PF3D7_0520500	514.849	566.913	508.41	484.424	-0.123759	0.537364	0.655881	680	625	394	439	36.2739	34.7377	28.995	32.7281
PF3D7_0520600	793.182	816.148	974.95	950.245	0.258553	0.0931817	0.159318	1304	1226	607	632	67.0797	65.7114	43.0769	45.4362
PF3D7_0520700	181.635	138.177	151.775	183.693	0.0689174	0.849515	0.901488	203	237	139	107	4.23873	5.15613	4.00402	3.12244
PF3D7_0520800	1706.58	1576.77	2147.28	2312.06	0.441648	8.36921e-05	0.000282041	2872	2983	1306	1221	30.1677	32.6473	18.9253	17.9244
PF3D7_0520900	28259.2	27630.2	32623.5	31317.8	0.194188	2.08553e-05	7.79827e-05	43634	40406	21626	21396	1097.26	1058.68	750.242	751.945
PF3D7_0521000	2009.74	1659.41	1623.17	1736.17	-0.127247	0.317163	0.437617	2171	2240	1538	1285	55.8996	60.0942	54.632	46.2405
PF3D7_0521100	109.765	50.3635	130.841	92.2342	0.478927	0.356313	0.479235	175	119	84	39	2.75511	1.95202	1.82441	0.858098
PF3D7_0521200	199.929	191.123	139.065	131.763	-0.529892	0.126442	0.206924	186	170	153	148	10.7316	10.2197	12.1783	11.934
PF3D7_0521300	858.518	874.26	893.455	1066.51	0.177582	0.26933	0.386299	1195	1376	657	677	17.2576	20.7047	13.0894	13.6638
PF3D7_0521400	998.338	1114.45	689.344	668.892	-0.637428	5.85461e-05	0.000202498	922	863	764	863	33.909	33.0698	38.7632	44.3574
PF3D7_0521500	676.883	563.039	442.616	557.281	-0.310538	0.141586	0.227775	592	719	518	436	21.4983	27.2049	25.951	22.1279
PF3D7_0521600	83.6304	36.1584	50.841	31.0031	-0.548706	0.425262	0.54931	68	40	64	28	2.70057	1.65517	3.50645	1.55408
PF3D7_0521700	143.74	71.0255	115.888	185.244	0.487654	0.294199	0.412378	155	239	110	55	3.61304	5.80464	3.53734	1.79174
PF3D7_0521800	395.938	458.437	252.71	192.219	-0.940999	0.000419105	0.00126349	338	248	303	355	12.7762	9.76723	15.8004	18.7535
PF3D7_0521900	236.517	353.836	336.448	339.484	0.195097	0.484503	0.608034	450	438	181	274	6.0913	6.17743	3.38001	5.18345
PF3D7_0522000	585.413	604.363	193.644	229.423	-1.49204	1.15495e-10	8.3742e-10	259	296	448	468	14.4353	17.1892	34.4467	36.4539
PF3D7_0522100	337.135	313.804	416.447	420.867	0.363283	0.121075	0.199673	557	543	258	243	11.4123	11.5919	7.29258	6.95819
PF3D7_0522200	606.32	773.532	214.579	220.897	-1.66398	2.41616e-13	2.19686e-12	287	285	464	599	13.4059	13.8706	29.9002	39.1032
PF3D7_0522300	551.438	759.327	610.092	585.184	-0.133162	0.515761	0.636632	816	755	422	588	34.1362	32.9085	24.3545	34.3774
PF3D7_0522400	837.61	808.4	688.596	887.464	-0.0628452	0.72569	0.81084	921	1145	641	626	2.26655	2.93594	2.17623	2.15303
PF3D7_0522500	776.194	671.514	365.606	380.563	-0.956193	1.48435e-06	6.61305e-06	489	491	594	520	70.3936	73.6447	117.965	104.616
PF3D7_0522600	84.9371	171.753	157.009	165.867	0.330583	0.435094	0.559751	210	214	65	133	5.19034	5.51095	2.21632	4.59408
PF3D7_0522700	198.622	218.242	128.598	110.061	-0.804455	0.0225954	0.0465831	172	142	152	169	11.2058	9.63915	13.6616	15.3876
PF3D7_0522800	548.824	488.139	260.934	282.128	-0.933237	5.16183e-05	0.000180779	349	364	420	378	14.383	15.6301	23.879	21.7714
PF3D7_0522900	95.3909	58.1118	108.411	175.943	0.889406	0.0625125	0.113315	145	227	73	45	1.82473	2.97641	1.26735	0.791434
PF3D7_0523000	3364.82	2944.33	4574.19	4791.53	0.569978	2.31067e-10	1.63375e-09	6118	6182	2575	2280	61.7891	65.0531	35.8775	32.1817
PF3D7_0523100	1349.85	1284.92	1512.52	1478.85	0.183179	0.141416	0.227716	2023	1908	1033	995	53.0741	52.1557	37.3878	36.4822
PF3D7_0523200	435.139	297.016	491.961	427.068	0.328244	0.193461	0.295267	658	551	333	230	10.8445	9.46177	7.57131	5.29765
PF3D7_0523300	1130.32	1003.4	447.849	465.047	-1.22486	5.58329e-13	4.98794e-12	599	600	865	777	28.6096	29.8588	56.9958	51.8653
PF3D7_0523400	1179.97	1452.79	1327.1	1266.48	-0.0216873	0.8794	0.920583	1775	1634	903	1125	60.9885	58.4975	42.8035	54.0222
PF3D7_0523500	381.564	349.962	149.532	87.5838	-1.62448	8.60639e-07	3.9371e-06	200	113	292	271	17.7419	10.4445	35.7352	33.5978
PF3D7_0523600	580.186	529.463	529.344	696.795	0.143844	0.48916	0.611928	708	899	444	410	49.2398	65.1447	42.5999	39.8509
PF3D7_0523700	241.744	135.594	292.336	337.159	0.738547	0.0257393	0.0521875	391	435	185	105	5.24541	6.08034	3.42386	1.96862
PF3D7_0523800	573.652	473.934	715.512	816.157	0.548044	0.00442466	0.0109208	957	1053	439	367	13.7874	15.8065	8.72525	7.38938
PF3D7_0523900	222.143	210.494	69.5325	95.3346	-1.39236	0.000242372	0.00075745	93	123	170	163	1.7309	2.38524	4.36497	4.23983
PF3D7_0524000	11260	10904.4	18012.7	17416.8	0.67673	1.96168e-37	5.45753e-36	24092	22471	8617	8444	257.757	250.493	127.185	126.257
PF3D7_0524100	1594.2	1716.23	2215.32	2028.38	0.35833	0.00167935	0.00454847	2963	2617	1220	1329	38.5452	35.4714	21.8948	24.1621
PF3D7_0524200	454.74	587.575	191.401	186.794	-1.46264	7.6607e-09	4.60271e-08	256	241	348	455	19.4347	19.063	36.4468	48.2748
PF3D7_0524300	772.274	692.176	388.784	275.928	-1.13911	3.61784e-07	1.73894e-06	520	356	591	536	16.5357	11.7952	25.9268	23.8207
PF3D7_0524400	1684.37	1895.74	1662.05	1592.01	-0.137774	0.248176	0.361734	2223	2054	1289	1468	74.8483	72.0575	59.8739	69.0779
PF3D7_0524500	448.207	631.481	130.841	163.541	-1.87535	9.92738e-12	7.99029e-11	175	211	343	489	7.27865	9.1439	19.6811	28.4245
PF3D7_0524600	1676.53	1623.26	1131.96	916.917	-0.687319	1.35291e-06	6.05381e-06	1514	1183	1283	1257	63.6683	51.8345	74.4332	73.8761
PF3D7_0524700	411.618	272.48	321.494	321.657	-0.0888673	0.746786	0.828638	430	415	315	211	21.2121	21.3304	21.4372	14.5468
PF3D7_0524800	275.719	196.289	375.326	299.955	0.517028	0.0771643	0.135834	502	387	211	152	11.8278	9.50048	6.85841	5.0051
PF3D7_0524900	395.938	420.988	760.372	544.105	0.675378	0.00259857	0.00678677	1017	702	303	326	17.3029	12.4443	7.11186	7.75152
PF3D7_0525000	181.635	164.004	236.261	347.235	0.755245	0.0188609	0.039683	316	448	139	127	4.87909	7.20719	2.9608	2.74048
PF3D7_0525100	4163.22	3756.6	4918.12	5021.73	0.327784	5.90149e-05	0.000203982	6578	6479	3186	2909	158.137	162.287	105.664	97.7361
PF3D7_0525200	2269.78	2342.55	3408.59	3467.7	0.576102	2.26039e-10	1.60041e-09	4559	4474	1737	1814	47.0117	48.0694	24.7103	26.1423
PF3D7_0525300	2.61345	51.6549	85.9811	55.8056	1.3848	0.125527	0.205624	115	72	2	40	4.74752	3.09697	0.113905	2.30781
PF3D7_0525400	271.799	386.121	244.485	185.244	-0.614328	0.0430438	0.0817593	327	239	208	299	15.3739	11.7077	13.4909	19.6462
PF3D7_0525500	260.038	295.724	572.709	541.779	1.00379	9.54981e-06	3.78664e-05	766	699	199	229	8.87607	8.43928	3.18117	3.7085
PF3D7_0525600	527.917	459.729	482.989	611.536	0.148112	0.491997	0.614576	646	789	404	356	11.422	14.5352	9.85443	8.79688
PF3D7_0525800	58.8026	45.1981	41.1214	32.5533	-0.496935	0.459266	0.58366	55	42	45	35	2.09322	1.66547	2.36269	1.86162
PF3D7_0525900	2.61345	18.0792	0	0	-6.20762	0.0153439	0.0330578	0	0	2	14	0	0	0.182561	1.2946
PF3D7_0526000	478.261	684.428	385.046	537.904	-0.333507	0.173129	0.269622	515	694	366	530	11.4425	16.066	11.2185	16.4574
PF3D7_0526100	258.731	313.804	148.037	143.389	-0.974268	0.00170005	0.00459479	198	185	198	243	6.83579	6.65474	9.43041	11.7247
PF3D7_0526200	1583.75	1561.27	1568.59	1579.61	0.00145929	0.990063	0.992767	2098	2038	1212	1209	53.2781	53.9242	42.4608	42.9082
PF3D7_0526300	601.093	520.423	435.139	420.867	-0.389653	0.0604629	0.109989	582	543	460	403	22.8993	22.2605	24.9689	22.1603
PF3D7_0526400	441.673	399.034	269.158	218.572	-0.785213	0.00219673	0.0058054	360	282	338	309	14.8533	12.1229	19.2389	17.8176
PF3D7_0526500	580.186	550.125	687.101	532.478	0.109901	0.589839	0.701694	919	687	444	426	14.123	11.0003	9.41318	9.14938
PF3D7_0526600	267.879	375.79	540.559	428.618	0.590423	0.0211684	0.0439421	723	553	205	291	3.00331	2.39344	1.17478	1.68937
PF3D7_0526700	669.043	575.952	692.334	594.485	0.0478777	0.802878	0.868907	926	767	512	446	24.0144	20.7249	18.3178	16.1647
PF3D7_0526800	1518.41	1566.44	1242.61	1375.76	-0.236643	0.0625902	0.113376	1662	1775	1162	1213	49.6953	55.2992	47.9328	50.6893
PF3D7_0526900	2239.73	2284.44	1558.13	1719.9	-0.464935	2.77395e-05	0.000101718	2084	2219	1714	1769	90.9257	100.875	103.167	107.867
PF3D7_0527000	9766.46	9722.75	11416.8	11468	0.231716	2.70102e-05	9.9186e-05	15270	14796	7474	7529	263.214	265.736	177.732	181.375
PF3D7_0527100	4714.66	4553.38	2489.71	2525.2	-0.886044	1.013e-26	1.87882e-25	3330	3258	3608	3526	159.577	162.672	238.525	236.145
PF3D7_0527200	4526.49	4258.95	4844.85	4652.79	0.112509	0.147653	0.236273	6480	6003	3464	3298	184.429	178.016	136.011	131.183
PF3D7_0527300	1224.4	1197.1	1128.97	988.999	-0.193084	0.176154	0.272921	1510	1276	937	927	47.2873	41.6346	40.4809	40.5712
PF3D7_0527400	252.198	213.077	399.999	341.034	0.671693	0.0126822	0.0279227	535	440	193	165	12.7764	10.9482	6.3585	5.50693
PF3D7_0527500	11228.7	10684.8	10199.6	10131.8	-0.10809	0.0600794	0.10933	13642	13072	8593	8274	382.682	382.066	332.542	324.374
PF3D7_0527600	1464.84	1610.34	1581.3	1545.5	0.023994	0.843707	0.898095	2115	1994	1121	1247	66.4355	65.2606	48.5778	54.7428
PF3D7_0527800	2.61345	23.2447	0	1.55016	-4.07064	0.0518287	0.096162	0	2	2	18	0	1.81071	2.39749	21.8588
PF3D7_0527900	1391.66	1228.1	1150.65	1344.76	-0.0702314	0.623395	0.727483	1539	1735	1065	951	44.6298	52.423	42.6067	38.5423
PF3D7_0528000	1658.23	1598.72	640.746	709.196	-1.27077	1.08078e-19	1.47929e-18	857	915	1269	1238	67.1823	74.7362	137.239	135.633
PF3D7_0528100	1839.87	1596.14	2659.43	2395.77	0.557169	1.55368e-06	6.90388e-06	3557	3091	1408	1236	67.0328	60.693	36.6057	32.5531
PF3D7_0528200	3652.3	3861.21	3682.23	3548.31	-0.0553754	0.50738	0.628203	4925	4578	2795	2990	146.171	141.569	114.44	124.022
PF3D7_0528300	35.2816	7.74824	85.2334	47.2797	1.624	0.0440355	0.0834263	114	61	27	6	2.46753	1.3757	0.806237	0.181501
PF3D7_0528400	314.921	240.195	380.56	422.417	0.532645	0.0401454	0.0767667	509	545	241	186	11.4218	12.7423	7.46062	5.8331
PF3D7_0528500	897.72	832.936	555.512	572.007	-0.618169	0.000309693	0.000957318	743	738	687	645	34.7284	35.9409	44.2991	42.1334
PF3D7_0528600	16.9874	18.0792	5.98129	7.75078	-1.35306	0.28061	0.398348	8	10	13	14	0.831366	1.08278	1.86375	2.0333
PF3D7_0528700	1383.82	1079.59	934.577	893.665	-0.43007	0.00694949	0.0163484	1250	1153	1059	836	46.9782	45.1494	54.9067	43.91
PF3D7_0528800	339.748	260.857	296.074	265.852	-0.0958055	0.729139	0.813704	396	343	260	202	11.3109	10.2078	10.2451	8.06348
PF3D7_0528900	0	19.3706	5.23363	3.87539	-1.08879	0.571516	0.686306	7	5	0	15	0.370394	0.275659	0	1.10925
PF3D7_0529000	658.589	763.201	979.436	954.121	0.443484	0.00685889	0.0161651	1310	1231	504	591	24.623	24.1082	13.069	15.5249
PF3D7_0529100	277.026	189.832	164.485	199.97	-0.357276	0.287143	0.405374	220	258	212	147	17.8277	21.7835	23.7001	16.6479
PF3D7_0529200	245.664	194.997	405.98	295.305	0.670688	0.0221778	0.0457775	543	381	188	151	23.7776	17.3832	11.3571	9.24093
PF3D7_0529300	333.215	311.221	183.177	225.548	-0.657137	0.0206507	0.043112	245	291	255	241	11.5715	14.3203	16.6152	15.9078
PF3D7_0529400	3975.06	3174.19	5602.97	5786.73	0.671926	9.19159e-12	7.45669e-11	7494	7466	3042	2458	93.3946	96.9466	52.301	42.8116
PF3D7_0529500	812.783	896.213	459.812	376.688	-1.03049	8.40582e-08	4.45439e-07	615	486	622	694	39.5668	32.5783	55.2063	62.4003
PF3D7_0529700	194.702	179.501	263.924	233.298	0.410236	0.181736	0.280071	353	301	149	139	6.26599	5.56695	3.64874	3.44826
PF3D7_0529800	2397.84	2364.5	3531.2	3578.53	0.578123	8.61012e-11	6.36006e-10	4723	4617	1835	1831	46.5529	47.416	24.9521	25.2225
PF3D7_0529900	2094.68	2071.36	1751.77	1771.83	-0.241634	0.0238558	0.0488082	2343	2286	1603	1604	52.5107	53.3812	49.5623	50.2401
PF3D7_0530000	1263.6	863.929	644.484	729.348	-0.630965	0.00112525	0.00315452	862	941	967	669	23.8833	27.1652	36.9621	25.9051
PF3D7_0530100	739.606	677.971	746.166	708.421	0.0372798	0.82858	0.888087	998	914	566	525	33.9834	32.4279	26.5885	24.9842
PF3D7_0530200	403.778	424.862	782.801	701.445	0.840964	1.41344e-05	5.46894e-05	1047	905	309	329	31.2286	28.1249	12.7147	13.7143
PF3D7_0530300	615.467	773.532	946.539	1015.35	0.498026	0.00404586	0.0100635	1266	1310	471	599	15.7071	16.9344	8.06166	10.3863
PF3D7_0530400	111.072	111.058	168.971	214.697	0.788261	0.0348771	0.067936	226	277	85	86	2.772	3.53998	1.43829	1.47419
PF3D7_0530500	30.0547	0	10.4673	14.7265	-0.254108	0.866404	0.911638	14	19	23	0	0.333232	0.471204	0.755247	0
PF3D7_0530600	815.396	614.694	485.232	454.971	-0.604889	0.00326993	0.00831122	649	587	624	476	26.4294	24.9068	35.0566	27.0907
PF3D7_0530700	640.295	418.405	879.25	772.752	0.642181	0.00299049	0.00770036	1176	997	490	324	19.5876	17.3024	11.2593	7.54205
PF3D7_0530800	7965.79	7989.72	2914.38	2760.83	-1.49124	1.9209e-95	1.8553e-93	3898	3562	6096	6187	216.419	206.055	466.917	480.069
PF3D7_0530900	179.021	235.03	302.803	537.129	1.02004	0.0013726	0.00379393	405	693	137	182	3.36006	5.99048	1.56803	2.11025
PF3D7_0531000	510.929	520.423	637.007	565.807	0.221976	0.255471	0.370116	852	730	391	403	22.7751	20.3319	14.4191	15.0555
PF3D7_0531100	401.164	402.908	557.008	470.472	0.353857	0.104382	0.175478	745	607	307	312	5.92917	5.03341	3.37069	3.47027
PF3D7_0531200	122.832	191.123	154.018	62.7813	-0.533647	0.269578	0.386406	206	81	94	148	11.1455	4.56618	7.0162	11.1909
PF3D7_0531300	819.316	768.367	312.522	350.335	-1.26031	1.13164e-10	8.21685e-10	418	452	627	595	23.1363	26.0671	47.877	46.0262
PF3D7_0531400	380.257	297.016	409.718	392.189	0.243872	0.32098	0.44193	548	506	291	230	9.16353	8.81595	6.71301	5.37503
PF3D7_0531500	0	12.9137	0	0	-5.52741	0.0931033	1	0	0	0	10	0	0	0	1.34391
PF3D7_0531600	83077.6	89820.2	42018.6	37567.2	-1.11932	8.24686e-89	7.03595e-87	56200	48469	63577	69554	1937.48	1741.01	3023.73	3351.14
PF3D7_0531800	20.9076	45.1981	41.869	33.3283	0.185711	0.812011	0.876568	56	43	16	35	25.4011	20.3221	10.0121	22.1872
PF3D7_0532000	139316	148363	95879.3	91160	-0.621119	1.72345e-43	5.58378e-42	128239	117614	106615	114888	2440.3	2331.94	2798.87	3055.4
PF3D7_0532100	55141.2	56031.4	63646.2	60157.7	0.155263	0.000362066	0.00110191	85127	77615	42198	43389	2404.8	2284.51	1644.54	1713.02
PF3D7_0532200	344.975	183.375	175.7	192.994	-0.51894	0.141463	0.22772	235	249	264	142	16.5836	18.3082	25.7014	14.0046
PF3D7_0532300	4026.02	3839.25	4506.15	4531.1	0.200407	0.0101872	0.0230316	6027	5846	3081	2973	130.103	131.486	91.7528	89.6914
PF3D7_0532400	2748.04	2647.31	4064.29	3870.74	0.556572	1.51705e-10	1.08765e-09	5436	4994	2103	2050	120.003	114.868	64.0463	63.2466
PF3D7_0532500	98.0043	98.1443	35.8877	30.228	-1.56855	0.00470497	0.0115183	48	39	75	76	6.95142	5.88482	14.9843	15.3821
PF3D7_0532600	15.6807	9.03961	2.99065	13.1763	-0.61398	0.668369	0.764248	4	17	12	7	0.223978	0.991816	0.926978	0.547791
PF3D7_0532800	0	0	9.7196	3.10031	4.74602	0.107362	1	13	4	0	0	1.19284	0.382415	0	0
PF3D7_0532900	0	0	3.73831	0	2.96859	0.538709	1	5	0	0	0	0.376808	0	0	0
PF3D7_0533000	504.396	411.948	328.971	436.369	-0.259962	0.286443	0.404608	440	563	386	319	30.8389	41.1141	37.323	31.247
PF3D7_0533100	92.7774	135.594	133.831	99.2099	0.0292896	0.946929	0.965604	179	128	71	105	1.35963	1.01301	0.743991	1.11462
PF3D7_0600200	0	0	0	1.55016	1.69531	0.728854	1	0	2	0	0	0	0.0173946	0	0
PF3D7_0600300	1.30672	10.331	3.73831	0	-1.63543	0.512158	1	5	0	1	8	0.323123	0	0.0891538	0.722534
PF3D7_0600500	18.2941	11.6224	8.97194	24.8025	0.174343	0.87938	0.920583	12	32	14	9	0.773416	2.14891	1.24481	0.810672
PF3D7_0600600	0	5.16549	0.747661	6.20062	0.425299	0.876421	1	1	8	0	4	0.0545132	0.454389	0	0.304742
PF3D7_0600800	5.2269	24.5361	21.6822	21.7022	0.542876	0.626023	0.729814	29	28	4	19	1.95834	1.97008	0.372643	1.79314
PF3D7_0600900	6.53362	0	0	1.55016	-2.07891	0.556924	1	0	2	5	0	0	0.156064	0.516592	0
PF3D7_0601000	0	1.29137	1.49532	2.32523	1.55832	0.691288	1	2	3	0	1	0.155099	0.242402	0	0.10838
PF3D7_0601200	154.194	237.613	81.4951	87.5838	-1.21271	0.00252144	0.00659544	109	113	118	184	5.88853	6.36056	8.79437	13.8921
PF3D7_0601300	20.9076	7.74824	11.9626	10.8511	-0.328351	0.792521	0.860792	16	14	16	6	1.35917	1.23913	1.87507	0.712322
PF3D7_0601400	0	2.58275	11.9626	6.20062	2.81131	0.200199	0.30329	16	8	0	2	0.745437	0.388344	0	0.130224
PF3D7_0601500	10.4538	58.1118	16.4485	5.42554	-1.64713	0.133319	0.216448	22	7	8	45	0.536941	0.178008	0.269362	1.53493
PF3D7_0601600	229.984	260.857	145.046	127.888	-0.846582	0.00979965	0.0222953	194	165	176	202	9.30284	8.24393	11.6431	13.5374
PF3D7_0601700	807.556	643.104	635.512	604.561	-0.226137	0.230244	0.34074	850	780	618	498	70.4631	67.3711	70.6762	57.6956
PF3D7_0601800	2.61345	24.5361	6.72895	10.076	-0.69316	0.632222	0.735199	9	13	2	19	4.2986	6.46941	1.31782	12.6826
PF3D7_0601900	2050.25	2290.9	2503.17	2397.32	0.17483	0.0968207	0.16455	3348	3093	1569	1774	75.812	72.9741	49.0137	56.1406
PF3D7_0602000	201.236	147.217	481.494	437.919	1.40007	3.11868e-07	1.5074e-06	644	565	154	114	6.32951	5.78587	2.08808	1.56588
PF3D7_0602100	1399.5	1336.57	2079.99	2020.63	0.583787	3.52552e-07	1.69776e-06	2782	2607	1071	1035	37.0664	36.191	19.6859	19.2724
PF3D7_0602200	620.694	528.172	414.204	434.819	-0.436316	0.0360367	0.0698757	554	561	475	409	24.7553	26.119	29.2816	25.5418
PF3D7_0602300	41.8152	23.2447	1.49532	5.42554	-3.23694	0.0056078	0.0135152	2	7	32	18	0.152637	0.556627	3.36916	1.91988
PF3D7_0602400	1360.3	1216.47	1802.61	1899.72	0.522889	2.35378e-05	8.73116e-05	2411	2451	1041	942	58.0774	61.5162	34.5942	31.7126
PF3D7_0602500	453.433	501.053	657.194	612.311	0.411473	0.035572	0.0691318	879	790	347	388	26.6363	24.943	14.5063	16.4319
PF3D7_0602600	718.699	991.774	1235.88	1151.77	0.481098	0.00528403	0.0128133	1653	1486	550	768	24.1328	22.6042	11.0774	15.6699
PF3D7_0602700	48.3488	94.2702	24.6728	58.9059	-0.772079	0.251689	0.365681	33	76	37	73	1.26126	3.02649	1.95089	3.89927
PF3D7_0602800	18.2941	104.601	61.3082	65.1065	0.0402041	0.955825	0.969269	82	84	14	81	2.28249	2.43618	0.537607	3.15101
PF3D7_0602900	405.085	426.153	213.831	261.201	-0.80752	0.00163006	0.00443138	286	337	310	330	8.12711	9.97783	12.1527	13.1055
PF3D7_0603000	292.706	259.566	429.905	481.323	0.722422	0.00282683	0.00731206	575	621	224	201	11.5225	12.9661	6.19256	5.6292
PF3D7_0603100	226.063	256.983	278.878	277.478	0.203774	0.467506	0.591782	373	358	173	199	13.3903	13.3906	8.56782	9.98403
PF3D7_0603200	1815.04	1891.86	1179.06	1268.03	-0.599249	7.63418e-07	3.53659e-06	1577	1636	1389	1465	54.3146	58.709	65.9978	70.5169
PF3D7_0603300	1159.06	1093.79	1592.52	1319.96	0.370652	0.00944697	0.0215792	2130	1703	887	847	59.0383	49.1819	33.9172	32.8102
PF3D7_0603400	1017.94	964.656	1555.14	1239.35	0.495367	0.00114673	0.00321123	2080	1599	779	747	28.2402	22.6198	14.5909	14.1741
PF3D7_0603500	2218.82	2178.55	1455.7	1336.23	-0.655271	8.14532e-09	4.86533e-08	1947	1724	1698	1687	59.8294	55.1979	71.9828	72.4494
PF3D7_0603600	184.248	200.163	344.672	454.196	1.05505	0.000164083	0.000524635	461	586	141	155	3.96279	5.24848	1.6721	1.8621
PF3D7_0603700	254.811	280.228	416.447	380.563	0.57497	0.0216527	0.0448928	557	491	195	217	18.318	16.8244	8.84708	9.97364
PF3D7_0603800	1412.57	1565.14	1547.66	1593.56	0.0770426	0.531616	0.651039	2070	2056	1081	1212	25.9907	26.8972	18.7247	21.2677
PF3D7_0603900	44.4286	95.5616	79.9998	51.1551	-0.0939918	0.875478	0.917602	107	66	34	74	4.30633	2.7676	1.88775	4.16223
PF3D7_0604000	0	69.7341	170.467	156.566	2.22937	0.413407	0.536784	228	202	0	54	2.42459	2.23816	0	0.802543
PF3D7_0604100	436.446	468.768	1013.08	1057.21	1.19341	3.12038e-12	2.64457e-11	1355	1364	334	363	11.903	12.4844	4.04769	4.45652
PF3D7_0604200	100.618	103.31	107.663	128.663	0.21253	0.619719	0.724941	144	166	77	80	12.998	15.612	9.58844	10.092
PF3D7_0604300	743.526	600.488	1000.37	957.996	0.543253	0.00156761	0.0042684	1338	1236	569	465	31.3203	30.1457	18.3749	15.2123
PF3D7_0604500	10095.8	9838.97	19162.6	18516.6	0.918508	6.27714e-68	3.45513e-66	25630	23890	7726	7619	187.319	181.922	77.8986	77.8218
PF3D7_0604600	373.723	395.16	380.56	356.536	-0.0608749	0.793713	0.861539	509	460	286	306	7.14333	6.72632	5.53722	6.00171
PF3D7_0604700	1756.24	1934.48	1854.2	1750.9	-0.0338547	0.768433	0.843976	2480	2259	1344	1498	116.749	110.804	87.286	98.5566
PF3D7_0604800	325.374	179.501	284.859	284.454	0.173541	0.591389	0.702558	381	367	249	139	5.50002	5.52003	4.95885	2.8043
PF3D7_0604900	729.152	810.982	154.766	214.697	-2.06023	7.76736e-19	1.01173e-17	207	277	558	628	16.6992	23.2831	62.1013	70.8035
PF3D7_0605000	339.748	201.454	107.663	163.541	-0.997079	0.00734477	0.0171758	144	211	260	156	9.5895	14.6404	23.8863	14.5187
PF3D7_0605100	1257.07	1198.39	1927.47	1657.12	0.545943	2.7506e-05	0.000100934	2578	2138	962	928	34.8506	30.1142	17.9409	17.5326
PF3D7_0605200	4139.7	4389.38	3096.07	3287.88	-0.418018	8.00783e-07	3.68966e-06	4141	4242	3168	3399	271.256	289.522	286.287	311.169
PF3D7_0605300	674.27	702.507	510.653	528.603	-0.405805	0.0277919	0.0559006	683	682	516	544	26.0215	27.0727	27.1208	28.9655
PF3D7_0605400	207.769	142.051	124.112	127.113	-0.477496	0.210659	0.316607	166	164	159	110	18.4186	18.9596	24.3382	17.0574
PF3D7_0605500	474.341	484.265	629.531	697.57	0.469166	0.0149166	0.0322594	842	900	363	375	26.5992	29.6234	15.8199	16.5561
PF3D7_0605600	101.925	59.4032	144.299	156.566	0.899416	0.0441155	0.083516	193	202	78	46	2.53679	2.7664	1.41437	0.844998
PF3D7_0605700	71.8699	52.9463	11.9626	10.8511	-2.45145	0.00123896	0.00345249	16	14	55	41	1.34963	1.23044	6.4003	4.83337
PF3D7_0605800	2444.88	2605.99	4816.43	4533.43	0.888413	1.50006e-24	2.53425e-23	6442	5849	1871	2018	53.6432	50.7471	21.4936	23.4847
PF3D7_0605900	333.215	369.333	297.569	364.287	-0.0863309	0.733043	0.817171	398	470	255	286	9.52993	11.7258	8.42344	9.5707
PF3D7_0606000	899.027	964.656	1245.6	1248.65	0.420408	0.00285779	0.00738466	1666	1611	688	747	19.926	20.076	11.3521	12.4864
PF3D7_0606100	2222.74	1951.26	2117.38	2358.56	0.100734	0.377534	0.501539	2832	3043	1701	1511	75.0631	84.0372	62.1985	55.9717
PF3D7_0606200	2642.2	2688.64	1032.52	851.81	-1.50005	3.61053e-33	8.63659e-32	1381	1099	2022	2082	51.9016	43.0349	104.836	109.355
PF3D7_0606300	69.2564	105.893	18.6915	24.0274	-2.03635	0.00125452	0.00349395	25	31	53	82	1.47426	1.90473	4.31175	6.75803
PF3D7_0606400	20.9076	19.3706	0	2.32523	-4.1254	0.0116183	0.0258357	0	3	16	15	0	0.596386	4.21146	3.99974
PF3D7_0606500	965.669	1070.55	1292.71	1271.9	0.332803	0.0169573	0.0361358	1729	1641	739	829	28.1547	27.842	16.6013	18.8661
PF3D7_0606600	900.333	907.835	1689.71	1745.47	0.92583	7.96395e-13	7.06542e-12	2260	2252	689	703	17.3324	17.9951	7.28972	7.53486
PF3D7_0606700	1500.12	1344.32	2139.06	2334.53	0.653291	3.29809e-08	1.8391e-07	2861	3012	1148	1041	37.7909	41.4534	20.9196	19.2172
PF3D7_0606800	2643.5	2466.52	2429.9	2144.64	-0.159577	0.133917	0.217265	3250	2767	2023	1910	87.395	77.5262	75.0483	71.7806
PF3D7_0606900	1054.53	986.609	394.765	517.752	-1.16177	5.90656e-10	3.94722e-09	528	668	807	764	15.3362	20.2161	32.3371	31.0134
PF3D7_0607000	11411.6	11074.8	21086.3	20800.8	0.897466	8.49483e-71	5.17679e-69	28203	26837	8733	8576	348.233	345.259	148.758	147.989
PF3D7_0607100	52.269	34.8671	9.7196	19.3769	-1.58351	0.0653633	0.117393	13	25	40	27	0.660728	1.3239	2.80467	1.91785
PF3D7_0607200	594.56	533.337	728.222	692.144	0.332737	0.0696884	0.123995	974	893	455	413	34.2997	32.7657	22.1047	20.326
PF3D7_0607300	811.476	685.719	439.625	385.989	-0.858495	1.59268e-05	6.11808e-05	588	498	621	531	19.7979	17.4706	28.8454	24.9866
PF3D7_0607400	2741.51	2417.45	835.138	827.783	-1.63331	1.38963e-41	4.28525e-40	1117	1068	2098	1872	32.6812	32.5576	84.6823	76.5458
PF3D7_0607500	9.14707	18.0792	17.1962	13.1763	0.157643	0.892915	0.928447	23	17	7	14	0.554406	0.426958	0.232777	0.471627
PF3D7_0607600	2460.56	2347.72	2471.02	2427.54	0.0268774	0.783351	0.854094	3305	3132	1883	1818	37.9131	37.4349	29.7996	29.1463
PF3D7_0607700	1190.43	974.987	1807.85	1824.53	0.746376	3.88163e-08	2.1458e-07	2418	2354	911	755	17.5724	17.8245	9.13347	7.66819
PF3D7_0607800	450.82	652.143	671.4	737.874	0.35334	0.0964977	0.164219	898	952	345	505	24.9479	27.5569	13.2226	19.6074
PF3D7_0607900	462.581	492.013	636.26	575.108	0.343732	0.0826308	0.144167	851	742	354	381	18.5816	16.8808	10.6635	11.6265
PF3D7_0608000	529.223	393.869	246.728	179.818	-1.11329	6.0987e-05	0.000209948	330	232	405	305	20.6239	15.1071	34.9183	26.6395
PF3D7_0608100	1996.68	2261.19	2545.04	2237.65	0.167727	0.140715	0.22673	3404	2887	1528	1751	43.1914	38.1672	26.7469	31.0502
PF3D7_0608200	22.2143	32.2843	11.2149	17.8268	-0.908931	0.352654	0.475507	15	23	17	25	1.83048	2.92441	2.86197	4.26368
PF3D7_0608300	346.282	338.34	329.719	379.013	0.0498058	0.83867	0.894966	441	489	265	262	5.82303	6.72752	4.82723	4.83484
PF3D7_0608310	312.307	207.911	287.85	248.025	0.043091	0.887504	0.925094	385	320	239	161	15.7765	13.6627	13.5111	9.22032
PF3D7_0608400	1038.85	1027.93	254.953	339.484	-1.79828	6.05558e-20	8.3554e-19	341	438	795	796	46.9337	62.8117	150.952	153.114
PF3D7_0608500	7563.32	7461.55	5968.58	5317.03	-0.412788	2.71535e-08	1.52578e-07	7983	6860	5788	5778	206.359	184.764	206.409	208.74
PF3D7_0608600	625.921	455.855	319.251	341.034	-0.712194	0.00269496	0.00702061	427	440	479	353	19.9196	21.3866	30.8269	23.0143
PF3D7_0608700	5348.42	5386.32	5268.02	4878.34	-0.0812709	0.276783	0.394118	7046	6294	4093	4171	137.789	128.243	110.422	113.994
PF3D7_0608800	4082.21	4029.08	3143.17	3080.93	-0.382041	3.19481e-06	1.3572e-05	4204	3975	3124	3120	162.921	160.505	167.02	168.982
PF3D7_0608900	739.606	555.29	828.409	853.361	0.377261	0.0440541	0.0834306	1108	1101	566	430	18.2861	18.9323	12.8866	9.9179
PF3D7_0609000	2996.32	2714.47	4014.19	3825.78	0.457239	4.39975e-07	2.09315e-06	5369	4936	2293	2102	19.7721	18.9396	11.6495	10.8184
PF3D7_0609100	1538.01	1517.36	1195.51	1129.29	-0.394176	0.00193107	0.00516466	1599	1457	1177	1175	40.5206	38.47	41.1477	41.6136
PF3D7_0609200	129.366	160.13	138.317	143.389	-0.0395028	0.916837	0.943749	185	185	99	124	6.12879	6.38574	4.52461	5.74111
PF3D7_0609300	172.488	227.282	164.485	230.973	-0.016074	0.962757	0.97514	220	298	132	176	5.13649	7.2493	4.25167	5.74285
PF3D7_0609400	871.585	1008.56	1137.94	1335.46	0.395462	0.0105236	0.0236585	1522	1723	667	781	39.8288	46.979	24.0797	28.563
PF3D7_0609500	105.845	160.13	124.112	79.0579	-0.388331	0.389382	0.513062	166	102	81	124	3.73661	2.39225	2.51534	3.90087
PF3D7_0609600	62.7228	21.9533	20.9345	41.0791	-0.449635	0.58201	0.695125	28	53	48	17	0.535079	1.05529	1.26545	0.454025
PF3D7_0609700	364.576	482.974	677.381	619.287	0.613346	0.00425677	0.0105522	906	799	279	374	8.83951	8.12237	3.75531	5.09967
PF3D7_0609800	3225	3192.27	775.325	807.631	-2.01942	2.11612e-78	1.46384e-76	1037	1042	2468	2472	35.4453	37.1093	116.377	118.086
PF3D7_0609900	527.917	437.775	761.867	624.713	0.522142	0.0109402	0.0245412	1019	806	404	339	8.67564	7.14987	4.74516	4.03364
PF3D7_0610000	804.942	1269.42	931.586	1035.5	-0.0767919	0.69465	0.786184	1246	1336	616	983	54.0041	60.3325	36.8325	59.5433
PF3D7_0610100	2332.5	1986.13	1301.68	1197.5	-0.788984	3.85906e-10	2.65875e-09	1741	1545	1785	1538	59.1998	54.7376	83.734	73.0884
PF3D7_0610200	2619.98	2910.75	3279.99	3097.21	0.205446	0.0322123	0.063348	4387	3996	2005	2254	85.9302	81.553	54.1795	61.7025
PF3D7_0610400	0	9.03961	0	0	-5.01284	0.181507	1	0	0	0	7	0	0	0	0.577377
PF3D7_0610500	410.312	383.538	337.195	288.329	-0.343592	0.158986	0.251032	451	372	314	297	16.2959	14.0049	15.6521	14.9978
PF3D7_0610600	933.001	910.418	679.624	692.144	-0.426357	0.00786874	0.0182428	909	893	714	705	26.574	27.2007	28.7961	28.804
PF3D7_0610700	314.921	255.692	310.279	405.366	0.326628	0.229437	0.339841	415	523	241	198	65.7807	86.375	52.6999	43.8618
PF3D7_0610800	4602.28	4592.12	5588.77	5417.79	0.259559	0.000321249	0.000991245	7475	6990	3522	3556	195.896	190.865	127.334	130.24
PF3D7_0610900	3017.23	3048.93	3300.18	3348.34	0.132231	0.124845	0.204702	4414	4320	2309	2361	66.005	67.3077	47.6333	49.3414
PF3D7_0611000	470.421	424.862	369.345	373.587	-0.269074	0.229751	0.340207	494	482	360	329	19.1753	19.4939	19.2779	17.8477
PF3D7_0611100	488.715	504.927	290.093	195.32	-1.03305	8.41974e-05	0.000283557	388	252	374	391	56.9918	38.5671	75.7869	80.2653
PF3D7_0611200	868.972	625.025	489.718	685.169	-0.346791	0.120154	0.19841	655	884	665	484	29.4142	41.3623	41.1984	30.3761
PF3D7_0611300	819.316	720.586	550.279	519.302	-0.525669	0.00396287	0.00989557	736	670	627	558	35.2933	33.4753	41.4786	37.3955
PF3D7_0611400	880.732	905.252	1007.1	1189.74	0.298564	0.0540658	0.0996625	1347	1535	674	701	28.7247	34.1062	19.8285	20.8919
PF3D7_0611500	58.8026	102.018	87.4764	56.5807	-0.158655	0.773481	0.847122	117	73	45	79	7.79147	5.06515	4.13417	7.35243
PF3D7_0611600	1144.69	1297.83	1164.86	1064.18	-0.131923	0.355317	0.478398	1558	1373	876	1005	39.761	36.5087	30.8415	35.8448
PF3D7_0611700	11568.4	11028.3	1724.11	1794.3	-2.6832	0	0	2306	2315	8853	8540	311.444	325.767	1649.5	1611.94
PF3D7_0611800	1700.05	1842.79	2888.96	2809.66	0.685679	2.29691e-11	1.7842e-10	3864	3625	1301	1427	26.0883	25.5008	12.1179	13.4649
PF3D7_0611900	5.2269	2.58275	6.72895	22.4773	1.90296	0.21843	0.325515	9	29	4	2	0.325848	1.09397	0.19979	0.101198
PF3D7_0612000	436.446	366.75	339.438	402.265	-0.114991	0.632743	0.735518	454	519	334	284	19.5714	23.3115	19.8634	17.1102
PF3D7_0612100	2643.5	2797.11	3383.92	3263.08	0.288931	0.00140223	0.00386748	4526	4210	2023	2166	100.934	97.8228	62.2386	67.5073
PF3D7_0612200	2204.44	2564.67	3591.02	3725.8	0.617403	6.06669e-10	4.03841e-09	4803	4807	1687	1986	55.5035	57.8786	26.8946	32.0743
PF3D7_0612300	216.916	245.361	100.934	124.788	-1.03458	0.00303411	0.00779308	135	161	166	190	13.3557	16.5957	22.6561	26.2699
PF3D7_0612400	210.383	192.415	181.682	220.122	-0.00370959	0.990802	0.992936	243	284	161	149	16.9164	20.5995	15.4622	14.4964
PF3D7_0612500	227.37	134.303	59.0652	103.86	-1.15098	0.0110347	0.0247099	79	134	174	104	15.5671	27.512	47.3012	28.6408
PF3D7_0612600	631.148	712.838	882.988	849.485	0.366278	0.0299809	0.0596008	1181	1096	483	552	30.474	29.4664	17.1937	19.9063
PF3D7_0612700	997.031	1203.56	1224.67	1182.77	0.129548	0.379075	0.502717	1638	1526	763	932	55.8554	54.2178	35.8937	44.4159
PF3D7_0612800	66.643	98.1443	58.3176	79.833	-0.254883	0.631953	0.735137	78	103	51	76	3.59223	4.94246	3.24028	4.89164
PF3D7_0612900	2855.19	2471.69	3300.92	3166.19	0.27992	0.00505395	0.0122903	4415	4085	2185	1914	107.102	103.251	73.1241	64.8903
PF3D7_0613000	2789.86	2731.25	799.998	982.799	-1.6311	3.83413e-38	1.09647e-36	1070	1268	2135	2115	125.683	155.185	345.966	347.196
PF3D7_0613100	470.421	470.06	208.598	153.465	-1.37668	2.37828e-07	1.17287e-06	279	198	360	364	14.9271	11.0376	26.5715	27.2172
PF3D7_0613200	412.925	534.628	151.028	146.49	-1.67127	5.78839e-10	3.88855e-09	202	189	316	414	21.0223	20.494	45.3689	60.2143
PF3D7_0613300	201.236	171.753	287.85	357.311	0.790467	0.00739508	0.0172541	385	461	154	133	5.26381	6.56714	2.90471	2.54133
PF3D7_0613400	5307.92	4401	1218.69	1054.88	-2.09412	6.41018e-76	4.20689e-74	1630	1361	4062	3408	106.194	92.3865	365.087	310.302
PF3D7_0613500	815.396	800.651	1071.4	1033.95	0.381635	0.0112575	0.0251319	1433	1334	624	620	22.2496	21.5808	13.366	13.4536
PF3D7_0613600	409.005	318.969	702.054	799.105	1.0442	7.2103e-07	3.34629e-06	939	1031	313	247	15.536	17.7734	7.14433	5.7114
PF3D7_0613700	1132.93	1126.08	1154.39	1192.07	0.0547677	0.686581	0.779811	1544	1538	867	872	28.5014	29.5809	22.079	22.496
PF3D7_0613800	3694.11	3307.21	6089.7	6066.53	0.796054	4.70291e-23	7.33969e-22	8145	7827	2827	2561	45.9573	46.0145	22.0055	20.195
PF3D7_0613900	365.883	245.361	574.952	602.235	0.945732	0.000105556	0.00034996	769	777	280	190	7.556	7.95468	3.79547	2.6091
PF3D7_0614000	2005.82	1886.7	2343.92	2476.37	0.308404	0.00321239	0.00819342	3135	3195	1535	1461	91.1691	96.8093	61.583	59.3788
PF3D7_0614100	312.307	326.717	440.373	476.673	0.521022	0.0238667	0.0488108	589	615	239	253	10.9229	11.8832	6.11454	6.55715
PF3D7_0614200	206.462	120.098	165.233	158.116	-0.0139729	0.971083	0.979904	221	204	158	93	5.56715	5.35435	5.49085	3.27412
PF3D7_0614300	6252.68	6239.91	10186.9	10252	0.710238	3.37084e-32	7.84332e-31	13625	13227	4785	4832	166.213	168.122	80.5289	82.3806
PF3D7_0614400	696.484	761.91	429.158	556.506	-0.565516	0.00504467	0.0122736	574	718	533	590	10.7806	14.0505	13.8102	15.4865
PF3D7_0614500	11211.7	11061.9	4162.98	4180.77	-1.41657	1.60187e-116	1.95237e-114	5568	5394	8580	8566	155.889	157.349	331.395	335.17
PF3D7_0614600	26.1345	24.5361	12.7102	23.2523	-0.495358	0.606034	0.714648	17	30	20	19	0.518637	0.953612	0.841757	0.8101
PF3D7_0614700	56.1892	42.6153	73.2708	45.7296	0.2689	0.667131	0.763803	98	59	43	33	3.077	1.93014	1.86257	1.44806
PF3D7_0614800	1638.63	1804.05	1340.56	1429.24	-0.313856	0.0108255	0.0242945	1793	1844	1254	1397	65.1779	69.8421	62.8869	70.972
PF3D7_0614900	1230.93	1318.49	2497.19	2265.55	0.901641	1.17856e-14	1.18528e-13	3340	2923	942	1021	59.9961	54.7068	23.3437	25.6314
PF3D7_0615000	287.479	383.538	75.5138	69.757	-2.20751	3.98058e-11	3.03223e-10	101	90	220	297	7.94353	7.37516	23.8703	32.6452
PF3D7_0615100	98.0043	91.6875	67.2895	93.0093	-0.243217	0.61647	0.722626	90	120	75	71	3.76502	5.23049	4.32841	4.15101
PF3D7_0615200	265.265	289.268	206.355	280.578	-0.187894	0.523734	0.643697	276	362	203	224	14.4347	19.7261	14.6466	16.3725
PF3D7_0615300	701.711	502.344	593.643	690.594	0.0930379	0.660392	0.75746	794	891	537	389	21.5847	25.237	20.1391	14.779
PF3D7_0615400	7312.43	6601.5	12919.6	13239.1	0.91079	1.02546e-44	3.49956e-43	17280	17081	5596	5112	114.167	117.584	51.0056	47.2019
PF3D7_0615500	3094.32	3285.25	3202.23	3125.11	-0.0118664	0.893121	0.928447	4283	4032	2368	2544	87.1844	85.516	66.4989	72.3733
PF3D7_0615600	1289.74	1559.98	1721.12	1622.24	0.230436	0.0820491	0.143397	2302	2093	987	1208	20.2714	19.2036	11.9905	14.8667
PF3D7_0615700	1471.37	1297.83	918.876	1114.56	-0.445678	0.00303731	0.00779739	1229	1438	1126	1005	79.1399	96.4804	100.029	90.4442
PF3D7_0615800	1061.06	1030.52	1340.56	1317.63	0.345886	0.00990648	0.0225083	1793	1700	812	798	30.2699	29.9031	18.9116	18.828
PF3D7_0615900	1251.84	1539.32	2782.05	2676.34	0.967522	1.41677e-15	1.52363e-14	3721	3453	958	1192	40.3249	38.9894	14.3226	18.0535
PF3D7_0616000	329.295	268.606	290.093	369.712	0.142027	0.600806	0.710448	388	477	252	208	11.2381	14.3952	10.0694	8.4197
PF3D7_0616100	436.446	333.174	187.663	140.289	-1.23017	3.47332e-05	0.000125211	251	181	334	258	19.6125	14.7358	36.0038	28.1741
PF3D7_0616200	1229.63	1164.82	1887.1	2325.23	0.814836	1.1529e-09	7.50852e-09	2524	3000	941	902	86.8895	107.606	44.6899	43.3965
PF3D7_0616300	286.173	290.559	162.243	235.624	-0.536027	0.0825798	0.144167	217	304	219	225	11.8294	17.2668	16.4698	17.1418
PF3D7_0616400	389.404	311.221	712.521	802.205	1.11242	9.68037e-08	5.09289e-07	953	1035	298	241	11.4096	12.9108	4.92193	4.03241
PF3D7_0616500	1.30672	21.9533	0	4.65047	-2.32689	0.254512	0.369078	0	6	1	17	0	0.10954	0.0241729	0.4163
PF3D7_0616600	840.224	755.453	924.109	998.3	0.268738	0.09151	0.156774	1236	1288	643	585	43.3357	47.0522	31.1015	28.6651
PF3D7_0616700	424.685	417.113	424.672	400.715	-0.0283348	0.897941	0.931043	568	517	325	323	13.2102	12.5281	10.4276	10.4986
PF3D7_0616800	734.379	738.665	983.922	895.215	0.351349	0.028722	0.0575452	1316	1155	562	572	30.0733	27.5007	17.7175	18.268
PF3D7_0616900	1301.5	1322.37	1377.94	1530	0.148206	0.250685	0.364872	1843	1974	996	1024	24.4831	27.3228	18.2534	19.0113
PF3D7_0617000	113.685	107.184	115.888	86.0336	-0.129055	0.770665	0.845486	155	111	87	83	5.68026	4.23834	4.39844	4.25095
PF3D7_0617100	997.031	803.234	618.316	754.151	-0.391535	0.0337546	0.0660095	827	973	763	622	9.62467	11.7986	12.2503	10.1168
PF3D7_0617200	7849.49	7579.07	9003.34	9324.18	0.2484	5.38535e-05	0.00018728	12042	12030	6007	5869	185.414	192.995	127.598	126.293
PF3D7_0617300	1070.21	1403.72	481.494	449.545	-1.40988	3.48045e-15	3.62122e-14	644	580	819	1087	45.1809	42.3968	79.2674	106.578
PF3D7_0617400	6.53362	16.7878	16.4485	5.42554	-0.0918526	0.946329	0.965184	22	7	5	13	0.199983	0.0662985	0.0627021	0.165152
PF3D7_0617500	24.8278	45.1981	2.24298	10.8511	-2.42241	0.0263155	0.0532447	3	14	19	35	0.213376	1.0375	1.86432	3.47907
PF3D7_0617600	35.2816	33.5757	106.916	79.833	1.43967	0.0125923	0.0278085	143	103	27	26	7.27313	5.45832	1.89449	1.84812
PF3D7_0617700	71.8699	45.1981	28.4111	40.304	-0.768906	0.253469	0.367879	38	52	55	35	2.7516	3.92321	5.49424	3.54194
PF3D7_0617800	5378.48	4855.56	1976.07	2122.94	-1.32009	9.68625e-48	3.49182e-46	2643	2739	4116	3760	97.4021	105.172	209.261	193.655
PF3D7_0617900	3884.89	3444.09	2988.4	2868.56	-0.323384	0.000530648	0.00156745	3997	3701	2973	2667	108.412	104.592	111.245	101.097
PF3D7_0618000	232.597	278.937	227.289	230.198	-0.161205	0.581338	0.694648	304	297	178	216	5.00909	5.09892	4.0462	4.97405
PF3D7_0618100	284.866	275.062	404.485	434.044	0.582578	0.0163048	0.0348784	541	560	218	213	13.7096	14.786	7.62124	7.54358
PF3D7_0618200	2017.58	1909.94	1023.55	985.899	-0.966749	2.64623e-15	2.79877e-14	1369	1272	1544	1479	66.0426	63.9358	102.757	99.7148
PF3D7_0618300	11457.4	10630.6	4823.91	4990.73	-1.17027	3.2753e-70	1.90526e-68	6452	6439	8768	8232	226.435	235.453	424.515	403.763
PF3D7_0618400	40.5085	24.5361	47.1027	29.453	0.235791	0.760162	0.838275	63	38	31	19	2.52845	1.58904	1.7164	1.06571
PF3D7_0618500	1639.94	1272	1111.77	1087.43	-0.404892	0.00694456	0.0163484	1487	1403	1255	985	68.7021	67.5387	79.9917	63.6013
PF3D7_0618600	5547.05	5559.36	1846.72	1671.84	-1.65818	1.71405e-80	1.25346e-78	2470	2157	4245	4305	215.926	196.469	511.95	525.959
PF3D7_0618700	567.118	692.176	387.289	403.04	-0.672221	0.00128942	0.00358336	518	520	434	536	29.9348	31.3103	34.6002	43.2895
PF3D7_0618800	279.639	386.121	358.877	337.934	0.0656627	0.802411	0.868585	480	436	214	299	9.32599	8.82626	5.73601	8.11887
PF3D7_0618900	2282.85	2394.21	1483.36	1652.47	-0.576886	2.92915e-07	1.42396e-06	1984	2132	1747	1854	59.422	66.5317	72.1839	77.6043
PF3D7_0619000	3134.83	2722.21	5418.3	5354.24	0.879188	2.11499e-23	3.38333e-22	7247	6908	2399	2108	91.0559	90.4354	41.5836	37.0162
PF3D7_0619100	355.429	231.156	353.644	373.587	0.31024	0.26593	0.382386	473	482	272	179	19.2187	20.4055	15.2467	10.1645
PF3D7_0619200	874.199	985.318	1109.53	1143.24	0.27668	0.0612848	0.111287	1484	1475	669	763	27.0135	27.9754	16.8002	19.4108
PF3D7_0619300	1291.04	1048.59	1991.02	1857.09	0.718013	1.11693e-07	5.78113e-07	2663	2396	988	812	17.0627	15.9956	8.73327	7.27117
PF3D7_0619400	6679.98	7084.47	7922.97	7835.26	0.195143	0.00265497	0.00692701	10597	10109	5112	5486	220.059	218.727	146.45	159.215
PF3D7_0619500	1011.4	928.497	1491.58	1616.81	0.680178	5.27087e-07	2.48907e-06	1995	2086	774	719	30.2908	33.0004	16.2126	15.257
PF3D7_0619600	260.038	356.419	352.896	347.235	0.183476	0.488519	0.611425	472	448	199	276	10.1889	10.0763	5.92626	8.32655
PF3D7_0619700	985.27	875.551	728.97	740.199	-0.340901	0.0351473	0.0683843	975	955	754	678	35.5321	36.2623	37.9079	34.5316
PF3D7_0619800	891.186	943.994	1356.26	1247.1	0.504486	0.000383018	0.00116085	1814	1609	682	731	15.0032	13.8656	7.78165	8.44955
PF3D7_0619900	940.842	863.929	727.474	548.755	-0.499636	0.00749145	0.0174392	973	708	720	669	36.4539	27.6376	37.214	35.029
PF3D7_0620000	87.5505	36.1584	56.8223	47.2797	-0.24841	0.699956	0.789919	76	61	67	28	3.6108	3.01965	4.39144	1.85917
PF3D7_0620100	397.244	498.47	160	103.085	-1.76686	5.70566e-09	3.4688e-08	214	133	304	386	13.0134	8.42684	25.5031	32.8046
PF3D7_0620200	0	14.2051	11.9626	9.30093	0.581082	0.73582	0.819018	16	12	0	11	0.773934	0.604786	0	0.743614
PF3D7_0620300	43.1219	71.0255	74.0185	59.681	0.228016	0.697797	0.788373	99	77	33	55	2.52296	2.04457	1.1602	1.95888
PF3D7_0620400	0	27.1188	83.7381	106.961	2.81359	0.239009	0.351475	112	138	0	21	3.96153	5.08581	0	1.03809
PF3D7_0620500	721.312	614.694	729.717	723.147	0.121067	0.497758	0.619313	976	933	552	476	20.0885	20.0085	15.674	13.6923
PF3D7_0620600	2.61345	6.45687	8.22427	10.8511	1.07153	0.520358	0.640932	11	14	2	5	0.488204	0.6474	0.122456	0.310134
PF3D7_0620700	942.148	1070.55	640.746	662.691	-0.626903	0.00012296	0.000403225	857	855	721	829	30.4022	31.6029	35.286	41.1007
PF3D7_0620800	5.2269	0	0	0	-4.22165	0.366371	1	0	0	4	0	0	0	5.52754	0
PF3D7_0620900	3.92017	0	0	0	-3.80652	0.433139	1	0	0	3	0	0	0	3.68502	0
PF3D7_0621000	354.122	451.981	331.214	317.007	-0.314545	0.203148	0.307031	443	409	271	350	10.3969	10.0014	8.77427	11.4799
PF3D7_0621100	848.064	995.649	1129.72	1315.31	0.407046	0.00906189	0.0207485	1511	1697	649	771	21.9796	25.7201	13.0239	15.674
PF3D7_0621200	2337.73	1922.85	2522.61	2629.84	0.274259	0.016715	0.0356814	3374	3393	1789	1489	123.458	129.359	90.3083	76.1449
PF3D7_0621300	514.849	494.596	521.868	569.682	0.112751	0.571541	0.686306	698	735	394	383	11.2042	12.2927	8.72497	8.59201
PF3D7_0621400	45.7354	18.0792	31.4018	17.8268	-0.373412	0.67476	0.769911	42	23	35	14	1.2165	0.694107	1.39853	0.56671
PF3D7_0621500	326.681	356.419	130.093	151.915	-1.27665	1.43696e-05	5.54372e-05	174	196	250	276	9.4853	11.1325	18.8011	21.0272
PF3D7_0621600	14.374	20.662	8.97194	13.9514	-0.612781	0.59669	0.706887	12	18	11	16	10.5543	16.4952	13.347	19.667
PF3D7_0621700	510.929	553.999	552.522	686.719	0.218477	0.280227	0.397915	739	886	391	429	9.02123	11.2692	6.58477	7.31896
PF3D7_0621800	4668.93	4548.22	2346.91	2532.18	-0.917785	1.90346e-26	3.47993e-25	3139	3267	3573	3522	128.922	139.805	202.448	202.161
PF3D7_0621900	2291.99	2206.96	2609.34	2436.07	0.165458	0.099752	0.168777	3490	3143	1754	1709	75.6772	71.0101	52.47	51.7908
PF3D7_0622000	258.731	299.599	145.046	193.769	-0.721032	0.0220117	0.0454896	194	250	198	232	14.2916	19.1891	20.1227	23.8857
PF3D7_0622100	160.727	160.13	209.345	126.338	0.0655935	0.863758	0.909456	280	163	123	124	4.23707	2.56999	2.56776	2.62241
PF3D7_0622200	1037.54	1060.22	1505.79	1407.54	0.473866	0.000353686	0.00108026	2014	1816	794	821	48.4657	45.5331	26.3595	27.6114
PF3D7_0622300	594.56	467.477	452.335	458.071	-0.222155	0.303012	0.422533	605	591	455	362	14.2826	14.537	14.8185	11.9435
PF3D7_0622400	311	507.51	285.607	317.007	-0.442029	0.115148	0.191564	382	409	238	393	30.7824	34.3398	26.4581	44.259
PF3D7_0622500	380.257	260.857	256.448	286.779	-0.238972	0.403414	0.526537	343	370	291	202	12.712	14.2875	14.8783	10.4626
PF3D7_0622600	2261.94	2165.63	578.69	541.779	-1.98226	1.27697e-53	5.27599e-52	774	699	1731	1677	86.4112	81.3098	266.605	261.657
PF3D7_0622700	90.164	131.72	160	182.918	0.627712	0.112546	0.187601	214	236	69	102	8.05107	9.25098	3.58122	5.36303
PF3D7_0622800	3146.59	2648.61	4731.95	4785.33	0.715759	4.34205e-14	4.20965e-13	6329	6174	2408	2051	76.5092	77.7645	40.1585	34.6509
PF3D7_0622900	786.648	906.544	1650.09	1289.73	0.796047	8.16083e-07	3.74666e-06	2207	1664	602	702	17.8844	14.0495	6.72993	7.95023
PF3D7_0623000	838.917	747.705	663.923	768.102	-0.147987	0.398165	0.521414	888	991	642	579	26.2688	30.5448	26.2002	23.9374
PF3D7_0623100	4073.06	3785.01	4800.73	4624.11	0.262352	0.00106767	0.00300462	6421	5966	3117	2931	113.114	109.505	75.7518	72.1607
PF3D7_0623200	527.917	468.768	710.278	717.722	0.518852	0.0057545	0.0138297	950	926	404	363	27.081	27.5035	15.8878	14.4617
PF3D7_0623300	7531.96	7727.58	2791.02	2774	-1.45525	2.60601e-92	2.34038e-90	3733	3579	5764	5984	158.276	158.109	337.15	354.585
PF3D7_0623400	137.206	103.31	112.149	103.085	-0.159987	0.70728	0.79503	150	133	105	80	8.42535	7.78367	8.13633	6.27997
PF3D7_0623500	1437.4	1465.71	494.204	615.412	-1.38785	3.51245e-18	4.40691e-17	661	794	1100	1135	44.4287	55.6056	101.999	106.618
PF3D7_0623600	1609.88	1552.23	2249.71	2117.51	0.465896	2.59274e-05	9.56901e-05	3009	2732	1232	1202	68.2857	64.5989	38.571	38.1227
PF3D7_0623700	373.723	541.085	583.923	660.366	0.443523	0.0496848	0.0927558	781	852	286	419	15.1293	17.1967	7.64323	11.3437
PF3D7_0623800	564.505	769.658	1140.18	1161.84	0.786794	8.5573e-06	3.42761e-05	1525	1499	432	596	9.43102	9.65888	3.68566	5.15117
PF3D7_0623900	428.606	734.791	434.391	427.068	-0.433637	0.0878165	0.151409	581	551	328	569	30.7202	30.3553	23.9256	42.0466
PF3D7_0624000	12474	11657.2	12439.6	11780.4	0.00534195	0.928809	0.953585	16638	15199	9546	9027	393.297	374.344	311.303	298.218
PF3D7_0624100	510.929	409.365	554.017	622.387	0.354241	0.0941518	0.160761	741	803	391	317	26.1841	29.5645	19.0607	15.6548
PF3D7_0624200	774.888	932.371	750.652	815.382	-0.124727	0.464938	0.589049	1004	1052	593	722	53.0861	57.9561	43.2558	53.3526
PF3D7_0624300	61.4161	83.9392	115.14	79.0579	0.418078	0.409567	0.532802	154	102	47	65	19.9044	13.7361	8.38046	11.7412
PF3D7_0624400	806.249	747.705	887.474	909.166	0.209378	0.188723	0.288984	1187	1173	617	579	36.8363	37.928	26.4151	25.1116
PF3D7_0624500	1459.61	1764.02	1129.72	1222.3	-0.45493	0.00104492	0.00294707	1511	1577	1117	1366	39.2985	42.7346	40.0781	49.6516
PF3D7_0624600	5780.95	5980.35	11979	11826.1	1.01722	1.17353e-64	6.06798e-63	16022	15258	4424	4631	105.914	105.092	40.3454	42.7841
PF3D7_0624700	846.758	982.735	521.868	574.333	-0.739108	2.85894e-05	0.00010461	698	741	648	761	38.6937	42.7995	49.5566	58.9576
PF3D7_0624800	87.5505	158.839	84.4857	116.262	-0.296107	0.526002	0.645863	113	150	67	123	4.34649	6.01157	3.55531	6.61205
PF3D7_0624900	314.921	349.962	173.457	199.97	-0.832512	0.00328198	0.00833356	232	258	241	271	8.42501	9.76199	12.0737	13.7538
PF3D7_0625000	360.656	330.591	279.625	265.077	-0.34363	0.180332	0.278467	374	342	276	256	14.7475	14.0511	15.0141	14.1078
PF3D7_0625100	121.525	189.832	51.5886	58.9059	-1.49498	0.00115466	0.00323166	69	76	93	147	4.14696	4.75916	7.71091	12.3472
PF3D7_0625200	270.492	284.102	188.411	264.301	-0.293202	0.330486	0.451377	252	341	207	220	9.41196	13.27	10.6658	11.4835
PF3D7_0625300	1399.5	1580.64	1924.48	2147.74	0.450297	0.000238649	0.000746726	2574	2771	1071	1224	37.5484	42.1169	21.5534	24.9537
PF3D7_0625400	133.286	160.13	118.13	102.31	-0.412476	0.301075	0.42029	158	132	102	124	4.55258	3.96288	4.05456	4.99337
PF3D7_0625500	317.534	308.638	337.195	238.724	-0.120363	0.667567	0.763803	451	308	243	239	10.0391	7.14338	7.46217	7.43508
PF3D7_0625600	39.2017	21.9533	50.0933	22.4773	0.247875	0.763037	0.840178	67	29	30	17	1.0866	0.490037	0.67121	0.385314
PF3D7_0625700	590.64	646.978	257.195	251.125	-1.28375	4.12175e-09	2.55748e-08	344	324	452	501	19.6279	19.2618	35.5791	39.9506
PF3D7_0625800	299.24	244.069	370.092	300.73	0.304445	0.264862	0.38128	495	388	229	189	13.978	11.4159	8.9211	7.45888
PF3D7_0625900	118.912	136.886	37.3831	37.2037	-1.77805	0.000348838	0.001068	50	48	91	106	3.67589	3.6768	9.22946	10.891
PF3D7_0626000	300.547	468.768	785.044	853.361	1.09036	1.34889e-06	6.04637e-06	1050	1101	230	363	11.2105	12.2479	3.38771	5.41644
PF3D7_0626100	1272.75	1219.06	1177.57	1248.65	-0.0385188	0.772499	0.84659	1575	1611	974	944	71.7565	76.4738	61.2184	60.1068
PF3D7_0626200	45.7354	76.191	37.3831	60.4561	-0.318259	0.615982	0.722551	50	78	35	59	2.14009	3.47851	2.06667	3.52927
PF3D7_0626300	567.118	486.848	514.391	474.348	-0.0920102	0.655796	0.753371	688	612	434	377	34.894	32.3407	30.3665	26.7223
PF3D7_0626400	424.685	362.876	542.054	535.579	0.452508	0.0349419	0.0680363	725	691	325	281	13.8254	13.7295	8.55	7.48889
PF3D7_0626500	95.3909	36.1584	38.8784	74.4075	-0.215811	0.744264	0.826277	52	96	73	28	1.31867	2.53653	2.55386	0.992341
PF3D7_0626600	334.521	342.214	205.607	218.572	-0.674012	0.0126379	0.0278491	275	282	256	265	18.4667	19.7307	23.7159	24.8699
PF3D7_0626700	3343.91	3122.54	2435.13	2596.51	-0.361976	0.000126009	0.000412431	3257	3350	2559	2418	92.8084	99.4605	100.596	96.2934
PF3D7_0626800	78808.6	77844	68842.4	67504.6	-0.20028	2.50555e-07	1.23089e-06	92077	87094	60310	60280	2034.52	2005.1	1838.41	1861.47
PF3D7_0626840	45.7354	112.349	23.1775	27.1277	-1.65246	0.015026	0.0324823	31	35	35	87	9.76311	11.485	15.2068	38.2927
PF3D7_0626900	632.455	410.657	328.971	348.785	-0.621965	0.013982	0.030444	440	450	484	318	17.0701	18.1899	25.9042	17.2417
PF3D7_0627000	20.9076	0	1.49532	0	-3.79727	0.123956	0.203767	2	0	16	0	0.041212	0	0.454837	0
PF3D7_0627100	2435.73	2239.24	4002.23	3993.98	0.774407	1.01401e-17	1.22423e-16	5353	5153	1864	1734	52.7987	52.9568	25.3638	23.9026
PF3D7_0627200	499.169	395.16	182.429	172.842	-1.33171	5.47273e-07	2.57727e-06	244	223	382	306	23.5261	22.4027	50.8119	41.2337
PF3D7_0627300	4637.57	4612.78	4097.93	4073.03	-0.178994	0.0177746	0.0377075	5481	5255	3549	3572	193.488	193.287	172.839	176.228
PF3D7_0627400	389.404	411.948	146.542	236.399	-1.0659	0.000346729	0.00106282	196	305	298	319	11.3723	18.4385	23.8533	25.8674
PF3D7_0627500	18305.9	18841.1	14885.9	14096.3	-0.358055	1.08998e-11	8.71815e-11	19910	18187	14009	14590	847.156	806.286	822.321	867.597
PF3D7_0627600	131.979	165.296	136.822	199.195	0.176294	0.642803	0.742276	183	257	101	128	5.41351	7.92132	4.12185	5.29187
PF3D7_0627700	2847.35	2957.24	4661.67	5098.46	0.749631	1.95659e-18	2.4853e-17	6235	6578	2179	2290	59.3238	65.2113	28.6017	30.4508
PF3D7_0627800	774.888	759.327	1111.02	1111.46	0.534686	0.000355526	0.00108394	1486	1434	593	588	25.6637	25.804	14.1286	14.1922
PF3D7_0627900	969.59	834.227	767.848	802.98	-0.199501	0.223569	0.332014	1027	1036	742	646	28.854	30.3272	28.7595	25.3653
PF3D7_0628000	151.58	179.501	161.495	165.092	-0.0198353	0.954979	0.968603	216	213	116	139	15.625	16.054	11.5762	14.0525
PF3D7_0628100	252.198	357.71	230.28	218.572	-0.442447	0.13395	0.217265	308	282	193	277	0.690711	0.658918	0.597098	0.868153
PF3D7_0628200	3015.92	3588.73	6105.4	6033.2	0.877982	1.33497e-22	2.0278e-21	8166	7784	2308	2779	53.2303	52.8675	20.7552	25.3168
PF3D7_0628300	10574	10674.5	10407.4	9754.35	-0.075702	0.203495	0.307465	13920	12585	8092	8266	295.794	278.637	237.218	245.48
PF3D7_0628400	47.0421	23.2447	22.4298	24.0274	-0.597127	0.478619	0.601534	30	31	36	18	1.52691	1.64395	2.52776	1.28037
PF3D7_0628500	56.1892	46.4894	56.0746	49.605	0.0417974	0.945992	0.965184	75	64	43	36	3.67714	3.26938	2.90844	2.46673
PF3D7_0628600	650.749	572.078	581.681	621.612	-0.0232318	0.902131	0.934631	778	802	498	443	33.8625	36.3706	29.9027	26.9472
PF3D7_0628700	185.555	262.149	142.803	182.918	-0.459312	0.184677	0.283637	191	236	142	203	5.00186	6.43941	5.13013	7.42959
PF3D7_0628800	678.19	770.95	1106.54	1194.39	0.666885	2.10931e-05	7.87567e-05	1480	1541	519	597	25.7389	27.9233	12.4519	14.5102
PF3D7_0628900	683.417	424.862	696.82	730.898	0.365548	0.105769	0.177694	932	943	523	329	15.5271	16.369	12.0204	7.66021
PF3D7_0629000	7.84035	2.58275	17.1962	11.6262	1.46864	0.313928	0.434206	23	15	6	2	1.81486	1.23323	0.653144	0.220555
PF3D7_0629100	1416.49	1204.85	1815.32	1859.41	0.487402	0.000130045	0.000423742	2428	2399	1084	933	60.2995	62.0771	37.1396	32.383
PF3D7_0629200	3635.31	3707.53	3869.15	3842.06	0.0706153	0.379746	0.503215	5175	4957	2782	2871	100.79	100.592	74.7494	78.147
PF3D7_0629300	28.7479	55.529	11.2149	13.9514	-1.74432	0.0473821	0.0889435	15	18	22	43	0.326143	0.407779	0.659905	1.30664
PF3D7_0629400	1492.28	1593.55	2249.71	2232.22	0.538429	1.0008e-06	4.54577e-06	3009	2880	1142	1234	45.3526	45.2281	23.7459	25.9936
PF3D7_0629500	466.501	464.894	1114.76	1006.83	1.18776	3.39356e-12	2.8653e-11	1491	1299	357	360	28.8213	26.1627	9.52022	9.72545
PF3D7_0629600	326.681	271.188	346.915	310.806	0.13785	0.598381	0.708398	464	401	250	210	14.6708	13.2104	10.9048	9.27954
PF3D7_0629700	6554.53	5860.25	7556.61	7238.45	0.253117	0.000603673	0.00176684	10107	9339	5016	4538	34.3202	33.0418	23.4978	21.5359
PF3D7_0629800	1326.33	1207.43	1803.36	1979.55	0.578201	3.47454e-06	1.4675e-05	2412	2554	1015	935	40.9887	45.2214	23.7955	22.2059
PF3D7_0629900	1088.5	1195.81	985.418	913.817	-0.266309	0.0689166	0.122708	1318	1179	833	926	29.6031	27.5913	25.8112	29.0672
PF3D7_0630000	0	0	9.7196	0	4.34682	0.236029	1	13	0	0	0	1.11219	0	0	0
PF3D7_0630100	13.0672	34.8671	32.8971	70.5321	1.10842	0.17294	0.269582	44	91	10	27	1.19388	2.57267	0.374325	1.02386
PF3D7_0630200	81.0169	60.6945	98.6913	108.511	0.548186	0.259789	0.374819	132	140	62	47	23.3333	25.7849	15.1194	11.611
PF3D7_0630300	1723.57	1669.75	3297.93	3244.48	0.94716	1.86555e-22	2.80874e-21	4411	4186	1319	1293	31.5444	31.1904	13.0129	12.9228
PF3D7_0630400	60.1093	51.6549	42.6167	40.304	-0.430509	0.497794	0.619313	57	52	46	40	1.86689	1.77453	2.07847	1.83094
PF3D7_0630500	325.374	377.081	241.495	295.305	-0.388312	0.144341	0.231624	323	381	249	292	8.14798	10.014	8.66541	10.2944
PF3D7_0630600	2014.97	1725.27	2234.76	2239.97	0.258739	0.023369	0.0479462	2989	2890	1542	1336	69.2038	69.7169	49.2527	43.2296
PF3D7_0630700	70.5631	117.515	126.355	134.864	0.473577	0.290191	0.408437	169	174	54	91	4.56325	4.89523	2.01152	3.434
PF3D7_0630800	491.328	455.855	287.102	319.332	-0.643395	0.00542226	0.0131237	384	412	376	353	18.662	20.8623	25.2091	23.9758
PF3D7_0630900	542.291	583.701	706.54	635.564	0.253355	0.175238	0.272161	945	820	415	452	25.2986	22.8725	15.3269	16.9112
PF3D7_0631000	33.9748	16.7878	15.7009	10.076	-0.976757	0.345512	0.468524	21	13	26	13	0.59816	0.385814	1.02168	0.517502
PF3D7_0631100	24.8278	7.74824	9.7196	20.152	-0.125222	0.915373	0.942815	13	26	19	6	0.317714	0.662067	0.640602	0.204934
PF3D7_0631400	9.14707	7.74824	3.73831	0	-2.17154	0.308056	1	5	0	7	6	0.518111	0	1.00067	0.86891
PF3D7_0632000	5.2269	0	2.99065	0	-0.802505	0.81787	1	4	0	4	0	0.259195	0	0.357576	0
PF3D7_0632200	3.92017	0	0	0	-3.80652	0.433139	1	0	0	3	0	0	0	0.263216	0
PF3D7_0632300	108.458	143.342	71.7755	99.2099	-0.558913	0.216261	0.323317	96	128	83	111	6.41076	8.90603	7.64642	10.3593
PF3D7_0632400	9.14707	0	5.98129	0.775078	-0.434687	0.860084	1	8	1	7	0	0.50879	0.0662651	0.614171	0
PF3D7_0632500	27.4412	65.86	124.859	151.915	1.56797	0.00323789	0.00824713	167	196	21	51	1.0151	1.24133	0.176098	0.433246
PF3D7_0632700	37.895	41.3239	29.9065	18.6019	-0.707026	0.373106	0.49686	40	24	29	32	2.5507	1.59458	2.55117	2.85181
PF3D7_0632800	6.53362	0	1.49532	0	-2.12267	0.549773	1	2	0	5	0	0.0214742	0	0.0740626	0
PF3D7_0700100	14.374	9.03961	22.4298	27.1277	1.08198	0.303406	0.422917	30	35	11	7	0.315352	0.383335	0.159518	0.102836
PF3D7_0700200	26.1345	11.6224	0.747661	9.30093	-1.91274	0.184854	0.283738	1	12	20	9	0.0741986	0.927712	2.04724	0.933273
PF3D7_0700400	7.84035	10.331	0	10.8511	-0.746024	0.694909	0.786304	0	14	6	8	0	1.16503	0.661101	0.892966
PF3D7_0701100	30.0547	36.1584	40.3737	27.1277	0.028106	0.971071	0.979904	54	35	23	28	3.93387	2.65663	2.31151	2.85073
PF3D7_0701400	30.0547	15.4965	22.4298	23.2523	0.00446012	0.996217	0.996606	30	30	23	12	2.33401	2.43187	2.46861	1.30477
PF3D7_0701500	0	0	4.48597	0	3.23145	0.502719	1	6	0	0	0	0.624424	0	0	0
PF3D7_0701600	3707.18	3478.96	1808.59	1915.22	-0.948483	3.90657e-23	6.13427e-22	2419	2471	2837	2694	132.067	140.562	213.678	205.555
PF3D7_0701700	0	0	0.747661	1.55016	2.26491	0.640939	1	1	2	0	0	0.0849482	0.177019	0	0
PF3D7_0701900	19.6009	18.0792	8.97194	21.7022	-0.297693	0.78513	0.855418	12	28	15	14	0.204744	0.497764	0.353072	0.333832
PF3D7_0702000	33.9748	67.1514	32.8971	10.076	-1.23344	0.141178	0.227404	44	13	26	52	1.29049	0.397267	1.05201	2.13146
PF3D7_0702100	69.2564	85.2306	79.9998	65.8816	-0.0825948	0.873616	0.916026	107	85	53	66	3.82785	3.1683	2.61571	3.29979
PF3D7_0702200	128.059	194.997	110.654	105.411	-0.580447	0.15147	0.241449	148	136	98	151	2.75669	2.63938	2.51823	3.93074
PF3D7_0702300	58.8026	56.8204	63.5512	68.2068	0.18841	0.738498	0.821285	85	88	45	44	1.72781	1.86379	1.26192	1.24998
PF3D7_0702400	1933.95	1754.98	1629.9	1819.88	-0.0967477	0.419196	0.54271	2180	2348	1480	1359	55.3215	62.0829	51.8134	48.1979
PF3D7_0702500	1624.26	1288.79	1415.32	1203.7	-0.15331	0.307392	0.42736	1893	1553	1243	998	55.7473	47.652	50.4994	41.0747
PF3D7_0702600	13.0672	6.45687	6.72895	1.55016	-1.23533	0.468721	0.593025	9	2	10	5	2.45867	0.569278	3.76877	1.90897
PF3D7_0702700	0	0	0	3.87539	3.01854	0.531771	1	0	5	0	0	0	5.14689	0	0
PF3D7_0702900	441.673	338.34	131.588	151.915	-1.46027	5.75997e-07	2.70259e-06	176	196	338	262	9.40941	10.918	24.9292	19.5759
PF3D7_0703000	82.3236	216.951	254.953	234.073	0.708097	0.088345	0.152166	341	302	63	168	4.26153	3.93237	1.08616	2.93421
PF3D7_0703100	130.672	164.004	53.084	74.4075	-1.20934	0.00747002	0.0173972	71	96	100	127	3.80148	5.35552	7.38646	9.50317
PF3D7_0703200	2694.47	2401.95	3647.09	3706.42	0.528996	1.7609e-08	1.02084e-07	4878	4782	2062	1860	64.8013	66.1893	37.7896	34.5323
PF3D7_0703300	658.589	764.493	266.915	283.678	-1.37012	7.26675e-11	5.42252e-10	357	366	504	592	26.4617	28.2661	51.5373	61.3255
PF3D7_0703400	405.085	383.538	350.653	400.715	-0.0699234	0.764443	0.841002	469	517	310	297	11.1743	12.8344	10.1895	9.88955
PF3D7_0703500	4989.07	4920.13	9137.17	9200.95	0.888008	3.57846e-44	1.18949e-42	12221	11871	3818	3810	90.1402	91.2295	38.8499	39.2742
PF3D7_0703600	1140.77	1026.64	576.447	631.688	-0.843267	2.2102e-07	1.09632e-06	771	815	873	795	30.5692	33.6684	47.7513	44.0521
PF3D7_0703700	1600.74	1441.17	1656.07	1674.94	0.131026	0.278722	0.396548	2215	2161	1225	1116	95.9448	97.5301	73.2025	67.5589
PF3D7_0703800	180.328	236.321	194.392	209.271	-0.0458954	0.887069	0.924828	260	270	138	183	5.90225	6.38623	4.32181	5.80586
PF3D7_0703900	547.518	595.323	1302.43	1101.39	1.07275	1.11613e-10	8.13884e-10	1742	1421	419	461	9.03457	7.67874	2.99789	3.34142
PF3D7_0704000	385.484	370.624	607.101	745.625	0.839081	6.25502e-05	0.000214896	812	962	295	287	5.68676	7.01973	2.85019	2.80906
PF3D7_0704100	1125.09	1398.56	2331.21	2207.42	0.846665	6.81337e-11	5.10654e-10	3118	2848	861	1083	19.7969	18.8407	7.54166	9.60995
PF3D7_0704200	329.295	386.121	524.111	647.965	0.711961	0.00152751	0.00417475	701	836	252	299	11.8594	14.7363	5.88152	7.0695
PF3D7_0704300	4793.07	4167.26	9376.42	9134.29	1.04681	2.34721e-42	7.50962e-41	12541	11785	3668	3227	120.004	117.498	48.4211	43.1552
PF3D7_0704400	1064.98	1313.33	1537.19	1502.1	0.353718	0.0118974	0.0263763	2056	1938	815	1017	36.0342	35.3901	19.7057	24.9106
PF3D7_0704500	827.157	865.22	1590.28	1685.79	0.95284	1.25182e-12	1.09166e-11	2127	2175	633	670	26.0267	27.7298	10.6856	11.4577
PF3D7_0704600	7343.79	7492.55	12207.8	11906.7	0.700773	8.90902e-34	2.18207e-32	16328	15362	5620	5802	81.7886	80.1759	38.8363	40.617
PF3D7_0704700	501.782	400.326	706.54	633.238	0.570835	0.00559576	0.0134925	945	817	384	310	12.6165	11.3649	7.07263	5.78415
PF3D7_0704800	113.685	87.8134	128.598	175.168	0.592099	0.156195	0.247236	172	226	87	68	2.88685	3.95222	2.01446	1.59506
PF3D7_0704900	351.509	529.463	524.111	413.116	0.0893067	0.724461	0.810073	701	533	269	410	45.1804	35.7928	23.9181	36.9306
PF3D7_0705000	2408.29	2380	3129.71	3339.81	0.434104	3.30933e-06	1.40236e-05	4186	4309	1843	1843	62.1958	66.7075	37.7772	38.27
PF3D7_0705100	120.219	206.62	219.065	336.384	0.764559	0.0357958	0.0695138	293	434	92	160	6.02207	9.29404	2.60861	4.59589
PF3D7_0705200	91.4707	90.3961	175.7	154.24	0.859442	0.0315841	0.06228	235	199	70	70	3.34883	2.95471	1.37615	1.3941
PF3D7_0705300	1630.79	1758.85	1538.69	1567.21	-0.126179	0.284499	0.402934	2058	2022	1248	1362	45.1003	46.1691	37.7303	41.714
PF3D7_0705400	5642.44	5614.89	6370.07	6227.75	0.162329	0.0161072	0.0344991	8520	8035	4318	4348	192.323	188.979	134.467	137.168
PF3D7_0705500	2455.34	2682.18	4378.3	4311.76	0.758256	6.15504e-18	7.59221e-17	5856	5563	1879	2077	40.3845	39.9722	17.8765	20.018
PF3D7_0705600	311	337.048	438.13	592.934	0.669699	0.0057005	0.0137128	586	765	238	261	9.78535	13.3099	5.48274	6.09102
PF3D7_0705700	13493.2	13568.5	7734.56	7419.04	-0.836558	6.1847e-49	2.29417e-47	10345	9572	10326	10507	524.678	505.826	722.498	744.752
PF3D7_0705800	87.5505	127.846	95.7007	80.6081	-0.288886	0.535672	0.654596	128	104	67	99	15.8617	13.4279	11.454	17.1453
PF3D7_0705900	4218.11	4251.2	3307.65	3295.63	-0.35906	7.23409e-06	2.93899e-05	4424	4252	3228	3292	217.642	217.95	219.08	226.338
PF3D7_0706000	2846.05	2994.69	4297.56	4423.37	0.578282	4.70046e-12	3.90611e-11	5748	5707	2178	2319	78.7223	81.4376	41.1511	44.3867
PF3D7_0706100	474.341	503.635	592.895	643.314	0.337942	0.0830742	0.144763	793	830	363	390	10.2495	11.1774	6.47257	7.04471
PF3D7_0706200	152.887	266.023	139.813	134.864	-0.609077	0.106832	0.179244	187	174	117	206	12.5808	12.197	10.8591	19.3689
PF3D7_0706300	90.164	67.1514	46.355	52.7053	-0.667316	0.235221	0.346902	62	68	69	52	4.1023	4.68792	6.29835	4.8085
PF3D7_0706400	3771.21	4153.06	1979.81	2012.1	-0.989249	4.96492e-26	8.91768e-25	2648	2596	2886	3216	97.7862	99.885	147.027	165.976
PF3D7_0706500	2771.56	2810.03	4479.99	4958.17	0.757762	4.23707e-18	5.30307e-17	5992	6397	2121	2176	60.5505	67.3533	29.5685	30.7309
PF3D7_0706600	40.5085	19.3706	59.0652	101.535	1.42359	0.0326269	0.0640848	79	131	31	15	1.97626	3.41448	1.06985	0.52442
PF3D7_0706700	128.059	126.555	88.9717	87.5838	-0.528162	0.216747	0.323666	119	113	98	98	3.27323	3.2385	3.71875	3.76726
PF3D7_0706800	37.895	7.74824	0	0	-7.34824	0.000324532	0.00100017	0	0	29	6	0	0	39.5257	8.2844
PF3D7_0707000	0	5.16549	0	0	-4.20547	0.370516	1	0	0	0	4	0	0	0	5.52293
PF3D7_0707100	2.61345	0	0	3.10031	0.245824	0.951831	1	0	4	2	0	0	4.11751	2.72591	0
PF3D7_0707200	857.211	716.712	1201.49	1144.01	0.575672	0.000243356	0.000759598	1607	1476	656	555	16.8727	16.147	9.50199	8.14389
PF3D7_0707300	1701.36	1742.06	2283.36	2538.38	0.485621	9.72106e-06	3.85156e-05	3054	3275	1302	1349	46.5956	52.0623	27.405	28.7646
PF3D7_0707400	1123.78	1079.59	1602.24	1490.47	0.489243	0.000169213	0.000539688	2143	1923	860	836	50.3602	47.0848	27.8808	27.4563
PF3D7_0707420	179.021	231.156	46.355	63.5564	-1.90064	4.74473e-06	1.97305e-05	62	82	137	179	12.8491	17.7065	39.1693	51.8449
PF3D7_0707500	206.462	232.447	302.055	234.073	0.288812	0.336547	0.458919	404	302	158	180	4.8871	3.80639	2.63675	3.04308
PF3D7_0707600	368.496	298.307	250.467	327.858	-0.205545	0.454927	0.579874	335	423	282	231	14.1372	18.5993	16.4177	13.6239
PF3D7_0707700	2173.08	1756.27	2096.44	2175.64	0.120707	0.323788	0.444481	2804	2807	1663	1360	52.4857	54.7446	42.9435	35.5773
PF3D7_0707800	1297.58	1414.05	1505.04	1327.71	0.0631076	0.635454	0.737282	2013	1713	993	1095	30.4999	27.0426	20.7561	23.1867
PF3D7_0707900	1616.42	1593.55	519.625	537.904	-1.60192	1.69652e-29	3.53029e-28	695	694	1237	1234	25.2007	26.2194	61.8784	62.5335
PF3D7_0708000	876.812	795.486	924.857	995.2	0.199304	0.204228	0.30839	1237	1284	671	616	26.9446	29.141	20.1636	18.7523
PF3D7_0708100	582.799	739.957	189.158	298.405	-1.4405	3.16845e-08	1.77066e-07	253	385	446	573	14.3901	22.816	34.9961	45.5479
PF3D7_0708200	22.2143	50.3635	32.8971	27.9028	-0.255662	0.750233	0.830838	44	36	17	39	1.10762	0.944226	0.590376	1.37206
PF3D7_0708300	452.127	424.862	284.859	277.478	-0.64106	0.00689313	0.0162383	381	358	346	329	19.8541	19.4377	24.8739	23.9603
PF3D7_0708400	48122.7	47713.6	71191.6	69185.8	0.550671	1.26175e-42	4.06219e-41	95219	89263	36827	36948	1592.23	1555.21	849.554	863.464
PF3D7_0708500	1668.69	1845.37	1872.14	1988.07	0.135445	0.238906	0.351425	2504	2565	1277	1429	52.1788	55.6908	36.7108	41.6163
PF3D7_0708600	18.2941	11.6224	16.4485	23.2523	0.408189	0.701896	0.790881	22	30	14	9	2.09046	2.97014	1.83523	1.19518
PF3D7_0708700	1211.33	1313.33	926.352	937.844	-0.437586	0.00185788	0.00498454	1239	1210	927	1017	46.0845	46.8927	47.567	52.8659
PF3D7_0708800	11081	10540.2	16405.2	16960.3	0.62591	3.48155e-30	7.51985e-29	21942	21882	8480	8162	298.581	310.248	159.193	155.222
PF3D7_0708900	642.908	472.643	164.485	185.244	-1.67355	9.32463e-11	6.87792e-10	220	239	492	366	8.30713	9.40292	25.6292	19.3144
PF3D7_0709000	1507.96	1549.65	1084.11	1011.48	-0.544982	2.95725e-05	0.000107822	1450	1305	1154	1200	48.9585	45.91	53.7537	56.6256
PF3D7_0709050	180.328	200.163	23.1775	37.2037	-2.65709	8.10419e-09	4.84642e-08	31	48	138	155	3.55445	5.73441	21.8289	24.8378
PF3D7_0709100	2303.76	2245.7	3232.89	3037.53	0.462929	1.08547e-06	4.91727e-06	4324	3919	1763	1739	73.8459	69.7352	41.537	41.506
PF3D7_0709200	395.938	320.261	203.364	230.198	-0.724187	0.00842421	0.0194075	272	297	303	248	18.3336	20.8579	28.1749	23.3615
PF3D7_0709300	806.249	967.238	1431.02	1408.32	0.678872	3.56875e-06	1.50481e-05	1914	1817	617	749	15.5503	15.3811	6.91549	8.50449
PF3D7_0709400	912.094	995.649	1557.38	1426.92	0.645538	2.87503e-06	1.2325e-05	2083	1841	698	771	33.7439	31.074	15.5993	17.4555
PF3D7_0709500	612.854	577.244	183.177	239.499	-1.49387	4.95853e-10	3.35307e-09	245	309	469	447	8.79087	11.5521	23.2156	22.4153
PF3D7_0709600	550.131	798.069	1146.16	1215.32	0.808454	1.25674e-05	4.88849e-05	1533	1568	421	618	27.4346	29.2374	10.394	15.4567
PF3D7_0709700	688.644	923.332	719.25	882.038	-0.00985062	0.959194	0.972006	962	1138	527	715	39.1758	48.2861	29.6071	40.693
PF3D7_0709800	142.433	129.137	38.8784	45.7296	-1.68275	0.000450119	0.00135141	52	59	109	100	3.49841	4.13576	10.1166	9.40238
PF3D7_0709900	819.316	965.947	1172.33	1119.99	0.36062	0.0181791	0.0383906	1568	1445	627	748	15.1895	14.5848	8.37928	10.1267
PF3D7_0710000	1083.27	1287.5	2379.81	2091.16	0.915208	2.74155e-12	2.33123e-11	3183	2698	829	997	21.8838	19.327	7.86291	9.57971
PF3D7_0710100	658.589	772.241	423.176	499.925	-0.632543	0.00151871	0.00415515	566	645	504	598	17.9668	21.3329	22.0712	26.5293
PF3D7_0710200	3256.36	3644.25	7747.27	7495	1.14324	1.16679e-48	4.29697e-47	10362	9670	2492	2822	73.9114	71.8671	24.5221	28.1317
PF3D7_0710300	2051.56	1908.65	973.455	1016.9	-0.99258	8.17585e-16	8.96192e-15	1302	1312	1570	1478	70.3382	73.85	117.01	111.59
PF3D7_0710400	103.231	131.72	196.635	263.526	0.969396	0.00745936	0.0173803	263	340	79	102	11.7158	15.7808	4.85494	6.35018
PF3D7_0710500	1768	1674.91	1370.46	1312.21	-0.359888	0.00281422	0.0072868	1833	1693	1353	1297	117.197	112.784	119.342	115.895
PF3D7_0710600	7900.46	7929.03	3078.12	3440.57	-1.28008	4.63569e-62	2.28174e-60	4117	4439	6046	6140	214.694	241.191	434.961	447.485
PF3D7_0710700	859.825	825.187	1024.3	1102.94	0.336176	0.025742	0.0521875	1370	1423	658	639	60.321	65.2813	39.9683	39.3205
PF3D7_0710800	789.262	822.605	766.353	896.765	0.0449951	0.787953	0.857287	1025	1157	604	637	40.6399	47.7968	33.0376	35.2971
PF3D7_0710900	959.136	812.274	512.896	562.706	-0.719797	6.36179e-05	0.000218125	686	726	734	629	23.9125	26.3678	35.2971	30.6424
PF3D7_0711000	1287.12	1474.75	2260.18	2122.16	0.666023	2.9573e-08	1.65992e-07	3023	2738	985	1142	43.8852	41.4143	19.7269	23.1695
PF3D7_0711100	78.4035	77.4824	27.6635	71.3071	-0.656364	0.292024	0.410346	37	92	60	60	1.07211	2.77754	2.39845	2.42974
PF3D7_0711200	28.7479	37.4498	77.7568	50.3801	0.952968	0.150192	0.239886	104	65	22	29	2.05552	1.33856	0.599864	0.801045
PF3D7_0711300	433.833	555.29	335.7	303.055	-0.63087	0.00789968	0.0182979	449	391	332	430	29.147	26.446	29.7323	39.011
PF3D7_0711400	1524.95	1828.58	1957.38	2084.96	0.269385	0.0290856	0.0582053	2618	2690	1167	1416	56.6325	60.6296	34.8265	42.8085
PF3D7_0711500	2353.41	1978.38	2830.65	3018.15	0.433211	7.91822e-05	0.000268293	3786	3894	1801	1532	82.1203	88.004	53.8922	46.4408
PF3D7_0711700	71.8699	112.349	134.579	97.6598	0.334209	0.474855	0.598188	180	126	55	87	1.95273	1.42422	0.823144	1.31905
PF3D7_0711900	0	2.58275	0	0	-3.20583	0.512334	1	0	0	0	2	0	0	0	0.187697
PF3D7_0712000	0	0	0.747661	0.775078	1.67186	0.732551	1	1	1	0	0	0.0105625	0.0110054	0	0
PF3D7_0712200	0	2.58275	0	0	-3.20583	0.512334	1	0	0	0	2	0	0	0	0.198217
PF3D7_0712300	228.677	202.746	175.7	236.399	-0.0663378	0.837571	0.894353	235	305	175	157	2.49095	3.36848	2.55904	2.32578
PF3D7_0712400	31.3614	15.4965	58.3176	30.228	0.919061	0.262399	0.378159	78	39	24	12	0.908061	0.473066	0.385455	0.195242
PF3D7_0712500	0	0	8.97194	5.42554	4.9132	0.079716	1	12	7	0	0	0.761172	0.462632	0	0
PF3D7_0712800	19.6009	10.331	11.2149	33.3283	0.573097	0.599556	0.709297	15	43	15	8	0.160984	0.480836	0.222088	0.119992
PF3D7_0712900	26.1345	72.3169	42.6167	62.7813	0.0976056	0.888589	0.925713	57	81	20	56	0.624851	0.925173	0.302464	0.857947
PF3D7_0713000	23.521	20.662	16.4485	52.7053	0.645597	0.476708	0.599722	22	68	18	16	1.52417	4.90858	1.72039	1.54918
PF3D7_0713100	1004.87	940.12	401.494	469.697	-1.1589	1.02618e-10	7.51503e-10	537	606	769	728	29.3401	34.4982	57.9637	55.5891
PF3D7_0713300	0	0	1.49532	0	1.64808	0.736303	1	2	0	0	0	0.117845	0	0	0
PF3D7_0713400	580.186	591.449	567.475	550.305	-0.0678642	0.7195	0.805787	759	710	444	458	35.4762	34.5772	28.63	29.918
PF3D7_0713500	547.518	369.333	717.755	553.405	0.471708	0.0472511	0.0887627	960	714	419	286	17.3786	13.4672	10.464	7.23568
PF3D7_0713600	565.812	489.43	497.942	481.323	-0.107694	0.599228	0.709237	666	621	433	379	15.963	15.5084	14.3176	12.6955
PF3D7_0713700	1604.66	1645.21	696.82	745.625	-1.17198	8.75264e-18	1.06172e-16	932	962	1228	1274	56.0607	60.2912	101.902	107.098
PF3D7_0713800	309.694	430.027	205.607	175.168	-0.957962	0.000977582	0.00277551	275	226	237	333	12.7381	10.9073	15.1448	21.557
PF3D7_0713900	2677.48	2723.51	4797	4815.56	0.831684	1.0377e-24	1.77067e-23	6416	6213	2049	2109	31.1812	31.4605	13.7376	14.3244
PF3D7_0714000	6933.48	6793.91	5397.37	5620.86	-0.317191	2.7681e-06	1.19376e-05	7219	7252	5306	5261	289.567	303.086	293.617	294.925
PF3D7_0714100	16.9874	28.4102	23.1775	37.2037	0.410746	0.642569	0.742173	31	48	13	22	1.09114	1.76034	0.631256	1.08221
PF3D7_0714200	849.371	737.374	1078.13	1150.99	0.490432	0.00164942	0.00447926	1442	1485	650	571	22.2362	23.8593	13.8277	12.3056
PF3D7_0714300	1194.35	1129.95	1923.73	2129.91	0.802388	7.29248e-11	5.4338e-10	2573	2748	914	875	39.2652	43.6939	19.2423	18.6615
PF3D7_0714400	304.467	395.16	317.008	314.682	-0.147488	0.5678	0.683255	424	406	233	306	18.377	18.3346	13.9318	18.5353
PF3D7_0714500	1123.78	1138.99	1115.51	1357.16	0.127818	0.386222	0.509798	1492	1751	860	882	33.3865	40.8248	26.5486	27.583
PF3D7_0714600	964.363	973.695	542.802	628.588	-0.726574	1.78083e-05	6.77774e-05	726	811	738	754	20.0229	23.3049	28.0795	29.0624
PF3D7_0714800	23.521	30.993	3.73831	2.32523	-3.16661	0.00906305	0.0207485	5	3	18	24	4.50756	2.81792	22.3865	30.2381
PF3D7_0714900	16.9874	0	2.24298	0.775078	-2.48988	0.28012	1	3	1	13	0	2.63857	0.916398	15.7737	0
PF3D7_0715000	1332.86	1468.29	729.717	736.324	-0.934145	8.0639e-11	5.98366e-10	976	950	1020	1137	49.0523	49.7473	70.7216	79.8622
PF3D7_0715100	28.7479	18.0792	5.23363	13.9514	-1.28869	0.25383	0.368297	7	18	22	14	0.912924	2.44594	3.95824	2.55173
PF3D7_0715200	1046.69	918.166	1739.81	1832.28	0.862395	7.12723e-11	5.32618e-10	2327	2364	801	711	22.7468	24.0772	10.8018	9.71323
PF3D7_0715300	543.597	586.283	589.157	545.655	0.0063189	0.973847	0.981903	788	704	416	454	17.3903	16.1878	12.6653	14.0025
PF3D7_0715400	676.883	570.787	632.521	543.329	-0.0853121	0.664633	0.761643	846	701	518	442	50.0118	43.1774	42.2449	36.517
PF3D7_0715500	944.762	866.511	574.204	499.15	-0.754671	1.92298e-05	7.2508e-05	768	644	723	671	60.2709	52.6585	78.2757	73.5935
PF3D7_0715600	1812.43	2010.67	2216.07	2287.25	0.236172	0.0297067	0.0591956	2964	2951	1387	1557	73.2328	75.9684	47.2766	53.7634
PF3D7_0715700	514.849	482.974	353.644	321.657	-0.563106	0.011384	0.0253809	473	415	394	374	30.8438	28.1962	35.4442	34.0839
PF3D7_0715800	2013.66	1908.65	1557.38	1655.57	-0.287846	0.0112105	0.0250596	2083	2136	1541	1478	71.8795	76.7985	73.3602	71.2789
PF3D7_0715900	3588.27	2847.48	4668.4	4559.01	0.519903	5.17015e-07	2.44376e-06	6244	5882	2746	2205	135.926	133.414	82.4676	67.0841
PF3D7_0716000	2285.46	2443.28	3897.56	4021.88	0.743882	1.06933e-16	1.23009e-15	5213	5189	1749	1892	91.2319	94.6192	42.2271	46.2755
PF3D7_0716100	827.157	698.633	835.885	1040.15	0.298057	0.0940394	0.160664	1118	1342	633	541	19.1569	23.9592	14.9633	12.9554
PF3D7_0716200	1761.46	1889.28	1955.88	2254.7	0.205695	0.0793391	0.139231	2616	2909	1348	1463	58.4656	67.7396	41.5619	45.696
PF3D7_0716300	10419.8	10586.7	8540.54	8565.38	-0.296347	2.17808e-07	1.08143e-06	11423	11051	7974	8198	279.551	281.786	269.216	280.389
PF3D7_0716400	2225.35	2155.3	1060.18	1090.53	-1.02635	9.77355e-19	1.2634e-17	1418	1407	1703	1669	88.3903	91.3816	146.449	145.397
PF3D7_0716500	914.707	1216.47	874.016	1078.13	-0.126828	0.474594	0.598091	1169	1391	700	942	49.7695	61.7038	41.1139	56.0493
PF3D7_0716600	182.941	170.461	210.093	161.991	0.0746047	0.82747	0.88764	281	209	140	132	9.64588	7.47512	6.62989	6.33258
PF3D7_0716700	146.353	130.429	216.074	245.7	0.738409	0.0276659	0.055734	289	317	112	101	6.79367	7.76429	3.63217	3.31817
PF3D7_0716800	2410.91	2413.58	2633.26	3048.38	0.235834	0.023794	0.0487011	3522	3933	1845	1869	129.995	151.251	93.9455	96.4089
PF3D7_0716900	1459.61	1530.28	1829.53	1826.86	0.290301	0.011859	0.026314	2447	2357	1117	1185	61.8794	62.1024	38.968	41.8795
PF3D7_0717000	6859	7342.75	2673.64	2515.13	-1.45255	1.24492e-76	8.27631e-75	3576	3245	5249	5686	139.107	131.523	281.69	309.122
PF3D7_0717100	2133.88	1758.85	2106.91	2282.6	0.173302	0.152405	0.242587	2818	2945	1633	1362	63.1171	68.727	50.4585	42.6338
PF3D7_0717200	1051.91	1544.48	1258.31	1092.86	-0.143156	0.414958	0.538447	1683	1410	805	1196	54.1149	47.2376	35.7084	53.7446
PF3D7_0717300	385.484	286.685	513.643	443.344	0.509949	0.0371072	0.0717611	687	572	295	222	17.7017	15.3565	10.4863	7.99434
PF3D7_0717400	635.068	551.416	890.465	982.799	0.658872	0.000146205	0.000472193	1191	1268	486	427	24.9408	27.6665	14.0403	12.4968
PF3D7_0717500	3299.48	3132.87	2894.2	2991.8	-0.128066	0.151088	0.241091	3871	3860	2525	2426	92.6894	96.3009	83.4085	81.1836
PF3D7_0717600	889.879	1088.63	1281.49	1426.92	0.452861	0.00274645	0.00714383	1714	1841	681	843	31.9007	35.701	17.4856	21.9275
PF3D7_0717700	6214.78	6353.56	5835.5	5999.1	-0.0868134	0.19765	0.300407	7805	7740	4756	4920	250.069	258.383	210.218	220.304
PF3D7_0717800	258.731	365.459	216.822	221.672	-0.509598	0.0830854	0.144763	290	286	198	283	4.55369	4.67916	4.28917	6.21044
PF3D7_0717900	637.682	556.582	624.297	580.533	0.0128493	0.946255	0.965184	835	749	488	431	25.8904	24.1975	20.8744	18.6767
PF3D7_0718000	321.454	320.261	115.14	106.961	-1.53058	6.33694e-07	2.94898e-06	154	138	246	248	0.633181	0.591184	1.39536	1.42505
PF3D7_0718100	1931.34	1711.07	3028.78	2694.95	0.652191	4.61686e-09	2.84743e-08	4051	3477	1478	1325	32.1411	28.7434	16.1776	14.6921
PF3D7_0718300	0	43.9067	29.9065	10.8511	-0.107421	0.936783	0.958504	40	14	0	34	0.377993	0.137844	0	0.449028
PF3D7_0718400	2742.81	2864.27	1232.89	1094.41	-1.26844	2.81496e-29	5.81039e-28	1649	1412	2099	2218	76.8266	68.5428	134.91	144.419
PF3D7_0718500	4425.88	4322.23	2348.4	2239.2	-0.931163	2.57527e-27	4.95594e-26	3141	2889	3387	3347	149.132	142.918	221.851	222.091
PF3D7_0718600	420.765	349.962	610.092	539.454	0.57698	0.00797206	0.0184156	816	696	322	271	15.3898	13.677	8.37803	7.14305
PF3D7_0718700	452.127	299.599	278.878	247.25	-0.514519	0.0682283	0.121631	373	319	346	232	15.1045	13.4594	19.3293	13.1298
PF3D7_0718800	73.1766	54.2377	40.3737	40.304	-0.659143	0.287809	0.405991	54	52	56	42	4.73788	4.75368	6.77829	5.15003
PF3D7_0718900	14.374	0	10.4673	5.42554	0.146315	0.936995	0.958529	14	7	11	0	1.43219	0.746117	1.55241	0
PF3D7_0719000	791.875	631.481	242.99	292.204	-1.41137	2.81967e-10	1.97454e-09	325	377	606	489	15.3902	18.6011	39.5892	32.3625
PF3D7_0719100	2054.17	2374.83	1286.73	1078.13	-0.905099	9.41743e-12	7.61577e-11	1721	1391	1572	1839	113.145	95.2837	142.577	168.969
PF3D7_0719200	121.525	160.13	93.4577	77.5078	-0.720106	0.0944792	0.161267	125	100	93	124	5.8426	4.87004	5.99682	8.10006
PF3D7_0719300	1713.12	1668.45	2838.12	2808.11	0.739619	2.06221e-13	1.89523e-12	3796	3623	1311	1292	57.7942	57.4729	27.5362	27.4911
PF3D7_0719400	1724.88	1602.59	2715.51	2467.85	0.639566	5.49763e-09	3.35428e-08	3632	3184	1320	1241	46.2063	42.2051	23.1671	22.0647
PF3D7_0719500	1918.27	1822.13	2088.97	2051.63	0.146689	0.171255	0.267844	2794	2647	1468	1411	92.4764	91.284	67.0306	65.2683
PF3D7_0719600	5015.21	5026.02	3552.89	3764.55	-0.456581	4.57829e-09	2.83047e-08	4752	4857	3838	3892	127.5	135.78	142.063	145.941
PF3D7_0719700	13541.6	14375.6	5493.07	5556.53	-1.33718	2.27687e-109	2.53376e-107	7347	7169	10363	11132	180.782	183.798	351.782	382.816
PF3D7_0719800	256.118	290.559	412.709	471.247	0.693095	0.00479268	0.0117218	552	608	196	225	14.5988	16.7539	7.15113	8.3163
PF3D7_0719900	1928.73	1832.46	3134.94	3353.76	0.786728	1.62817e-15	1.74364e-14	4193	4327	1476	1419	28.7019	30.8609	13.9385	13.575
PF3D7_0720000	505.702	418.405	456.073	352.66	-0.192079	0.418651	0.542605	610	455	387	324	34.1832	26.5663	29.9183	25.3746
PF3D7_0720100	414.232	453.272	234.766	161.216	-1.13098	4.92365e-05	0.000173106	314	208	317	351	15.1681	10.4689	21.1253	23.6963
PF3D7_0720200	1023.17	1029.22	545.045	506.901	-0.964143	4.95104e-09	3.04254e-08	729	654	783	797	58.1595	54.3635	86.1782	88.8633
PF3D7_0720300	30.0547	5.16549	0	6.20062	-2.50993	0.138896	0.22394	0	8	23	4	0	1.90844	7.26476	1.27992
PF3D7_0720400	1488.36	1348.19	1781.68	1778.03	0.327674	0.00647991	0.0153568	2383	2294	1139	1044	60.1555	60.3366	39.6659	36.8318
PF3D7_0720500	454.74	439.067	165.981	162.766	-1.44294	2.32539e-08	1.3241e-07	222	210	348	340	10.2568	10.1091	22.181	21.9537
PF3D7_0720600	1339.39	1423.09	1306.16	922.342	-0.309678	0.0638275	0.115168	1747	1190	1025	1102	53.275	37.8106	43.1218	46.9659
PF3D7_0720700	1701.36	1867.33	3188.78	3180.14	0.835603	7.83815e-17	9.11898e-16	4265	4103	1302	1446	36.346	36.4313	15.307	17.2217
PF3D7_0720800	1402.12	1256.51	927.848	1081.23	-0.404246	0.00582996	0.0139914	1241	1395	1073	973	86.1426	100.892	102.752	94.3908
PF3D7_0720900	789.262	556.582	727.474	882.814	0.258825	0.204974	0.309335	973	1139	604	431	43.722	53.3269	37.4426	27.0667
PF3D7_0721000	2444.88	2467.81	3666.53	3983.12	0.638819	2.31367e-12	1.97725e-11	4904	5139	1871	1911	31.6437	34.5503	16.6553	17.2333
PF3D7_0721100	12677.8	12646.4	10572.7	10245.8	-0.282637	2.39378e-07	1.17938e-06	14141	13219	9702	9793	513.526	500.17	486.056	497.015
PF3D7_0721200	492.635	579.826	509.905	513.877	-0.0671088	0.741143	0.82351	682	663	377	449	13.9576	14.1376	10.6441	12.8423
PF3D7_0721300	934.308	814.856	1315.88	1353.29	0.609785	2.58541e-05	9.54884e-05	1760	1746	715	631	29.8596	30.8639	16.7347	14.9614
PF3D7_0721400	2186.15	1984.84	1099.81	1289.73	-0.803791	4.00053e-10	2.74514e-09	1471	1664	1673	1537	63.6031	74.9644	99.7939	92.8775
PF3D7_0721500	284.866	366.75	225.794	283.678	-0.355361	0.208984	0.314459	302	366	218	284	8.29419	10.4733	8.25973	10.9007
PF3D7_0721600	15734.3	15364.8	8286.33	8739	-0.869221	1.27803e-53	5.27599e-52	11083	11275	12041	11898	521.747	553.039	782.002	782.794
PF3D7_0721700	135.899	71.0255	87.4764	91.4592	-0.209427	0.670472	0.765795	117	118	104	55	3.84076	4.03599	4.70985	2.52328
PF3D7_0721800	2431.81	2578.87	1674.01	1554.03	-0.634289	4.17319e-09	2.58627e-08	2239	2005	1861	1997	122.611	114.4	140.593	152.836
PF3D7_0721900	2998.93	2804.86	646.727	916.917	-1.89247	3.35723e-37	9.1902e-36	865	1183	2295	2172	59.8127	85.2312	218.929	209.898
PF3D7_0722000	786.648	657.309	247.476	293.754	-1.41592	7.57714e-11	5.6377e-10	331	379	602	509	11.5435	13.7717	28.9634	24.8085
PF3D7_0722100	659.896	755.453	926.352	884.364	0.355365	0.0326371	0.0640848	1239	1141	505	585	35.4033	33.9699	19.907	23.3614
PF3D7_0722200	636.375	492.013	608.596	688.269	0.200791	0.322635	0.443255	814	888	487	381	18.1137	20.5888	14.9504	11.8489
PF3D7_0722300	735.686	901.378	1508.03	1705.17	0.97271	1.18399e-10	8.57263e-10	2017	2200	563	698	28.7543	32.678	11.0726	13.9067
PF3D7_0722400	4118.8	4390.67	4583.16	4639.62	0.116096	0.135583	0.219219	6130	5986	3152	3400	231.71	235.753	164.366	179.611
PF3D7_0722500	1156.45	1169.98	1063.92	1086.66	-0.113423	0.408428	0.53186	1423	1402	885	906	75.6287	77.6365	64.8885	67.2947
PF3D7_0722600	933.001	934.954	1264.3	1319.18	0.467816	0.000745345	0.00214924	1691	1702	714	724	40.8018	42.789	23.7671	24.4144
PF3D7_0722700	947.375	805.817	479.999	513.877	-0.818869	6.41754e-06	2.62811e-05	642	663	725	624	37.7973	40.6701	58.8852	51.343
PF3D7_0722800	0	0	7.47661	0.775078	4.11065	0.247003	1	10	1	0	0	0.414489	0.0431866	0	0
PF3D7_0722900	202.542	164.004	111.402	124.788	-0.634104	0.0867676	0.149853	149	161	155	127	8.72243	9.82004	12.5177	10.3902
PF3D7_0723000	129.366	174.335	145.794	186.794	0.1307	0.726262	0.811035	195	241	99	135	7.26425	9.35427	5.08785	7.02847
PF3D7_0723100	10.4538	7.74824	10.4673	8.52585	0.0617809	0.965312	0.977187	14	11	8	6	0.728495	0.596386	0.574289	0.436336
PF3D7_0723200	31.3614	19.3706	8.22427	0	-2.62017	0.0642904	0.115759	11	0	24	15	0.736612	0	2.21717	1.40381
PF3D7_0723300	484.795	650.852	583.176	462.721	-0.118706	0.595832	0.70636	780	597	371	504	17.9383	14.3053	11.7707	16.199
PF3D7_0723400	2325.97	2039.08	3273.26	3389.41	0.610148	1.27562e-09	8.24482e-09	4378	4373	1780	1579	57.0453	59.369	31.9968	28.7539
PF3D7_0723500	121.525	126.555	71.0278	85.2585	-0.666875	0.134428	0.217903	95	110	93	98	4.43462	5.3501	5.98906	6.39337
PF3D7_0723600	514.849	417.113	194.392	124.788	-1.54521	1.41642e-07	7.22175e-07	260	161	394	323	16.221	10.4656	33.9111	28.1629
PF3D7_0723700	778.808	922.04	722.989	770.427	-0.187778	0.269631	0.386406	967	994	596	714	19.6675	21.0642	16.7229	20.2951
PF3D7_0723800	1680.45	1669.75	3060.18	3302.61	0.925366	3.96849e-20	5.49046e-19	4093	4261	1286	1293	37.2952	40.4537	16.1657	16.4657
PF3D7_0723900	1374.67	1433.42	1951.4	1869.49	0.444324	0.000133991	0.000435492	2610	2412	1052	1110	38.4704	37.0425	21.3917	22.8655
PF3D7_0724000	354.122	365.459	406.728	411.566	0.185432	0.418946	0.542658	544	531	271	283	6.47637	6.58663	4.45086	4.70858
PF3D7_0724100	3137.45	3397.6	7199.23	6874.16	1.10668	7.37417e-47	2.5855e-45	9629	8869	2401	2631	134.298	128.884	46.1978	51.2836
PF3D7_0724200	458.66	618.568	381.307	369.712	-0.520489	0.0233962	0.0479828	510	477	351	479	23.4278	22.8306	22.2439	30.7516
PF3D7_0724300	534.45	639.23	332.709	396.84	-0.686239	0.00186916	0.00500693	445	512	409	495	22.4432	26.9049	28.4571	34.8901
PF3D7_0724400	418.152	362.876	317.008	329.408	-0.272882	0.258613	0.373544	424	425	320	281	33.5299	35.0181	34.9107	31.0559
PF3D7_0724500	6.53362	20.662	23.1775	23.2523	0.770959	0.475287	0.598376	31	30	5	16	2.41964	2.43976	0.538396	1.74534
PF3D7_0724600	1257.07	1135.12	1894.57	1948.55	0.683989	2.43406e-08	1.38291e-07	2534	2514	962	879	25.365	26.2198	13.2845	12.2967
PF3D7_0724700	1821.57	1585.81	2086.72	2019.08	0.269092	0.0210411	0.0437842	2791	2605	1394	1228	17.5968	17.1127	12.1249	10.8204
PF3D7_0724800	893.8	841.975	1264.3	1294.38	0.559835	7.95862e-05	0.00026909	1691	1670	684	652	50.7307	52.2011	28.3091	27.3367
PF3D7_0724900	58.8026	27.1188	31.4018	22.4773	-0.672571	0.39398	0.517257	42	29	45	21	0.503003	0.361872	0.743491	0.351488
PF3D7_0725000	1522.33	1902.19	3229.15	3186.34	0.905556	6.45207e-15	6.57931e-14	4319	4111	1165	1473	58.6722	58.1879	21.8332	27.9655
PF3D7_0725100	1319.79	1319.78	1837.75	1759.43	0.446597	0.000172325	0.000549273	2458	2270	1010	1022	29.3111	28.2041	16.6155	17.0322
PF3D7_0725200	3700.64	4137.56	2159.99	2124.49	-0.871421	3.44059e-20	4.78597e-19	2889	2741	2832	3204	185.207	183.086	250.464	287.06
PF3D7_0725300	326.681	490.722	471.774	554.181	0.327557	0.183735	0.282784	631	715	250	380	15.2253	17.9754	8.32182	12.8142
PF3D7_0725400	203.849	225.99	42.6167	68.2068	-1.95652	2.2859e-06	9.92496e-06	57	88	156	175	5.69376	9.1589	21.4977	24.4306
PF3D7_0725600	26342.3	27474	10793.2	8859.14	-1.45332	9.40864e-24	1.52898e-22	14436	11430	20159	21275	498.869	411.549	961.06	1027.49
PF3D7_0725800	18.2941	32.2843	11.2149	15.5016	-0.921514	0.36527	0.48833	15	20	14	25	6.80387	9.45216	8.76062	15.848
PF3D7_0726000	170503	191019	121577	115752	-0.607193	1.47352e-31	3.3674e-30	162610	149342	130481	147919	3095.99	2962.58	3427.21	3935.92
PF3D7_0726050	104.538	77.4824	41.869	50.3801	-0.98064	0.0732147	0.129415	56	65	80	60	13.3293	16.1201	26.2695	19.9591
PF3D7_0726100	128.059	157.548	99.439	179.818	-0.0330161	0.937573	0.958928	133	232	98	122	2.64756	4.81191	2.6913	3.3941
PF3D7_0726200	101.925	117.515	195.14	231.748	0.959791	0.0079892	0.0184469	261	299	78	91	4.37046	5.21668	1.80187	2.12961
PF3D7_0726300	164.647	241.487	246.728	248.8	0.2868	0.369004	0.492548	330	321	126	187	5.07461	5.14316	2.67302	4.01885
PF3D7_0726400	1936.57	1882.82	2564.48	2784.85	0.485971	2.53347e-06	1.09452e-05	3430	3593	1482	1458	15.4551	16.8683	9.21233	9.18137
PF3D7_0726500	4387.98	4429.41	7449.7	6922.99	0.704944	1.861e-22	2.80874e-21	9964	8932	3358	3430	58.8256	54.9437	27.3499	28.3007
PF3D7_0726600	944.762	747.705	971.212	992.099	0.214256	0.198604	0.301391	1299	1280	723	579	30.8886	31.7129	23.7176	19.2415
PF3D7_0726700	756.594	729.626	472.522	502.25	-0.60857	0.000911598	0.0025997	632	648	579	565	62.6105	66.887	79.1318	78.2257
PF3D7_0726800	101.925	157.548	55.3269	89.909	-0.837917	0.083945	0.145963	74	116	78	122	8.79235	14.3604	12.7853	20.2583
PF3D7_0726900	385.484	481.682	701.306	714.622	0.707215	0.00044756	0.00134452	938	922	295	373	25.2895	25.9003	10.9724	14.0546
PF3D7_0727000	588.026	559.165	682.615	727.798	0.297983	0.100011	0.169129	913	939	450	433	15.1232	16.206	10.2832	10.0238
PF3D7_0727100	99.3111	68.4428	145.794	128.663	0.71058	0.107686	0.180381	195	166	76	53	3.72348	3.30262	2.00203	1.41436
PF3D7_0727200	454.74	586.283	748.409	772.752	0.547005	0.00502665	0.0122356	1001	997	348	454	27.0995	28.1228	12.9972	17.1773
PF3D7_0727300	389.404	383.538	436.634	414.667	0.139369	0.533402	0.652913	584	535	298	297	16.082	15.3503	11.321	11.4302
PF3D7_0727400	22582.8	22281.3	12654.2	12429.9	-0.838776	8.98278e-67	4.8403e-65	16925	16037	17282	17254	901.513	890.026	1269.93	1284.41
PF3D7_0727500	795.795	641.812	863.549	882.814	0.280775	0.1066	0.178913	1155	1139	609	497	31.001	31.8533	22.5504	18.6432
PF3D7_0727600	139.82	287.976	229.532	188.344	-0.0339676	0.927942	0.952886	307	243	107	223	6.53324	5.38806	3.14135	6.63233
PF3D7_0727700	378.95	592.74	654.951	730.898	0.511945	0.025326	0.0515073	876	943	290	459	19.5054	21.8776	8.90822	14.2835
PF3D7_0727800	1809.81	1996.46	3181.3	3235.17	0.753332	3.99646e-14	3.89674e-13	4255	4174	1385	1546	47.3792	48.4258	21.2755	24.0585
PF3D7_0727900	79.7102	92.9789	114.392	103.86	0.337818	0.456765	0.581492	153	134	61	72	1.6862	1.53872	0.92745	1.10898
PF3D7_0728000	2766.34	3375.65	2730.46	2800.36	-0.151293	0.158885	0.251013	3652	3613	2117	2614	129.747	133.743	103.76	129.79
PF3D7_0728100	829.77	1106.71	1437.75	1401.34	0.551879	0.000474006	0.00141814	1923	1808	635	857	8.1095	7.94419	3.69429	5.05087
PF3D7_0728200	316.227	241.487	387.289	340.259	0.383773	0.150022	0.239689	518	439	242	187	16.9581	14.9744	10.9296	8.55578
PF3D7_0728300	555.358	626.316	219.812	296.08	-1.19614	6.08119e-07	2.84029e-06	294	382	425	485	18.7145	25.3356	37.3218	43.1464
PF3D7_0728400	1017.94	1233.26	391.027	441.019	-1.4362	1.05748e-15	1.14931e-14	523	569	779	955	49.3708	55.9651	101.449	125.992
PF3D7_0728500	35.2816	47.7808	40.3737	41.8542	-0.0147757	0.982994	0.988206	54	54	27	37	9.01513	9.39308	6.21848	8.63278
PF3D7_0728600	3187.1	2985.65	5101.29	5034.13	0.715464	7.46948e-19	9.75415e-18	6823	6495	2439	2312	61.9282	61.4227	30.5399	29.3273
PF3D7_0728700	339.748	215.659	259.438	282.903	-0.0342205	0.910169	0.940103	347	365	260	167	6.52398	7.1501	6.74371	4.38804
PF3D7_0728800	1283.2	1388.23	1208.22	975.823	-0.290459	0.0521732	0.0966612	1616	1259	982	1075	49.9989	40.5865	41.9154	46.4835
PF3D7_0728900	1415.18	1169.98	1265.04	1375.76	0.0307366	0.82911	0.888096	1692	1775	1083	906	52.7806	57.6911	46.6063	39.4978
PF3D7_0729000	318.841	349.962	151.028	153.465	-1.13524	8.51853e-05	0.000286507	202	198	244	271	21.3614	21.8162	35.5967	40.0514
PF3D7_0729100	557.971	431.319	991.399	1061.08	1.05303	1.00348e-08	5.918e-08	1326	1369	427	334	11.0252	11.8599	4.89793	3.88114
PF3D7_0729200	410.312	687.01	365.606	410.791	-0.499369	0.0538887	0.0994794	489	530	314	532	25.8557	29.1984	22.9044	39.3124
PF3D7_0729300	1068.9	1327.53	1404.11	1369.56	0.210829	0.143291	0.230083	1878	1767	818	1028	39.557	38.7794	23.7697	30.2616
PF3D7_0729400	446.9	520.423	619.811	665.792	0.410225	0.0379297	0.0731031	829	859	342	403	26.6674	28.7909	15.1773	18.1177
PF3D7_0729500	1812.43	1897.03	2263.92	1986.52	0.196484	0.0856746	0.148516	3028	2563	1387	1469	61.0348	53.8278	38.5692	41.3822
PF3D7_0729600	1424.33	1233.26	466.541	569.682	-1.35901	7.28434e-16	8.05368e-15	624	735	1090	955	38.5965	47.3682	93.0105	82.5539
PF3D7_0729700	62.7228	36.1584	51.5886	27.9028	-0.314028	0.657488	0.754976	69	36	48	28	1.80695	0.982283	1.73413	1.02477
PF3D7_0729800	7.84035	11.6224	3.73831	0	-2.37541	0.242761	0.355462	5	0	6	9	0.204889	0	0.33919	0.515421
PF3D7_0729900	77.0968	167.878	170.467	108.511	0.187509	0.689338	0.781728	228	140	59	130	1.08196	0.692213	0.386251	0.862163
PF3D7_0730000	124.139	121.389	187.663	200.745	0.661642	0.0638845	0.11519	251	259	95	94	12.2978	13.2218	6.42125	6.43654
PF3D7_0730100	367.19	440.358	443.363	384.439	0.0357782	0.878244	0.919749	593	496	281	341	12.6569	11.0304	8.27413	10.1718
PF3D7_0730200	168.567	117.515	223.551	179.043	0.493278	0.176025	0.272843	299	231	129	91	6.48352	5.21901	3.85897	2.75773
PF3D7_0730300	599.787	782.572	1531.21	1471.1	1.1188	2.73936e-12	2.33123e-11	2048	1898	459	606	29.8573	28.8305	9.23155	12.3471
PF3D7_0730400	258.731	207.911	98.6913	78.2828	-1.39831	0.000139344	0.000452029	132	101	198	161	19.958	15.9111	41.3001	34.0204
PF3D7_0730500	1536.71	1980.97	3342.79	2991.02	0.848399	1.13675e-11	9.06393e-11	4471	3859	1176	1534	30.7508	27.6543	11.1584	14.7451
PF3D7_0730600	32.6681	6.45687	19.4392	4.65047	-0.69786	0.579762	0.69325	26	6	25	5	25.6869	6.17627	34.0738	6.90366
PF3D7_0730700	16.9874	11.6224	0	3.87539	-2.89013	0.10406	0.174994	0	5	13	9	0	5.21838	17.9645	12.5992
PF3D7_0730800	1079.35	1189.35	1063.17	955.671	-0.168284	0.252327	0.366325	1422	1233	826	921	35.8839	32.4189	28.7556	32.481
PF3D7_0730900	505.702	441.65	1378.69	1447.85	1.57715	2.14624e-23	3.41199e-22	1844	1868	387	342	14.1736	14.9601	4.10368	3.67381
PF3D7_0731000	0	0	0	3.87539	3.01854	0.531771	1	0	5	0	0	0	0.212995	0	0
PF3D7_0731100	652.056	612.111	945.792	1021.55	0.638041	0.000100634	0.000334727	1265	1318	499	474	15.5714	16.904	8.47386	8.15431
PF3D7_0731200	7.84035	0	2.24298	23.2523	1.70196	0.362961	0.486005	3	30	6	0	0.111012	1.15666	0.306297	0
PF3D7_0731300	5.2269	0	6.72895	3.10031	0.913084	0.707081	1	9	4	4	0	0.200398	0.0927998	0.122872	0
PF3D7_0731400	11.7605	16.7878	20.9345	46.5047	1.23934	0.194539	0.296383	28	60	9	13	1.25819	2.80915	0.557919	0.816396
PF3D7_0731500	84.9371	145.925	88.9717	91.4592	-0.355854	0.446759	0.572169	119	118	65	113	1.42163	1.46879	1.07126	1.88664
PF3D7_0731600	10127.1	10528.6	16634	16398.3	0.67733	6.17716e-37	1.67306e-35	22248	21157	7750	8153	363.843	360.507	174.851	186.342
PF3D7_0731700	116.298	362.876	494.204	385.989	0.877204	0.259752	0.374819	661	498	89	281	32.452	25.4745	6.02799	19.2804
PF3D7_0731800	43.1219	63.2773	62.8036	65.8816	0.274085	0.642477	0.742173	84	85	33	49	1.46758	1.54731	0.795387	1.19643
PF3D7_0731900	0	14.2051	0	0	-5.66492	0.0752724	1	0	0	0	11	0	0	0	1.15855
PF3D7_0732000	2.61345	0	0	0	-3.22133	0.510198	1	0	0	2	0	0	0	0.223335	0
PF3D7_0732200	28.7479	0	6.72895	6.20062	-1.15212	0.494305	0.616633	9	8	22	0	0.589545	0.54601	1.98811	0
PF3D7_0732500	0	5.16549	0	0	-4.20547	0.370516	1	0	0	0	4	0	0	0	0.360299
PF3D7_0732700	44.4286	43.9067	55.3269	46.5047	0.205304	0.750068	0.830838	74	60	34	34	4.94162	4.1747	3.13227	3.17313
PF3D7_0732800	0	0	4.48597	0.775078	3.46123	0.412116	1	6	1	0	0	0.325603	0.0565422	0	0
PF3D7_0732900	9.14707	3.87412	4.48597	20.152	0.919619	0.544877	0.663392	6	26	7	3	0.424241	1.91545	0.682813	0.296451
PF3D7_0733000	0	6.45687	9.7196	6.9757	1.36912	0.498299	0.619426	13	9	0	5	0.120387	0.086839	0	0.0647108
PF3D7_0800100	2.61345	6.45687	8.97194	10.8511	1.12705	0.494006	0.616484	12	14	2	5	0.136013	0.165335	0.0312732	0.0792028
PF3D7_0800200	41.8152	51.6549	27.6635	35.6536	-0.56234	0.429674	0.55389	37	46	32	40	0.272878	0.353477	0.325581	0.412286
PF3D7_0800300	14.374	1.29137	17.9439	14.7265	1.06171	0.448775	0.574464	24	19	11	1	0.171802	0.141712	0.10863	0.0100043
PF3D7_0800400	5.2269	0	0	0	-4.22165	0.366371	1	0	0	4	0	0	0	0.400788	0
PF3D7_0800500	22.2143	2.58275	2.99065	5.42554	-1.55939	0.341174	0.463712	4	7	17	2	0.255748	0.466323	1.49949	0.178712
PF3D7_0800600	13.0672	10.331	5.98129	0	-1.96396	0.288505	0.406511	8	0	10	8	0.658639	0	1.13579	0.920489
PF3D7_0800650	40.5085	6.45687	3.73831	3.87539	-2.62459	0.0503133	0.09369	5	5	31	5	2.4699	2.57345	21.1258	3.45183
PF3D7_0800700	23.521	94.2702	44.112	45.7296	-0.391249	0.590883	0.702282	59	59	18	73	0.497328	0.518178	0.209318	0.859973
PF3D7_0800750	23.521	20.662	2.24298	20.152	-0.982225	0.422176	0.5456	3	26	18	16	0.37563	3.39195	3.10924	2.79982
PF3D7_0800800	56.1892	111.058	86.7287	36.4287	-0.440988	0.472715	0.596751	116	47	43	86	5.7657	2.43404	2.94853	5.97398
PF3D7_0800900	0	0	0	6.20062	3.69682	0.39708	1	0	8	0	0	0	0.945216	0	0
PF3D7_0801000	47.0421	64.5687	183.177	78.2828	1.22836	0.0239319	0.0489247	245	101	36	50	3.00658	1.29141	0.609468	0.857525
PF3D7_0801100	52.269	11.6224	26.9158	24.8025	-0.304338	0.741474	0.823584	36	32	40	9	0.420463	0.389414	0.644506	0.146906
PF3D7_0801300	36.5883	0	4.48597	7.75078	-1.58034	0.330733	0.451593	6	10	28	0	0.495677	0.860763	3.19115	0
PF3D7_0801400	9.14707	15.4965	0	0	-6.45949	0.00605848	0.0144719	0	0	7	12	0	0	0.733898	1.27452
PF3D7_0801500	504.396	532.046	507.662	441.019	-0.127526	0.539314	0.657948	679	569	386	412	20.0205	17.4805	15.7013	16.9775
PF3D7_0801600	79.7102	41.3239	41.1214	80.6081	0.00799946	0.989961	0.992767	55	104	61	32	5.61054	11.0538	8.58449	4.56208
PF3D7_0801700	2258.02	2121.73	3285.97	3526.6	0.637339	3.14791e-11	2.42683e-10	4395	4550	1728	1643	45.9446	49.5591	24.9208	24.004
PF3D7_0801800	3223.69	2990.82	5654.56	5392.99	0.830083	1.6094e-24	2.71003e-23	7563	6958	2467	2316	117.529	112.66	52.8885	50.299
PF3D7_0801900	627.228	636.647	794.016	706.096	0.247315	0.162087	0.255299	1062	911	480	493	4.33485	3.8744	2.70292	2.81234
PF3D7_0802000	9409.72	9097.72	13865.4	14461.4	0.614054	1.75699e-27	3.41979e-26	18545	18658	7201	7045	221.879	232.589	118.857	117.799
PF3D7_0802100	801.022	779.989	1443.73	1541.63	0.917028	4.60544e-11	3.49263e-10	1931	1989	613	604	14.675	15.7495	6.42685	6.4151
PF3D7_0802200	8459.73	9162.29	11531.9	10989.8	0.353936	2.29439e-08	1.3079e-07	15424	14179	6474	7095	563.809	540.028	326.475	362.458
PF3D7_0802300	969.59	915.583	1441.49	1485.05	0.634511	2.53372e-06	1.09452e-05	1928	1916	742	709	32.4502	33.6003	17.2289	16.6774
PF3D7_0802400	790.568	810.982	933.829	863.437	0.166394	0.294061	0.412378	1249	1114	605	628	41.1884	38.2767	27.5239	28.943
PF3D7_0802500	1000.95	1034.39	1391.4	1336.23	0.422394	0.00171051	0.00462063	1861	1724	766	801	23.8354	23.0065	13.5347	14.3377
PF3D7_0802600	849.371	954.325	1031.02	980.473	0.157298	0.304098	0.423701	1379	1265	650	739	13.2979	12.71	8.64717	9.95941
PF3D7_0802700	171.181	170.461	139.813	96.8847	-0.529017	0.172127	0.268716	187	125	131	132	10.9381	7.61807	10.5709	10.7905
PF3D7_0802800	1241.39	1335.28	1343.55	1173.47	-0.0337077	0.806981	0.872058	1797	1514	950	1034	46.8891	41.161	34.1971	37.7064
PF3D7_0802900	280.946	220.825	140.56	126.338	-0.910492	0.00617965	0.0147065	188	163	215	171	9.86091	8.90806	15.5575	12.535
PF3D7_0803000	1905.2	1612.92	1650.09	1648.59	-0.0928498	0.453304	0.578443	2207	2127	1458	1249	65.1806	65.4515	59.404	51.5525
PF3D7_0803100	2604.3	2696.39	2845.6	3005.75	0.142527	0.126599	0.207115	3806	3878	1993	2088	59.7893	63.4744	43.1921	45.8412
PF3D7_0803200	827.157	706.381	1083.36	1269.58	0.617577	0.000146831	0.000473869	1449	1638	633	547	33.7761	39.7825	20.3558	17.8197
PF3D7_0803300	471.728	492.013	311.027	421.642	-0.395803	0.0966026	0.164343	416	544	361	381	19.5201	26.5964	23.3689	24.9852
PF3D7_0803400	2423.97	2457.48	3875.88	3799.43	0.652919	7.18903e-14	6.90443e-13	5184	4902	1855	1903	62.8256	61.8987	31.014	32.2316
PF3D7_0803500	448.207	488.139	930.091	821.582	0.903654	7.87456e-07	3.63807e-06	1244	1060	343	378	17.5437	15.5755	6.67325	7.45013
PF3D7_0803600	1306.72	1146.74	1860.93	1991.95	0.651143	2.33732e-07	1.15378e-06	2489	2570	1000	888	30.1493	32.4356	16.7107	15.0327
PF3D7_0803700	226.063	210.494	235.513	228.648	0.0885265	0.766918	0.843363	315	295	173	163	9.43443	9.20584	7.14815	6.82282
PF3D7_0803800	9894.52	9899.67	6436.62	6656.37	-0.596312	1.01413e-22	1.54965e-21	8609	8588	7572	7666	375.387	390.171	455.49	467.16
PF3D7_0803900	43.1219	0	0	6.9757	-2.62848	0.567196	0.68301	0	9	33	0	0	5.20232	25.2566	0
PF3D7_0804000	2277.62	2493.64	2679.62	2471.72	0.110599	0.282476	0.400441	3584	3189	1743	1931	72.8939	67.5793	48.9061	54.8878
PF3D7_0804300	163.341	95.5616	187.663	150.365	0.385182	0.340549	0.463143	251	194	125	74	5.66407	4.56135	3.89141	2.33377
PF3D7_0804400	871.585	938.828	1042.24	972.723	0.154457	0.306986	0.426911	1394	1255	667	727	29.4484	27.6235	19.4387	21.4636
PF3D7_0804500	4333.1	4172.43	7881.1	7611.26	0.865125	1.00353e-35	2.62094e-34	10541	9820	3316	3231	38.4478	37.3196	16.6858	16.4701
PF3D7_0804600	1233.55	1135.12	1134.95	1071.16	-0.102474	0.462076	0.586358	1518	1382	944	879	46.1161	43.7447	39.5636	37.3199
PF3D7_0804700	559.278	573.37	679.624	776.628	0.36243	0.0485688	0.0908049	909	1002	428	444	10.9318	12.5554	7.10091	7.46245
PF3D7_0804800	1123.78	1119.62	596.634	585.184	-0.924653	2.95251e-09	1.84767e-08	798	755	860	867	51.1578	50.4304	76.0589	77.6782
PF3D7_0804900	693.871	404.2	582.428	607.661	0.116256	0.633727	0.736177	779	784	531	313	20.3191	21.3068	19.1075	11.4099
PF3D7_0805000	1509.27	1417.93	1227.66	1173.47	-0.28573	0.0263319	0.0532568	1642	1514	1155	1098	59.9002	57.5463	58.1272	55.9794
PF3D7_0805100	52.269	24.5361	97.196	44.9545	0.889062	0.194058	0.295914	130	58	40	19	3.38841	1.57513	1.43832	0.692113
PF3D7_0805200	146.353	136.886	43.3644	34.8785	-1.85549	0.000108273	0.000357812	58	45	112	106	3.74152	3.02461	9.96736	9.55645
PF3D7_0805300	64.0295	114.932	64.2989	64.3314	-0.476674	0.373783	0.497502	86	83	49	89	1.46698	1.47517	1.1531	2.12172
PF3D7_0805400	734.379	681.845	250.467	248.025	-1.50636	5.53817e-13	4.95628e-12	335	320	562	528	20.475	20.3782	47.3869	45.1008
PF3D7_0805500	398.551	251.818	458.316	497.6	0.555797	0.0343091	0.066957	613	642	305	195	7.71018	8.41347	5.29232	3.42775
PF3D7_0805600	1059.75	1053.76	807.474	836.309	-0.362661	0.0150375	0.0324935	1080	1079	811	816	31.5987	32.8929	32.7347	33.3661
PF3D7_0805700	653.362	676.679	938.315	866.537	0.440457	0.00771292	0.0179221	1255	1118	500	524	14.4981	13.4569	7.96858	8.46
PF3D7_0805800	10.4538	0	7.47661	6.20062	0.388954	0.845739	0.899136	10	8	8	0	0.550122	0.458549	0.607143	0
PF3D7_0805900	335.828	235.03	147.289	165.867	-0.866263	0.0072089	0.0168889	197	214	257	182	18.9438	21.4413	34.0938	24.4592
PF3D7_0806000	644.215	732.208	639.25	611.536	-0.138107	0.446533	0.572023	855	789	493	567	14.8052	14.2351	11.777	13.7215
PF3D7_0806100	727.846	663.766	693.83	611.536	-0.0921328	0.611164	0.719372	928	789	557	514	26.2876	23.2872	21.7671	20.3487
PF3D7_0806200	976.123	794.194	1001.87	1085.11	0.237442	0.142173	0.228575	1340	1400	747	615	28.5417	31.0698	21.9502	18.3071
PF3D7_0806300	1236.16	1132.53	1004.11	1166.49	-0.126094	0.390131	0.513916	1343	1505	946	877	18.1281	21.1665	17.6161	16.5442
PF3D7_0806400	218.223	280.228	120.373	127.113	-1.01028	0.00271473	0.00706851	161	164	167	217	8.74359	9.27991	12.5119	16.47
PF3D7_0806500	1386.43	1389.52	1643.36	1512.95	0.185329	0.133281	0.216448	2198	1952	1061	1076	47.7764	44.2081	31.8158	32.6865
PF3D7_0806600	450.82	406.782	438.13	494.5	0.120935	0.580129	0.693526	586	638	345	315	12.8811	14.6121	10.4621	9.67691
PF3D7_0806700	1476.6	1470.87	2023.92	1947	0.430028	0.00014691	0.000473869	2707	2512	1130	1139	22.0352	21.3051	12.6896	12.9575
PF3D7_0806800	2853.89	3207.77	3970.83	4075.36	0.408523	5.97007e-06	2.45468e-05	5311	5258	2184	2484	88.7476	91.5455	50.3472	58.01
PF3D7_0807000	1473.99	1206.14	910.651	957.221	-0.520879	0.000520931	0.0015432	1218	1235	1128	934	21.8082	23.0396	27.8627	23.3717
PF3D7_0807100	495.249	401.617	805.979	759.576	0.803888	3.6798e-05	0.000131911	1078	980	379	311	16.9124	16.0195	8.20293	6.81896
PF3D7_0807200	3765.98	3688.16	1712.14	1751.68	-1.1057	5.4887e-33	1.29478e-31	2290	2260	2882	2856	77.2123	79.3955	134.056	134.58
PF3D7_0807300	1690.9	1659.41	1111.02	1111.46	-0.592115	1.74399e-06	7.67628e-06	1486	1434	1294	1285	67.7445	68.1147	81.3827	81.8708
PF3D7_0807400	330.601	161.422	242.242	251.9	0.0064304	0.985402	0.990021	324	325	253	125	12.7899	13.3673	13.778	6.89611
PF3D7_0807500	4101.81	4227.96	3377.19	2977.85	-0.390286	1.63186e-05	6.25e-05	4517	3842	3139	3274	142.819	126.57	136.921	144.672
PF3D7_0807600	2429.2	2421.32	3988.77	3913.37	0.704118	4.33633e-16	4.83609e-15	5335	5049	1859	1875	57.8595	57.0534	27.8139	28.4192
PF3D7_0807700	301.853	216.951	414.204	316.232	0.493933	0.0834654	0.145277	554	408	231	168	12.62	9.68383	7.25947	5.34849
PF3D7_0807800	2284.15	2407.12	2411.96	2233	-0.0142729	0.889309	0.925713	3226	2881	1748	1864	118.103	109.894	88.2834	95.3701
PF3D7_0807900	2133.88	2389.04	2524.85	2460.87	0.140516	0.175572	0.272514	3377	3175	1633	1850	121.473	118.995	81.0356	93.0015
PF3D7_0808000	49.6555	52.9463	103.177	144.94	1.27366	0.0103809	0.0233993	138	187	38	41	2.02455	2.85843	0.769088	0.840629
PF3D7_0808100	342.362	353.836	667.662	742.524	1.01821	4.95513e-07	2.34864e-06	893	958	262	274	10.6488	11.9029	4.31016	4.56637
PF3D7_0808200	151.58	148.508	81.4951	75.9576	-0.930353	0.025572	0.0519044	109	98	116	115	2.23456	2.09328	3.2807	3.29484
PF3D7_0808300	2226.66	2097.19	1538.69	1303.68	-0.605043	9.05993e-07	4.14087e-06	2058	1682	1704	1624	62.1545	52.9285	70.9969	68.5463
PF3D7_0808400	427.299	482.974	305.046	289.879	-0.613583	0.00900966	0.0206448	408	374	327	374	15.6269	14.9252	17.2783	20.0195
PF3D7_0808450	169.874	228.573	65.0465	89.909	-1.36315	0.000739441	0.00213602	87	116	130	177	22.9836	31.9296	47.3789	65.3496
PF3D7_0808500	1.30672	1.29137	0	0	-3.2136	0.511263	1	0	0	1	1	0	0	0.737005	0.746619
PF3D7_0808600	0	0	2.24298	6.9757	4.26927	0.200879	1	3	9	0	0	0.0277246	0.0866609	0	0
PF3D7_0808700	0	0	2.24298	1.55016	2.98876	0.533295	1	3	2	0	0	0.0323123	0.0224446	0	0
PF3D7_0808900	0	5.16549	0	0	-4.20547	0.370516	1	0	0	0	4	0	0	0	0.403578
PF3D7_0809100	5.2269	0	0	0	-4.22165	0.366371	1	0	0	4	0	0	0	0.0567088	0
PF3D7_0809200	333.215	333.174	562.241	474.348	0.637546	0.00482827	0.0117976	752	612	255	258	10.9015	9.24392	5.09978	5.22708
PF3D7_0809250	679.497	783.863	234.766	198.42	-1.75596	1.47162e-15	1.57929e-14	314	256	520	607	111.01	94.2992	253.616	299.91
PF3D7_0809400	1033.62	1305.58	855.325	937.844	-0.383671	0.0174812	0.0371312	1144	1210	791	1011	27.1224	29.8899	25.8715	33.4984
PF3D7_0809500	269.185	167.878	79.2521	73.6324	-1.51512	0.000144656	0.000467779	106	95	206	130	8.355	7.8019	22.4001	14.3204
PF3D7_0809600	1140.77	1172.57	1929.71	1885.76	0.721888	1.75748e-09	1.12598e-08	2581	2433	873	908	10.3448	10.1604	4.82715	5.08617
PF3D7_0809700	66.643	102.018	61.3082	55.0305	-0.535862	0.322899	0.443499	82	71	51	79	3.7837	3.41348	3.2465	5.09449
PF3D7_0809800	198.622	184.666	50.0933	58.9059	-1.81443	9.81729e-06	3.88668e-05	67	76	152	143	1.24091	1.46661	3.88375	3.70146
PF3D7_0809900	124.139	176.918	340.934	341.809	1.18104	0.000118777	0.000390758	456	441	95	137	6.64119	6.692	1.90874	2.78851
PF3D7_0810000	2536.35	2483.31	659.437	732.448	-1.85074	6.39647e-52	2.55809e-50	882	945	1941	1923	51.1752	57.1293	155.367	155.934
PF3D7_0810100	329.295	287.976	188.411	272.827	-0.420708	0.158464	0.25044	252	352	252	223	14.4701	21.0596	19.9625	17.8957
PF3D7_0810200	497.862	392.577	696.073	555.731	0.491699	0.0251971	0.0512654	931	717	381	304	18.7503	15.0457	10.5858	8.55661
PF3D7_0810300	1489.67	1814.38	1738.31	1682.69	0.0501303	0.696754	0.787869	2325	2171	1140	1405	37.8257	36.801	25.5865	31.9456
PF3D7_0810400	99.3111	102.018	115.888	82.9333	-0.0177676	0.968982	0.979506	155	107	76	79	6.16929	4.43735	4.17311	4.39442
PF3D7_0810500	1360.3	1162.24	1184.3	1079.68	-0.155865	0.279985	0.397682	1584	1393	1041	900	80.849	74.081	73.3015	64.1997
PF3D7_0810600	3743.77	3724.32	5874.38	5844.09	0.649979	6.35844e-19	8.36732e-18	7857	7540	2865	2884	80.7315	80.7224	40.6119	41.4145
PF3D7_0810700	232.597	329.3	86.7287	104.635	-1.55442	9.08836e-06	3.62411e-05	116	135	178	255	6.01008	7.28773	12.7229	18.4643
PF3D7_0810800	1149.92	1065.38	1045.98	1069.61	-0.0664289	0.638458	0.739092	1399	1380	880	825	35.2049	36.1827	30.55	29.0142
PF3D7_0810900	333.215	298.307	269.158	216.247	-0.379352	0.173098	0.269622	360	279	255	231	19.6099	15.8349	19.1627	17.5856
PF3D7_0811000	1177.36	1115.75	1114.76	1263.38	0.0524461	0.710568	0.79785	1491	1630	901	864	22.6194	25.7648	18.8569	18.3184
PF3D7_0811100	202.542	259.566	210.84	190.669	-0.202813	0.519221	0.639774	282	246	155	201	7.5719	6.8822	5.74156	7.54263
PF3D7_0811200	904.253	982.735	1507.29	1584.26	0.71215	1.26125e-07	6.45636e-07	2016	2044	692	761	33.432	35.3175	15.8315	17.6371
PF3D7_0811300	5041.34	4925.3	9003.34	9228.85	0.871307	1.37132e-41	4.25442e-40	12042	11907	3858	3814	120.689	124.34	53.3427	53.4222
PF3D7_0811400	4478.15	4154.35	7241.85	6875.71	0.709705	1.19179e-21	1.73439e-20	9686	8871	3427	3217	172.741	164.839	84.3154	80.1812
PF3D7_0811500	393.324	364.167	589.905	520.077	0.55139	0.0102064	0.0230568	789	671	301	282	14.5944	12.932	7.68099	7.29002
PF3D7_0811600	535.757	577.244	1010.84	882.814	0.76677	1.06675e-05	4.20702e-05	1352	1139	410	447	23.8405	20.9266	9.97389	11.0158
PF3D7_0811700	15.6807	50.3635	62.8036	59.681	0.890468	0.220042	0.327441	84	77	12	39	1.1557	1.1038	0.227766	0.749894
PF3D7_0811800	338.442	504.927	428.41	287.554	-0.236123	0.402323	0.525917	573	371	259	391	15.3855	10.3792	9.59396	14.6725
PF3D7_0811900	1641.25	1177.73	2071.02	1933.82	0.506724	0.000654582	0.00190495	2770	2495	1256	912	44.1687	41.4517	27.6291	20.3236
PF3D7_0812000	69.2564	126.555	112.897	158.116	0.468339	0.30999	0.430037	151	204	53	98	7.4642	10.5069	3.6143	6.77023
PF3D7_0812100	1847.71	2059.74	3591.02	3173.17	0.791704	9.01156e-14	8.55848e-13	4803	4094	1414	1595	39.1852	34.8011	15.9148	18.1862
PF3D7_0812200	192.089	229.864	125.607	137.964	-0.679095	0.0498185	0.0929716	168	178	147	178	9.1444	10.0949	11.0384	13.5406
PF3D7_0812220	433.833	392.577	387.289	317.007	-0.230424	0.33695	0.459102	518	409	332	304	28.6493	23.5691	25.3317	23.4979
PF3D7_0812300	45.7354	33.5757	16.4485	22.4773	-1.02714	0.2119	0.318099	22	29	35	26	1.14478	1.57229	2.51252	1.89079
PF3D7_0812400	5906.4	6657.03	6079.23	5829.36	-0.0772382	0.315543	0.435733	8131	7521	4520	5155	182.741	176.118	140.143	161.917
PF3D7_0812500	2714.07	2400.66	2972.7	3205.72	0.272583	0.00683341	0.0161125	3976	4136	2077	1859	53.7797	58.2892	38.757	35.1416
PF3D7_0812600	585.413	897.504	441.868	496.05	-0.661133	0.00338032	0.00854935	591	640	448	695	26.3923	29.7787	27.6	43.3755
PF3D7_0812700	1054.53	971.112	626.54	591.384	-0.733844	6.5365e-06	2.67255e-05	838	763	807	752	31.9437	30.3041	42.4381	40.0617
PF3D7_0812800	475.648	413.239	58.3176	78.2828	-2.70286	9.21601e-19	1.19435e-17	78	101	364	320	25.6869	34.6557	165.372	147.278
PF3D7_0812900	78.4035	131.72	137.57	129.438	0.345412	0.428946	0.553232	184	167	60	102	2.17083	2.05286	0.976564	1.68182
PF3D7_0813000	777.501	869.094	1223.92	1047.13	0.463931	0.00340859	0.00860808	1637	1351	595	673	56.4081	48.5047	28.2847	32.41
PF3D7_0813100	403.778	568.204	469.531	426.293	-0.117776	0.614761	0.721811	628	550	309	440	12.5881	11.4868	8.54479	12.3261
PF3D7_0813200	2050.25	1811.8	1384.67	1255.63	-0.548523	1.20566e-05	4.7041e-05	1852	1620	1569	1403	64.1229	58.4418	74.9441	67.8892
PF3D7_0813300	4408.89	3834.09	3999.24	4389.27	0.0252392	0.784464	0.854943	5349	5663	3374	2969	166.498	183.662	144.885	129.157
PF3D7_0813400	3166.19	3104.46	3684.48	4005.6	0.294331	0.000757692	0.00218023	4928	5168	2423	2404	82.1383	89.7498	55.7148	55.999
PF3D7_0813500	249.584	178.209	161.495	195.32	-0.261782	0.441069	0.566868	216	252	191	138	10.0634	12.2328	12.2763	8.98547
PF3D7_0813600	1403.42	1674.91	1226.91	1117.66	-0.392806	0.00487424	0.0119028	1641	1442	1074	1297	55.3299	50.6585	49.9571	61.117
PF3D7_0813700	462.581	471.351	1058.69	951.795	1.10622	1.84257e-10	1.3155e-09	1416	1228	354	365	20.5894	18.6044	7.1011	7.41726
PF3D7_0813800	124.139	138.177	144.299	172.067	0.270058	0.473419	0.597198	193	222	95	107	10.0501	12.0448	6.82461	7.78694
PF3D7_0813900	8302.93	7743.07	4159.24	4422.59	-0.902893	1.38416e-35	3.54277e-34	5563	5706	6354	5996	227.96	243.622	359.202	343.385
PF3D7_0814000	14179.3	13337.3	7564.09	7353.94	-0.883207	3.63576e-50	1.37863e-48	10117	9488	10851	10328	303.893	296.948	449.657	433.567
PF3D7_0814100	729.152	776.115	234.018	319.332	-1.44423	6.84978e-11	5.12632e-10	313	412	558	601	9.5571	13.1074	23.5049	25.6464
PF3D7_0814200	26942	27435.2	42956.1	42554.1	0.653092	1.29404e-53	5.29935e-52	57454	54903	20618	21245	1043.74	1039.21	516.726	539.385
PF3D7_0814300	789.262	535.92	1068.41	967.297	0.619562	0.00148535	0.00407695	1429	1248	604	415	23.6324	21.5044	13.7802	9.59168
PF3D7_0814400	444.286	335.757	399.999	410.791	0.055888	0.816491	0.8794	535	530	340	260	12.9003	13.3155	11.3101	8.76172
PF3D7_0814500	88.8573	87.8134	114.392	78.2828	0.125474	0.79303	0.861162	153	101	68	68	3.23593	2.22569	1.98408	2.00996
PF3D7_0814600	60.1093	99.4357	24.6728	16.2766	-1.96133	0.00327853	0.00832892	33	21	46	77	2.01353	1.33506	3.87208	6.56607
PF3D7_0814700	1.30672	10.331	2.24298	15.5016	0.606494	0.733735	0.817345	3	20	1	8	0.13986	0.971489	0.0643152	0.521233
PF3D7_0814900	4402.36	3977.43	2987.65	3004.2	-0.483879	3.35198e-08	1.86712e-07	3996	3876	3369	3080	201.254	203.394	234.079	216.791
PF3D7_0815000	476.954	448.106	349.906	383.663	-0.33469	0.133813	0.217182	468	495	365	347	16.9782	18.7106	18.2676	17.5932
PF3D7_0815100	120.219	51.6549	153.271	147.265	0.806662	0.0902461	0.154971	205	190	92	40	5.04946	4.87619	3.12623	1.37696
PF3D7_0815200	3206.7	2757.08	4241.48	4558.23	0.561253	3.97971e-09	2.47235e-08	5673	5881	2454	2135	79.476	85.8441	47.4286	41.8015
PF3D7_0815300	469.114	457.146	877.007	866.537	0.912562	2.70463e-07	1.31983e-06	1173	1118	359	354	19.6511	19.5149	8.29708	8.28825
PF3D7_0815400	879.426	1202.27	399.999	343.359	-1.48551	1.74571e-13	1.61597e-12	535	443	673	931	34.3892	29.6694	59.6796	83.6353
PF3D7_0815500	1753.62	1833.75	2082.98	1922.19	0.158984	0.154453	0.245387	2786	2480	1342	1420	66.599	61.7695	44.2569	47.4401
PF3D7_0815600	2341.65	2698.97	1549.15	1819.11	-0.581774	1.74075e-06	7.66991e-06	2072	2347	1792	2090	108.997	128.639	130.048	153.653
PF3D7_0815700	84.9371	28.4102	120.373	90.6841	0.897613	0.126648	0.207128	161	117	65	22	5.79126	4.385	3.22554	1.10596
PF3D7_0815800	2751.96	2434.24	3617.93	3349.89	0.426132	1.48891e-05	5.73493e-05	4839	4322	2106	1885	52.4566	48.8163	31.4952	28.5579
PF3D7_0815900	190.782	111.058	105.42	109.286	-0.491237	0.247211	0.360533	141	141	146	86	4.53976	4.73009	6.48498	3.86975
PF3D7_0816000	850.678	913.001	881.493	971.172	0.0708873	0.650376	0.748657	1179	1253	651	707	38.7031	42.8567	29.4819	32.4356
PF3D7_0816100	1118.56	1381.77	385.793	520.077	-1.46516	1.47911e-14	1.47021e-13	516	671	856	1070	28.8484	39.0869	66.0219	83.6039
PF3D7_0816200	997.031	953.033	488.971	627.813	-0.804434	9.52061e-06	3.77799e-05	654	810	763	738	37.052	47.814	59.6349	58.4333
PF3D7_0816300	139.82	94.2702	125.607	92.2342	-0.103298	0.816696	0.8794	168	119	107	73	4.03878	2.98074	3.54868	2.45264
PF3D7_0816400	1178.67	1331.41	772.334	735.549	-0.735194	9.56801e-07	4.35014e-06	1033	949	902	1031	52.3181	50.0788	63.0232	72.9762
PF3D7_0816500	9.14707	15.4965	0	1.55016	-4.00154	0.0483642	0.0904883	0	2	7	12	0	0.289575	1.34195	2.33049
PF3D7_0816600	1641.25	1421.8	2263.92	2270.98	0.566176	1.12575e-06	5.09073e-06	3028	2930	1256	1101	50.6805	51.0963	29.0013	25.7539
PF3D7_0816700	305.774	423.57	189.906	162.766	-1.04818	0.00037326	0.00113329	254	210	234	328	14.1567	12.195	17.9923	25.5489
PF3D7_0816800	256.118	266.023	20.1869	31.7782	-3.33062	1.33242e-15	1.43593e-14	27	41	196	206	1.84575	2.92031	18.4845	19.681
PF3D7_0816900	22.2143	12.9137	22.4298	25.5776	0.450854	0.645434	0.744566	30	33	17	10	1.99229	2.2834	1.55748	0.928117
PF3D7_0817000	193.395	173.044	195.14	194.545	0.0887975	0.785513	0.855541	261	251	148	134	16.0885	16.1208	12.5858	11.5439
PF3D7_0817100	196.009	284.102	337.943	315.457	0.444449	0.124524	0.204503	452	407	150	220	10.8735	10.2014	4.9781	7.39645
PF3D7_0817200	507.009	574.661	553.269	516.977	-0.0153161	0.938777	0.959584	740	667	388	445	15.2093	14.2837	11.0015	12.7823
PF3D7_0817300	300.547	263.44	551.026	526.278	0.933825	4.28427e-05	0.000151878	737	679	230	204	5.75562	5.52498	2.47796	2.22652
PF3D7_0817400	759.207	817.439	656.447	497.6	-0.449924	0.0207598	0.0433045	878	642	581	633	19.424	14.7984	17.7322	19.5713
PF3D7_0817500	14768.6	13828	8778.29	8873.09	-0.696055	2.52766e-33	6.0747e-32	11741	11448	11302	10708	551.284	560.062	732.096	702.667
PF3D7_0817600	461.274	450.689	693.082	485.974	0.370842	0.102024	0.172363	927	627	353	349	16.0558	11.315	8.43467	8.44787
PF3D7_0817700	8053.34	8689.65	1419.06	1430.02	-2.55502	8.9184e-233	2.17397e-230	1898	1845	6163	6729	26.6574	26.9994	119.414	132.082
PF3D7_0817800	4142.32	4085.9	1526.72	1754	-1.32673	1.83756e-40	5.53322e-39	2042	2263	3170	3164	95.9421	110.783	205.473	207.759
PF3D7_0817900	8402.24	7870.92	1602.99	1752.45	-2.27807	2.41682e-174	4.41846e-172	2144	2261	6430	6095	141.73	155.731	586.395	563.095
PF3D7_0818000	120.219	103.31	254.953	227.873	1.11125	0.001307	0.0036263	341	294	92	80	6.9024	6.20054	2.56907	2.26312
PF3D7_0818100	114.992	102.018	36.6354	35.6536	-1.58581	0.00267009	0.0069629	49	46	88	79	1.15639	1.1311	2.86506	2.60559
PF3D7_0818200	30625.7	29250.9	30429.1	29682.4	0.00566377	0.902393	0.93465	40699	38296	23437	22651	745.935	731.319	592.6	580.197
PF3D7_0818300	62.7228	18.0792	11.9626	28.6779	-0.992084	0.279014	0.396742	16	37	48	14	0.685642	1.65202	2.83767	0.838449
PF3D7_0818400	1228.32	1265.55	428.41	477.448	-1.46122	1.1352e-19	1.54962e-18	573	616	940	980	29.3087	32.8291	66.3304	70.0551
PF3D7_0818500	1734.02	1434.72	2007.47	2046.21	0.355395	0.00418642	0.0103879	2685	2640	1327	1111	72.7441	74.5236	49.5983	42.0667
PF3D7_0818600	201.236	311.221	139.065	133.313	-0.911926	0.00844989	0.0194579	186	172	154	241	8.6713	8.3548	9.90454	15.7022
PF3D7_0818700	2431.81	2036.5	2431.39	2370.19	0.103869	0.355177	0.478398	3252	3058	1861	1577	37.8469	37.0812	29.8792	25.6497
PF3D7_0818800	194.702	178.209	110.654	167.417	-0.423782	0.256132	0.370704	148	216	149	138	5.8777	8.93791	8.16346	7.65942
PF3D7_0818900	92254.8	92373.2	99542.9	97459	0.0935917	0.0135313	0.029576	133139	125741	70600	71531	2167.03	2132.42	1585.28	1627.14
PF3D7_0819000	1681.75	1543.19	2007.47	2264.78	0.405677	0.000592841	0.00173812	2685	2922	1287	1195	41.1048	46.6085	27.1813	25.5674
PF3D7_0819100	343.669	282.811	303.55	338.709	0.0358855	0.890603	0.926642	406	437	263	219	13.3096	14.9265	11.8943	10.0335
PF3D7_0819200	112.378	105.893	114.392	95.3346	-0.0573826	0.894771	0.929335	153	123	86	82	5.43304	4.55086	4.21301	4.06946
PF3D7_0819300	152.887	61.9859	78.5044	127.113	-0.0635482	0.903671	0.93528	105	164	117	48	2.10587	3.42706	3.23721	1.34541
PF3D7_0819400	0	2.58275	19.4392	4.65047	3.21863	0.116067	0.192842	26	6	0	2	0.954273	0.229449	0	0.102589
PF3D7_0819500	999.644	987.9	378.317	501.475	-1.17611	6.09795e-10	4.04869e-09	506	647	765	765	20.548	27.3753	42.8571	43.4161
PF3D7_0819600	1024.47	1007.27	1280	1184.32	0.278547	0.0459152	0.0865071	1712	1528	784	780	40.6824	37.8323	25.7017	25.9041
PF3D7_0819700	406.391	539.794	302.055	298.405	-0.656155	0.00729415	0.0170653	404	385	311	418	12.4198	12.3319	13.1897	17.9589
PF3D7_0819800	739.606	783.863	909.904	865.762	0.221013	0.168303	0.263919	1217	1117	566	607	20.7644	19.8572	13.3226	14.474
PF3D7_0819900	854.598	936.245	169.719	197.645	-2.28576	1.58835e-28	3.17609e-27	227	255	654	725	32.9406	38.5551	130.926	147.033
PF3D7_0820000	2405.68	2116.56	3725.6	3464.6	0.669099	2.23725e-11	1.7458e-10	4983	4470	1841	1639	46.6121	43.5663	23.7576	21.4268
PF3D7_0820100	588.026	432.61	272.896	225.548	-1.03362	5.41664e-05	0.00018824	365	291	450	335	18.5905	15.4429	31.6194	23.8459
PF3D7_0820200	1577.22	1571.6	2145.04	1982.65	0.39059	0.000545148	0.00160565	2869	2558	1207	1217	55.0306	51.1223	31.9392	32.6239
PF3D7_0820300	640.295	506.218	655.699	813.057	0.357301	0.0771354	0.135829	877	1049	490	392	14.3262	17.8543	11.0426	8.94928
PF3D7_0820400	104.538	103.31	94.2053	107.736	-0.0417312	0.924594	0.949829	126	139	80	80	3.72276	4.27903	3.26082	3.30335
PF3D7_0820500	644.215	615.985	521.868	705.321	-0.0385217	0.850705	0.902354	698	910	493	477	17.234	23.4103	16.7927	16.4596
PF3D7_0820600	963.056	1159.65	683.362	678.193	-0.640716	0.000100346	0.000333987	914	875	737	898	32.1241	32.0427	35.735	44.1094
PF3D7_0820700	3922.79	3956.77	5211.2	4804.71	0.346157	1.34779e-05	5.23074e-05	6970	6199	3002	3064	123.966	114.876	73.6587	76.1606
PF3D7_0820800	320.148	176.918	287.102	355.761	0.371188	0.24937	0.363269	384	459	245	137	9.19471	11.4513	8.0931	4.58457
PF3D7_0820900	1014.02	1093.79	1433.27	1502.1	0.477712	0.000332633	0.00102329	1917	1938	776	847	27.3612	28.8206	15.2798	16.8953
PF3D7_0821000	814.089	958.199	1317.38	1213	0.51371	0.000661288	0.00192228	1762	1565	623	742	56.7816	52.5475	27.697	33.4177
PF3D7_0821100	1254.46	1219.06	1557.38	1634.64	0.367882	0.00314395	0.00803891	2083	2109	960	944	46.5535	49.1106	29.5989	29.4853
PF3D7_0821200	1215.25	1277.17	354.391	375.138	-1.77264	3.13236e-27	5.98305e-26	474	484	930	989	29.4701	31.3535	79.7681	85.9352
PF3D7_0821300	625.921	736.083	872.521	724.698	0.229898	0.210792	0.316714	1167	935	479	570	26.1626	21.8403	14.8146	17.859
PF3D7_0821400	1737.94	1436.01	1345.04	1248.65	-0.291136	0.0334769	0.0655328	1799	1611	1330	1112	54.4921	50.8433	55.5772	47.0737
PF3D7_0821500	241.744	222.116	97.196	133.313	-1.00928	0.00432231	0.010694	130	172	185	172	6.67312	9.1992	13.1008	12.3391
PF3D7_0821600	439.059	559.165	449.344	411.566	-0.213524	0.338418	0.460367	601	531	336	433	17.3102	15.9352	13.3509	17.4295
PF3D7_0821700	5320.98	5374.69	2402.24	2436.84	-1.14425	5.54197e-47	1.97009e-45	3213	3144	4072	4162	134.1	136.721	234.46	242.768
PF3D7_0821800	5686.87	5684.62	2642.24	2557.76	-1.1288	1.55465e-47	5.5652e-46	3534	3300	4352	4402	150.903	146.819	256.368	262.696
PF3D7_0821900	829.77	839.392	500.185	370.487	-0.938582	3.23912e-06	1.37488e-05	669	478	635	650	45.8205	34.1112	59.9997	62.2182
PF3D7_0822000	789.262	596.614	641.493	678.193	-0.0705299	0.716466	0.803239	858	875	604	462	28.2298	29.9961	27.4158	21.2439
PF3D7_0822100	313.614	213.077	245.233	299.955	0.0498066	0.869566	0.913464	328	387	240	165	16.3143	20.0558	16.4682	11.4696
PF3D7_0822200	40.5085	104.601	204.112	160.441	1.32854	0.00578126	0.0138875	273	207	31	81	4.32061	3.41342	0.676841	1.79159
PF3D7_0822300	356.736	404.2	140.56	182.918	-1.23455	1.71025e-05	6.52855e-05	188	236	273	313	11.9989	15.6939	24.0374	27.9189
PF3D7_0822400	224.757	277.645	211.588	205.396	-0.268922	0.372627	0.496481	283	265	172	215	11.7435	11.4576	9.84652	12.4687
PF3D7_0822500	105.845	125.263	127.85	72.8573	-0.20302	0.662252	0.759424	171	94	81	97	12.8065	7.33499	8.36879	10.1526
PF3D7_0822600	1953.55	2006.79	2503.92	2594.96	0.364509	0.000296123	0.000917586	3349	3348	1495	1554	67.6943	70.5113	41.6889	43.8994
PF3D7_0822700	459.967	449.398	408.971	404.591	-0.160584	0.458326	0.582921	547	522	352	348	10.9889	10.9263	9.75556	9.77051
PF3D7_0822800	509.623	289.268	372.335	447.22	0.0369228	0.895704	0.929854	498	577	390	224	18.103	21.8541	19.5581	11.3799
PF3D7_0822900	131.979	201.454	79.2521	27.9028	-1.63653	0.00206411	0.00549464	106	36	101	156	1.4556	0.515081	1.91338	2.99387
PF3D7_0823000	322.761	415.822	468.784	427.843	0.279689	0.238168	0.350641	627	552	247	322	10.878	9.97831	5.91182	7.80744
PF3D7_0823100	550.131	242.778	210.093	213.146	-0.905506	0.00893195	0.020485	281	275	421	188	7.27423	7.41736	15.0351	6.80157
PF3D7_0823200	2565.1	2493.64	3626.16	3297.96	0.452931	1.47015e-06	6.55551e-06	4850	4255	1963	1931	87.8861	80.3368	49.0728	48.9026
PF3D7_0823300	4095.27	3765.64	5656.06	5113.96	0.45434	7.22856e-08	3.86253e-07	7565	6598	3134	2916	100.349	91.1908	57.3514	54.0581
PF3D7_0823400	78.4035	49.0722	47.8503	7.75078	-1.19537	0.147735	0.23633	64	10	60	38	3.10825	0.506025	4.02003	2.57923
PF3D7_0823500	74.4833	210.494	126.355	72.8573	-0.516415	0.324298	0.444704	169	94	57	163	6.80159	3.94174	3.16476	9.16816
PF3D7_0823600	75.79	14.2051	34.3924	27.9028	-0.530059	0.534646	0.653869	46	36	58	11	2.03033	1.65557	3.53167	0.678536
PF3D7_0823700	450.82	659.892	131.588	115.487	-2.1683	6.8579e-15	6.96434e-14	176	149	345	511	13.3053	11.7364	35.9811	53.989
PF3D7_0823800	828.463	1173.86	1465.42	1535.43	0.583529	0.000400656	0.00121072	1960	1981	634	909	40.69	42.8502	18.1578	26.3734
PF3D7_0823900	2467.1	2163.05	2140.55	1985.75	-0.166094	0.135331	0.218881	2863	2562	1888	1675	117.721	109.761	107.097	96.2538
PF3D7_0824000	139.82	46.4894	152.523	131.763	0.610185	0.234142	0.345509	204	170	107	36	5.44108	4.72433	3.93714	1.34193
PF3D7_0824100	209.076	169.17	182.429	174.392	-0.0839616	0.802381	0.868585	244	225	160	131	9.01051	8.65722	8.1512	6.76085
PF3D7_0824200	1220.48	1052.47	1193.27	1278.1	0.120759	0.397233	0.520327	1596	1649	934	815	29.9052	32.1937	24.1437	21.3424
PF3D7_0824300	680.804	730.917	834.39	724.698	0.143336	0.410358	0.53357	1116	935	521	566	34.6628	30.2585	22.3244	24.569
PF3D7_0824400	1147.3	1335.28	1681.49	1754.78	0.468888	0.000307472	0.000951028	2249	2264	878	1034	50.7669	53.248	27.3418	32.6199
PF3D7_0824500	425.992	388.703	438.13	454.971	0.132576	0.546485	0.665111	586	587	326	301	24.486	25.5561	18.7923	17.5775
PF3D7_0824600	574.959	676.679	583.923	485.974	-0.226243	0.263431	0.379433	781	627	440	524	39.17	32.7647	30.4437	36.7286
[truncated: 3,327 more rows]

## Sheet: PfRSM22_day4off
gene_id	PfMRPS22_day4off_1	PfMRPS22_day4off_2	PfMRPS22_aTcON_1	PfMRPS22_aTcON_2	log2foldchange	pvalue	padjust	PfMRPS22_day4off_1_readcount	PfMRPS22_day4off_2_readcount	PfMRPS22_aTcON_1_readcount	PfMRPS22_aTcON_2_readcount	PfMRPS22_day4off_1_fpkm	PfMRPS22_day4off_2_fpkm	PfMRPS22_aTcON_1_fpkm	PfMRPS22_aTcON_2_fpkm
PF3D7_0100300	0	0	3.05244	0	-2.67481	0.58039	1	0	0	4	0	0	0	0.0998952	0
PF3D7_0100500	1.29779	0	6.10489	2.26391	-2.68774	0.375042	0.569877	1	0	8	3	0.89915	0	7.10683	2.69983
PF3D7_0100600	5.19115	19.5027	1.52622	0	4.01936	0.0474372	0.133987	4	15	2	0	0.372981	1.39351	0.184251	0
PF3D7_0101100	5.19115	6.5009	5.34177	3.77318	0.359341	0.843778	0.918012	4	5	7	5	0.433139	0.539425	0.748892	0.541901
PF3D7_0101300	15.5734	39.0054	7.63111	29.4308	0.557951	0.582303	0.741667	12	30	10	39	0.980891	2.44317	0.807594	3.1907
PF3D7_0101600	3.89336	0	0	0	3.80178	0.433755	1	3	0	0	0	0.272175	0	0	0
PF3D7_0101900	0	26.0036	15.2622	12.0742	-0.0721891	0.96116	0.981615	0	20	20	16	0	1.94444	1.92821	1.56269
PF3D7_0102000	7.78672	13.0018	0	2.26391	3.19645	0.114454	0.25751	6	10	0	3	0.796086	1.32191	0	0.398393
PF3D7_0102100	46.7203	15.6021	19.8409	13.5835	0.899075	0.340959	0.539164	36	12	26	18	4.28531	1.42316	3.05779	2.14454
PF3D7_0102200	1048.61	1057.05	308.297	236.956	1.94943	1.90957e-24	4.71178e-23	808	813	404	314	13.981	14.0156	6.90657	5.438
PF3D7_0102300	1654.68	1422.4	769.216	824.063	0.949542	2.26405e-11	3.5353e-10	1275	1094	1008	1092	81.111	69.3394	63.3554	69.5303
PF3D7_0102400	33.7424	20.8029	42.7342	27.9215	-0.373181	0.639498	0.784157	26	16	56	37	2.27285	1.39351	4.83659	3.23729
PF3D7_0102500	49.3159	41.6057	21.3671	21.1298	1.09728	0.143177	0.300665	38	32	28	28	0.468624	0.393174	0.341156	0.345606
PF3D7_0102600	62.2937	75.4104	25.9458	110.932	0.0084114	0.989921	0.995548	48	58	34	147	1.41879	1.70805	0.992912	4.34888
PF3D7_0102700	64.8893	20.8029	8.39422	30.1854	1.15093	0.20903	0.387832	50	16	11	40	2.99183	0.953849	0.650298	2.39557
PF3D7_0102800	85.6539	94.9131	70.9693	111.686	-0.0167397	0.97208	0.989001	66	73	93	148	2.61777	2.88472	3.64439	5.87532
PF3D7_0102900	1256.26	1346.99	1440.75	1502.48	-0.17711	0.155745	0.318866	968	1036	1888	1991	32.6464	34.8108	62.9095	67.2069
PF3D7_0103000	179.095	166.423	143.465	181.867	0.0867716	0.801565	0.889321	138	128	188	241	7.86935	7.27215	10.5918	13.7549
PF3D7_0103100	106.418	120.917	186.962	147.154	-0.555476	0.142913	0.300353	82	93	245	195	1.32826	1.50088	3.92093	3.16145
PF3D7_0103200	4526.68	4775.56	4232.97	4137.67	0.152241	0.0479846	0.135168	3488	3673	5547	5483	152.522	160.019	239.645	239.97
PF3D7_0103300	503.541	374.452	502.127	563.713	-0.279716	0.20713	0.38581	388	288	658	747	10.9419	8.09182	18.3333	21.0845
PF3D7_0103400	1109.61	1040.14	1077.51	995.365	0.0525644	0.711327	0.831683	855	800	1412	1319	14.9354	13.9231	24.3691	23.061
PF3D7_0103500	75.2716	74.1102	123.624	127.534	-0.749595	0.086754	0.210485	58	57	162	169	0.944668	0.924952	2.60687	2.75499
PF3D7_0103600	433.461	603.283	350.268	393.165	0.479727	0.0402265	0.118683	334	464	459	521	6.58614	9.11582	8.94233	10.2826
PF3D7_0103700	129.779	280.839	115.23	143.381	0.66691	0.103621	0.239523	100	216	151	190	6.20104	13.3448	9.25113	11.7923
PF3D7_0103800	2755.2	2834.39	814.239	987.819	1.63301	2.25026e-40	8.1744e-39	2123	2180	1067	1309	131.729	134.766	65.4109	81.2931
PF3D7_0103900	292.002	362.75	486.102	479.194	-0.56004	0.0143765	0.0522245	225	279	637	635	8.76202	10.8248	24.5084	24.7501
PF3D7_0104000	221.921	230.132	57.9964	88.2924	1.62743	1.89139e-05	0.000162414	171	177	76	117	35.0011	36.0954	15.3692	23.9692
PF3D7_0104100	125.885	93.6129	210.619	236.201	-1.02548	0.00382803	0.0174126	97	72	276	313	2.26592	1.67571	6.36994	7.31811
PF3D7_0104200	158.33	180.725	110.651	165.265	0.297145	0.427624	0.61504	122	139	145	219	4.69648	5.33115	5.51486	8.43799
PF3D7_0104300	1475.58	1454.9	1158.4	1081.39	0.387797	0.00242174	0.0119624	1137	1119	1518	1433	9.20207	9.02295	12.1381	11.6079
PF3D7_0104400	981.126	793.109	857.736	888.207	0.0231969	0.887585	0.946076	756	610	1124	1177	26.2799	21.1264	38.6031	40.9506
PF3D7_0104500	795.543	520.072	511.284	562.959	0.292416	0.186506	0.358417	613	400	670	746	49.584	32.2355	53.5438	60.3951
PF3D7_0104600	168.712	132.618	99.2044	114.705	0.49431	0.207782	0.386626	130	102	130	152	2.93403	2.29358	2.8988	3.43358
PF3D7_0104700	5.19115	48.1066	12.2098	9.81027	1.27526	0.270958	0.462539	4	37	16	13	0.188586	1.73798	0.745286	0.613444
PF3D7_0104800	494.457	487.567	510.521	353.17	0.185343	0.428735	0.616277	381	375	669	468	15.5087	15.2081	26.9048	19.0668
PF3D7_0104900	2934.29	2140.09	1816.97	2072.23	0.383751	0.00556496	0.0238219	2261	1646	2381	2746	739.265	536.195	769.153	898.633
PF3D7_0105000	103.823	89.7124	125.913	55.0884	0.0968141	0.85086	0.922074	80	69	165	73	24.4133	20.9787	49.7478	22.2967
PF3D7_0105100	282.917	188.526	225.881	195.451	0.162201	0.611767	0.763578	218	145	296	259	18.2643	12.1034	24.5014	21.7184
PF3D7_0105200	571.026	496.668	588.358	576.542	-0.125689	0.512811	0.684839	440	382	771	764	18.3403	15.8639	31.7513	31.8734
PF3D7_0105300	1070.67	1019.34	959.993	893.489	0.173302	0.233191	0.417034	825	784	1258	1184	69.2923	65.6056	104.392	99.5325
PF3D7_0105400	125.885	119.616	90.8102	110.177	0.288562	0.48731	0.666611	97	92	119	146	12.18	11.5095	14.7631	18.3489
PF3D7_0105500	66.1871	40.3056	40.4449	73.9543	-0.103453	0.869455	0.93419	51	31	53	98	4.96227	3.00514	5.09495	9.54373
PF3D7_0105600	51.9115	101.414	191.541	132.061	-1.07762	0.019033	0.0655009	40	78	251	175	0.986577	1.91672	6.11644	4.32007
PF3D7_0105700	355.593	409.556	441.078	534.282	-0.350257	0.118381	0.263419	274	315	578	708	2.55232	2.9234	5.31944	6.60085
PF3D7_0105800	1264.04	1088.25	1634.58	1580.21	-0.450636	0.000563687	0.00343665	974	837	2142	2094	22.585	19.3366	49.072	48.5981
PF3D7_0105900	199.859	198.927	292.271	209.789	-0.332154	0.284448	0.477212	154	153	383	278	5.7803	5.72156	14.2031	10.4438
PF3D7_0106000	539.879	500.569	486.102	514.662	0.0560913	0.776347	0.873867	416	385	637	682	11.9286	10.9989	18.0463	19.5732
PF3D7_0106100	494.457	366.651	615.83	583.334	-0.477726	0.0261496	0.0842813	381	282	807	773	20.1515	14.8602	42.1707	40.9209
PF3D7_0106200	92.1428	126.117	131.255	129.043	-0.254139	0.534325	0.703866	71	97	172	171	5.34383	7.27377	12.7902	12.8817
PF3D7_0106300	3705.18	3684.71	5134.97	4907.4	-0.442465	8.78635e-09	1.13766e-07	2855	2834	6729	6503	52.5713	51.9919	122.418	119.85
PF3D7_0106400	953.873	666.992	412.843	353.17	1.0814	5.56613e-07	5.97874e-06	735	513	541	468	79.9331	55.584	58.1287	50.941
PF3D7_0106500	328.34	344.547	484.575	515.417	-0.571574	0.00864279	0.0344217	253	265	635	683	5.4745	5.71299	13.5754	14.792
PF3D7_0106600	33.7424	1.30018	6.10489	15.0927	0.725039	0.602618	0.757178	26	1	8	20	2.90925	0.111481	0.884406	2.23986
PF3D7_0106700	795.543	707.297	725.718	825.572	-0.0458049	0.787703	0.881008	613	544	951	1094	11.6895	10.3354	17.9171	20.8802
PF3D7_0106800	423.078	429.059	505.942	564.468	-0.32904	0.108013	0.246841	326	330	663	748	29.7371	29.9908	59.7515	68.2913
PF3D7_0106900	328.34	526.573	579.201	510.134	-0.349606	0.153281	0.315674	253	405	759	676	8.62503	13.7559	25.5644	23.0658
PF3D7_0107000	2398.31	2337.72	1611.69	1671.52	0.528561	4.10402e-07	4.46323e-06	1848	1798	2112	2215	175.9	170.509	198.615	211.019
PF3D7_0107100	86.9517	75.4104	156.438	94.3295	-0.626996	0.173866	0.343265	67	58	205	125	3.7842	3.26378	11.4395	7.06629
PF3D7_0107200	2006.38	1880.06	701.299	685.21	1.48701	2.65406e-31	8.21503e-30	1546	1446	919	908	119.486	111.344	70.1738	70.2383
PF3D7_0107300	18.169	36.405	71.7324	59.6163	-1.26716	0.0613692	0.16337	14	28	94	79	0.891757	1.77693	5.91562	5.03649
PF3D7_0107400	477.585	535.674	496.022	433.161	0.125003	0.546942	0.712281	368	412	650	574	21.4464	23.922	37.426	33.4812
PF3D7_0107500	2311.36	2414.43	1828.41	1633.79	0.448898	4.04105e-05	0.000328241	1781	1857	2396	2165	22.3942	23.2636	29.7655	27.2466
PF3D7_0107600	38.9336	36.405	23.6564	29.4308	0.504937	0.507616	0.680857	30	28	31	39	0.52984	0.492691	0.540927	0.689398
PF3D7_0107700	116.801	130.018	147.28	94.3295	0.0308979	0.941178	0.970682	90	100	193	125	6.75871	7.48195	14.3197	9.39537
PF3D7_0107800	702.102	707.297	919.548	717.659	-0.216095	0.228432	0.410768	541	544	1205	951	12.3149	12.3375	27.1004	21.667
PF3D7_0107900	160.926	209.329	98.4413	163.756	0.497684	0.198875	0.375701	124	161	129	217	11.9726	15.4876	12.3058	20.9705
PF3D7_0108000	1999.89	1776.04	2873.11	2640.47	-0.54613	3.56454e-07	3.93378e-06	1541	1366	3765	3499	114.613	101.222	276.663	260.47
PF3D7_0108100	54.507	80.6111	112.177	107.913	-0.703907	0.140762	0.297625	42	62	147	143	1.8899	2.77956	6.53524	6.44034
PF3D7_0108300	4037.41	3842.03	4075.01	4419.9	-0.108521	0.190228	0.3637	3111	2955	5340	5857	31.3418	29.6603	53.1519	59.0584
PF3D7_0108400	1122.59	936.129	644.829	572.014	0.758655	7.7896e-06	7.23755e-05	865	720	845	758	74.9653	62.1685	72.3527	65.75
PF3D7_0108600	460.714	529.173	326.611	364.489	0.518316	0.0191707	0.0658883	355	407	428	483	16.6668	19.0375	19.8527	22.6962
PF3D7_0108700	711.187	717.699	824.16	916.128	-0.284467	0.0796942	0.197855	548	552	1080	1214	11.5962	11.6377	22.5794	25.712
PF3D7_0108800	267.344	243.134	403.686	323.739	-0.510882	0.0508973	0.141544	206	187	529	429	9.86457	8.92167	25.0277	20.5613
PF3D7_0108900	0	5.20072	0	0	4.21932	0.356589	1	0	4	0	0	0	0.668887	0	0
PF3D7_0109000	211.539	234.032	51.1284	70.9358	1.86779	1.19047e-06	1.22105e-05	163	180	67	94	7.67768	8.44712	3.11796	4.43152
PF3D7_0109100	101.227	71.5099	74.7848	37.7318	0.618698	0.271801	0.463729	78	55	98	50	1.9761	1.38826	2.45297	1.26784
PF3D7_0109200	181.69	176.824	274.72	225.636	-0.480865	0.116096	0.260068	140	136	360	299	8.50856	8.23494	21.6164	18.1878
PF3D7_0109300	609.96	566.878	251.827	335.058	1.00365	1.10824e-05	9.94374e-05	470	436	330	444	28.0233	25.9001	19.4396	26.4963
PF3D7_0109400	866.921	925.728	537.23	498.06	0.792086	3.1839e-06	3.10728e-05	668	712	704	660	40.2338	42.7255	41.8929	39.7869
PF3D7_0109500	404.909	249.634	306.007	262.613	0.203093	0.486395	0.665707	312	192	401	348	24.2064	14.8412	30.7379	27.0232
PF3D7_0109600	317.958	310.743	112.177	95.8388	1.59578	2.30505e-07	2.62696e-06	245	239	147	127	46.3772	45.0744	27.4922	24.0616
PF3D7_0109700	320.553	232.732	226.644	278.461	0.131403	0.653356	0.793261	247	179	297	369	18.7305	13.5238	22.2517	28.0066
PF3D7_0109800	381.549	427.759	515.863	454.291	-0.261498	0.225709	0.408117	294	329	676	602	12.7893	14.259	29.0536	26.2107
PF3D7_0109850	815.01	764.505	360.188	473.912	0.92109	4.01989e-06	3.86545e-05	628	588	472	628	31.8924	29.7508	23.6823	31.9205
PF3D7_0109950	1493.75	1304.08	1069.88	979.518	0.449146	0.00123931	0.00679542	1151	1003	1402	1298	154.548	134.179	185.991	174.44
PF3D7_0110000	254.366	286.039	173.226	178.849	0.618137	0.0357812	0.10788	196	220	227	237	14.4285	16.1354	16.5099	17.462
PF3D7_0110100	232.304	158.622	206.803	145.645	0.149612	0.674468	0.808593	179	122	271	193	5.46413	3.7104	8.17318	5.89668
PF3D7_0110200	254.366	248.334	257.931	220.354	0.0718828	0.799841	0.888693	196	191	338	292	15.2066	14.7639	25.9087	22.6747
PF3D7_0110400	3793.43	3381.77	1590.32	1636.05	1.1531	9.88157e-31	3.04062e-29	2923	2601	2084	2168	223.508	198.152	157.44	165.923
PF3D7_0110500	578.813	357.549	463.208	517.68	-0.0670182	0.786102	0.880167	446	275	607	686	6.32508	3.88559	8.50498	9.73727
PF3D7_0110600	693.018	462.864	421.237	449.763	0.408253	0.0763918	0.191212	534	356	552	596	8.74555	5.80884	8.93179	9.76954
PF3D7_0110700	1286.11	1250.77	1092.77	1064.04	0.234166	0.0763969	0.191212	991	962	1432	1410	25.4199	24.5849	36.2908	36.1994
PF3D7_0110800	716.378	748.903	796.688	765.201	-0.0921053	0.571819	0.734393	552	576	1044	1014	23.3371	24.2619	43.6077	42.9071
PF3D7_0110900	301.086	366.651	217.487	224.127	0.596469	0.0269685	0.0866006	232	282	285	297	19.2134	23.268	23.3193	24.6182
PF3D7_0111000	281.62	356.249	297.613	329.021	0.0255845	0.921136	0.962267	217	274	390	436	3.10015	3.90002	5.50479	6.23436
PF3D7_0111200	656.68	659.191	330.427	439.953	0.772271	0.000274863	0.00182695	506	507	433	583	82.4541	82.312	69.7113	95.0851
PF3D7_0111300	839.668	813.912	847.053	970.462	-0.136411	0.388662	0.581881	647	626	1110	1286	12.3145	11.8708	20.8732	24.4983
PF3D7_0111400	1450.93	1339.18	1014.94	1081.39	0.412439	0.00194501	0.00999447	1118	1030	1330	1433	35.294	32.3959	41.4825	45.2781
PF3D7_0111500	773.481	773.607	972.203	914.619	-0.286386	0.0629521	0.166193	596	595	1274	1212	27.9163	27.7666	58.9569	56.8194
PF3D7_0111600	41.5292	46.8064	61.0489	35.4679	-0.12763	0.846577	0.919719	32	36	80	47	2.94566	3.30163	7.27573	4.33025
PF3D7_0111700	0	0	0	3.01854	-2.65946	0.582608	1	0	0	0	4	0	0	0	0.33403
PF3D7_0111800	1027.85	815.212	848.579	956.879	0.0297225	0.85934	0.927896	792	627	1112	1268	18.6177	14.6846	25.8261	29.8334
PF3D7_0111900	471.096	478.466	668.485	682.946	-0.509161	0.00603368	0.0254124	363	368	876	905	113.176	114.311	269.84	282.409
PF3D7_0112000	166.117	291.24	333.479	381.846	-0.645351	0.0345381	0.105223	128	224	437	506	9.07123	15.816	30.5979	35.8913
PF3D7_0112100	14.2756	11.7016	10.6835	9.05563	0.396269	0.752206	0.858937	11	9	14	12	2.25153	1.83536	2.83118	2.45838
PF3D7_0112200	2041.42	2065.98	3003.6	2801.96	-0.499195	3.17625e-07	3.53509e-06	1573	1589	3936	3713	19.4893	19.6148	48.181	46.0441
PF3D7_0112300	66.1871	143.02	13.736	26.4123	2.38102	0.000189826	0.00131	51	110	18	35	2.38992	5.1357	0.833374	1.64159
PF3D7_0112500	485.372	652.69	22.8933	47.5421	4.01318	1.68343e-32	5.46958e-31	374	502	30	63	265.237	354.698	21.0202	44.7182
PF3D7_0112700	1742.93	1270.28	4980.82	5163.98	-1.75135	1.33918e-47	5.307e-46	1343	977	6527	6843	32.9548	23.8853	158.238	168.063
PF3D7_0112800	72.676	66.3091	103.783	113.95	-0.647647	0.163001	0.328582	56	51	136	151	3.15054	2.85865	7.55945	8.50269
PF3D7_0112900	9.0845	0	31.2875	15.8474	-2.37486	0.0902903	0.216755	7	0	41	21	0.171142	0	0.990367	0.513878
PF3D7_0113000	5911.42	6298.07	5405.11	5205.48	0.202502	0.0048939	0.0215126	4555	4844	7083	6898	132.998	140.914	204.328	201.587
PF3D7_0113100	6.48893	65.009	18.3147	11.3195	1.27074	0.229489	0.412105	5	50	24	15	0.0960557	0.957011	0.455531	0.288421
PF3D7_0113200	438.652	357.549	443.367	340.341	0.0229045	0.925162	0.963281	338	275	581	451	12.2572	9.93575	20.8163	16.3694
PF3D7_0113300	272.535	241.833	151.859	221.863	0.460716	0.146713	0.306125	210	186	199	294	7.19565	6.34976	6.73686	10.0828
PF3D7_0113400	44.1247	71.5099	25.9458	0	2.15611	0.407787	0.599504	34	55	34	0	1.7284	2.78562	1.70765	0
PF3D7_0113600	7.78672	2.60036	3.81555	0.754636	1.18527	0.593318	0.7492	6	2	5	1	0.106341	0.0353161	0.0875534	0.0177391
PF3D7_0113700	207.646	235.332	284.64	250.539	-0.272761	0.339382	0.538135	160	181	373	332	5.80222	6.53953	13.364	12.0502
PF3D7_0113800	79.165	136.519	50.3653	42.2596	1.2195	0.0204807	0.0695062	61	105	66	56	0.647244	1.11	0.691888	0.594715
PF3D7_0113900	329.638	222.331	117.519	102.631	1.32619	9.99031e-05	0.000745497	254	171	154	136	21.5131	14.4297	12.8867	11.5289
PF3D7_0114000	321.851	457.663	259.458	181.113	0.823303	0.00491635	0.021575	248	352	340	240	4.4376	6.27527	6.01075	4.29823
PF3D7_0114100	2.59557	44.2061	2.28933	14.3381	1.49234	0.278249	0.470738	2	34	3	19	0.151322	2.56298	0.224258	1.43883
PF3D7_0114200	268.642	219.73	99.9675	92.8202	1.34102	9.02423e-05	0.000679186	207	169	131	123	19.9673	16.2416	12.4846	11.8751
PF3D7_0114300	850.05	876.321	371.635	433.161	1.10097	1.80519e-09	2.50476e-08	655	674	487	574	68.7101	70.4421	50.4733	60.2661
PF3D7_0114400	0	15.6021	3.81555	0	2.03274	0.409208	0.60044	0	12	5	0	0	0.872461	0.360491	0
PF3D7_0114500	19.4668	23.4032	3.05244	16.602	1.12447	0.341842	0.539892	15	18	4	22	1.40912	1.6847	0.371252	2.06852
PF3D7_0114600	15.5734	0	7.63111	3.01854	0.548671	0.777648	0.874624	12	0	10	4	1.28696	0	1.05959	0.429365
PF3D7_0114700	32.4447	0	0	3.01854	3.42557	0.459196	0.641745	25	0	0	4	2.59015	0	0	0.414788
PF3D7_0114800	36.338	40.3056	41.9711	36.9772	-0.0427099	0.950874	0.975681	28	31	55	49	4.45456	4.91362	8.64496	7.80234
PF3D7_0114900	76.5694	136.519	6.10489	18.8659	3.0921	5.52719e-06	5.24732e-05	59	105	8	25	9.34212	16.5644	1.25152	3.96201
PF3D7_0115000	31.1469	13.0018	0	35.4679	0.315751	0.909004	0.957511	24	10	0	47	0.418296	0.173647	0	0.819885
PF3D7_0115050	19.4668	18.2025	2.28933	14.3381	1.17914	0.351509	0.549698	15	14	3	19	10.3464	9.62097	2.04443	13.117
PF3D7_0115100	0	6.5009	14.4991	3.77318	-1.49098	0.449267	0.633238	0	5	19	5	0	0.568781	2.14333	0.571392
PF3D7_0115150	0	0	0	3.77318	-2.98131	0.536925	1	0	0	0	5	0	0	0	0.83163
PF3D7_0115300	1.29779	6.5009	0	0	4.80389	0.175023	0.343932	1	5	0	0	0.0996091	0.496207	0	0
PF3D7_0115400	3.89336	0	0	19.6205	-2.33323	0.323679	0.524005	3	0	0	26	0.33346	0	0	2.89253
PF3D7_0115700	0	2.60036	0	0	3.21929	0.510507	1	0	2	0	0	0	0.0303488	0	0
PF3D7_0200100	0	5.20072	0.763111	0	2.77166	0.488831	1	0	4	1	0	0	0.078141	0.0193722	0
PF3D7_0200200	10.3823	0	0	0	5.21683	0.13474	0.288878	8	0	0	0	0.801631	0	0	0
PF3D7_0200500	12.9779	1.30018	2.28933	3.01854	1.42753	0.476238	0.656859	10	1	3	4	0.904805	0.0901464	0.268182	0.362241
PF3D7_0200600	3.89336	1.30018	2.28933	0	1.18289	0.714506	1	3	1	3	0	0.267832	0.0889477	0.264616	0
PF3D7_0201200	3.89336	0	0	1.50927	1.36625	0.737355	1	3	0	0	2	0.282086	0	0	0.188223
PF3D7_0201300	9.0845	1.30018	0	12.0742	-0.217828	0.919749	0.961664	7	1	0	16	0.767902	0.109295	0	1.75675
PF3D7_0201400	3.89336	2.60036	12.2098	4.52782	-1.36568	0.450233	0.633238	3	2	16	6	0.641432	0.426042	3.37989	1.28399
PF3D7_0201500	285.513	149.521	272.431	264.123	-0.302544	0.368495	0.564525	220	115	357	350	5.07097	2.64095	8.12999	8.07455
PF3D7_0201600	132.374	118.316	132.781	117.723	0.00112152	0.997715	0.998975	102	91	174	156	3.91459	3.47954	6.59765	5.9923
PF3D7_0201700	28.5513	0	1.52622	6.03709	1.91594	0.289772	0.483817	22	0	2	8	0.565902	0	0.0508279	0.205964
PF3D7_0201800	369.869	378.352	284.64	295.817	0.366257	0.127941	0.27851	285	291	373	392	12.1305	12.3402	15.6855	16.6995
PF3D7_0201900	341.318	273.038	244.959	267.141	0.262636	0.331884	0.531948	263	210	321	354	2.71422	2.15925	3.27302	3.65658
PF3D7_0202000	707.294	724.2	514.337	480.703	0.524719	0.00373703	0.0170579	545	557	674	637	13.4553	13.7008	16.4403	15.7405
PF3D7_0202100	84.3561	96.2133	90.0471	129.797	-0.28405	0.52969	0.700406	65	74	118	172	1.96335	2.22695	3.52144	5.1999
PF3D7_0202200	80.4628	53.3073	60.2857	87.5378	-0.144196	0.790998	0.883086	62	41	79	116	2.09239	1.37857	2.6341	3.91825
PF3D7_0202300	79.165	45.5063	31.2875	12.8288	1.4992	0.0420711	0.122575	61	35	41	17	5.05181	2.88787	3.3547	1.40912
PF3D7_0202400	3161.41	3100.93	1153.82	1079.13	1.48778	1.74878e-46	6.7762e-45	2436	2385	1512	1430	39.2131	38.2504	24.0469	23.0394
PF3D7_0202500	7789.31	7171.79	1312.55	1383.25	2.4724	8.62135e-196	1.45478e-193	6002	5516	1720	1833	320.313	293.289	90.6902	97.9091
PF3D7_0202600	286.811	291.24	496.785	402.221	-0.637082	0.00794649	0.0320859	221	224	651	533	5.04666	5.09628	14.6875	12.1821
PF3D7_0202700	324.447	309.443	229.696	227.9	0.470162	0.0758496	0.190388	250	238	301	302	8.87424	8.41708	10.5563	10.7295
PF3D7_0202800	120.694	148.22	209.092	152.437	-0.426898	0.24548	0.432485	93	114	274	202	2.58146	3.15269	7.51428	5.61199
PF3D7_0203000	545.07	590.281	598.279	652.006	-0.139151	0.452107	0.634906	420	454	784	864	5.83635	6.28552	10.7637	12.0168
PF3D7_0203100	120.694	153.421	87.7577	138.098	0.279215	0.505717	0.679529	93	118	115	183	1.11721	1.4123	1.3649	2.20031
PF3D7_0203200	211.539	275.638	264.799	375.809	-0.3951	0.178846	0.348557	163	212	347	498	8.39636	10.8801	17.6598	25.6753
PF3D7_0203300	462.012	414.757	318.98	253.558	0.614919	0.0115775	0.0436639	356	319	418	336	33.8856	30.2516	39.3092	32.01
PF3D7_0203400	25536.5	25556.3	4835.83	4825.9	2.40277	0	0	19677	19656	6337	6395	1092.38	1087.18	347.577	355.333
PF3D7_0203500	24.6579	19.5027	7.63111	18.8659	0.736579	0.485456	0.664964	19	15	10	25	26.5749	20.9027	13.8188	34.9977
PF3D7_0203600	48.0181	49.4068	100.731	107.913	-1.0987	0.0293097	0.092361	37	38	132	143	1.40713	1.43982	4.95975	5.44315
PF3D7_0203700	391.931	542.175	305.244	342.605	0.52787	0.0307172	0.0959294	302	417	400	454	14.8139	20.3794	19.3854	22.2895
PF3D7_0203800	240.09	257.435	351.031	329.021	-0.450862	0.0803857	0.198911	185	198	460	436	8.47221	9.03408	20.8131	19.9845
PF3D7_0203900	433.461	262.636	395.291	370.526	-0.137665	0.613557	0.764111	334	202	518	491	14.2041	8.55881	21.7647	20.8993
PF3D7_0204000	119.396	80.6111	132.018	125.27	-0.363277	0.391679	0.58439	92	62	173	166	3.29827	2.21454	6.12771	5.95647
PF3D7_0204100	587.897	601.983	759.295	844.438	-0.43065	0.0124625	0.0464168	453	463	995	1119	5.61192	5.71462	12.1784	13.8748
PF3D7_0204200	651.489	886.722	689.089	721.432	0.124993	0.506547	0.680141	502	682	903	956	53.6096	72.5632	95.2752	102.183
PF3D7_0204300	548.964	634.487	550.203	643.705	-0.0127484	0.947415	0.97401	423	488	721	853	14.791	17.0009	24.9085	29.8531
PF3D7_0204400	79.165	85.8118	53.4177	58.107	0.564856	0.278673	0.471302	61	66	70	77	15.7513	16.9794	17.8582	19.9003
PF3D7_0204500	351.7	237.933	335.769	372.79	-0.265067	0.328865	0.528832	271	183	440	494	21.6424	14.5606	34.717	39.4861
PF3D7_0204600	293.3	206.728	249.537	163.001	0.27762	0.404873	0.596925	226	159	327	216	4.98451	3.49386	7.12551	4.76816
PF3D7_0204700	2198.45	1956.77	820.344	885.188	1.28467	5.75788e-24	1.40745e-22	1694	1505	1075	1173	64.57	57.1541	40.4837	44.7505
PF3D7_0204800	269.94	345.848	397.581	283.743	-0.145843	0.596131	0.751774	208	266	521	376	11.1359	14.1885	27.5583	20.148
PF3D7_0204900	1576.81	1324.88	984.413	867.832	0.647671	9.86288e-06	8.92608e-05	1215	1019	1290	1150	90.3666	75.5091	94.7927	85.6075
PF3D7_0205000	267.344	247.034	142.702	184.131	0.654179	0.0360224	0.108357	206	190	187	244	10.1543	9.33102	9.10704	12.038
PF3D7_0205100	314.064	408.256	207.566	184.886	0.880154	0.00148095	0.00793733	242	314	272	245	9.32666	12.0569	10.357	9.4506
PF3D7_0205200	46.7203	55.9077	48.8391	79.9914	-0.328209	0.580492	0.741165	36	43	64	106	6.13431	7.30003	10.7745	18.078
PF3D7_0205300	10.3823	59.8082	30.5244	12.0742	0.720663	0.461415	0.643278	8	46	40	16	0.435245	2.49342	2.15009	0.871257
PF3D7_0205400	572.324	637.088	457.866	550.884	0.261668	0.188716	0.362	441	490	600	730	18.5431	20.5274	24.9258	30.722
PF3D7_0205500	1894.77	1980.17	1114.9	1070.07	0.826569	3.46659e-12	5.64915e-11	1460	1523	1461	1418	156.082	162.216	154.313	151.725
PF3D7_0205600	223.219	122.217	188.488	238.465	-0.30567	0.404189	0.596253	172	94	247	316	6.12491	3.33497	8.69004	11.2626
PF3D7_0205700	272.535	319.844	372.398	303.364	-0.189949	0.464111	0.64551	210	246	488	402	25.5411	29.8091	58.6399	48.936
PF3D7_0205800	372.465	349.748	547.913	548.62	-0.602448	0.00387568	0.0175834	287	269	718	727	32.4017	30.2574	80.0873	82.149
PF3D7_0205900	7520.67	7570.94	5493.63	5180.58	0.499633	1.95971e-13	3.36106e-12	5795	5823	7199	6865	146.445	146.61	179.741	173.638
PF3D7_0206000	463.31	390.054	489.917	530.509	-0.257947	0.223573	0.405235	357	300	642	703	6.58575	5.51381	11.7011	12.98
PF3D7_0206100	242.686	349.748	299.902	351.66	-0.13732	0.618354	0.766677	187	269	393	466	5.74666	8.23606	11.9322	14.3332
PF3D7_0206200	67.4849	130.018	79.3635	135.835	-0.123968	0.802663	0.889939	52	100	104	180	1.98208	3.79762	3.91656	6.86708
PF3D7_0206300	1187.47	1253.37	962.283	707.849	0.5475	0.00115569	0.00639051	915	964	1261	938	10.0147	10.512	13.6359	10.2754
PF3D7_0206500	360.785	299.041	655.512	573.523	-0.897318	3.40608e-05	0.000279705	278	230	859	760	5.30528	4.37305	16.1961	14.5164
PF3D7_0206600	129.779	117.016	91.5733	78.4822	0.537377	0.210059	0.388825	100	90	120	104	4.49776	4.03304	5.3325	4.68179
PF3D7_0206700	1.29779	14.302	16.7884	16.602	-1.0981	0.420724	0.609979	1	11	22	22	0.0301692	0.330636	0.655753	0.664307
PF3D7_0206900	752.716	824.314	438.026	439.953	0.844944	3.07063e-06	3.00233e-05	580	634	574	583	37.1321	40.4394	36.3067	37.357
PF3D7_0207000	5067.86	5029.09	7803.57	7799.16	-0.627879	1.1002e-21	2.52418e-20	3905	3868	10226	10335	164.541	162.38	425.708	435.858
PF3D7_0207100	948.682	880.221	872.236	1022.53	-0.0510809	0.744771	0.854555	731	677	1143	1355	11.8333	10.9187	18.2806	21.9539
PF3D7_0207200	149.245	156.021	154.911	140.362	0.0480478	0.892824	0.948682	115	120	203	186	7.62413	7.92624	13.2967	12.3421
PF3D7_0207300	11.6801	5.20072	6.10489	0	1.46837	0.468045	0.6496	9	4	8	0	0.444286	0.196731	0.390179	0
PF3D7_0207400	1890.87	1647.33	2158.08	2002.05	-0.233584	0.0438909	0.126289	1457	1267	2828	2653	40.9623	35.4891	78.5521	74.6525
PF3D7_0207500	7963.22	7754.27	8767.38	8304.02	-0.119199	0.0603487	0.161474	6136	5964	11489	11004	159.712	154.662	295.452	286.671
PF3D7_0207600	10881.9	11175	19481.5	19364.7	-0.816538	3.64005e-56	1.65575e-54	8385	8595	25529	25661	239.413	244.503	720.166	733.332
PF3D7_0207700	1862.32	2342.92	3038.71	2738.57	-0.458197	0.000127189	0.000927931	1435	1802	3982	3629	43.7781	54.7713	120.022	110.809
PF3D7_0207800	799.436	754.104	1373.6	1227.79	-0.743691	3.68556e-07	4.0333e-06	616	580	1800	1627	17.9549	16.8432	51.8356	47.4648
PF3D7_0207900	883.793	949.131	725.718	707.849	0.35454	0.024489	0.080161	681	730	951	938	18.3664	19.6152	25.3402	25.3198
PF3D7_0208000	1296.49	1023.24	1815.44	1723.59	-0.609369	1.16822e-05	0.000104633	999	787	2379	2284	27.48	21.5684	64.6545	62.8824
PF3D7_0208100	3187.36	2610.76	3134.1	3146.08	-0.115208	0.273464	0.464983	2456	2008	4107	4169	40.6127	33.0819	67.0983	68.9997
PF3D7_0208200	613.853	794.409	590.648	549.375	0.304858	0.11482	0.258001	473	611	774	728	30.1477	38.7997	48.7403	46.4416
PF3D7_0208300	171.308	132.618	161.779	95.8388	0.238657	0.558575	0.723486	132	102	212	127	2.24772	1.73046	3.56663	2.16449
PF3D7_0208400	1514.52	1307.98	1593.38	1767.36	-0.251817	0.0503302	0.140265	1167	1006	2088	2342	12.973	11.142	22.9327	26.0579
PF3D7_0208500	439.95	283.439	436.499	385.619	-0.184516	0.479036	0.659605	339	218	572	511	16.9424	10.8549	28.2439	25.561
PF3D7_0208600	1000.59	1016.74	1414.81	1378.72	-0.469633	0.000341715	0.00221501	771	782	1854	1827	36.8327	37.2203	87.5071	87.3576
PF3D7_0208700	1399.01	1284.58	928.706	1044.42	0.443651	0.00149675	0.00799744	1078	988	1217	1384	109.105	99.6271	121.695	140.199
PF3D7_0208800	131.076	218.43	221.302	165.265	-0.145365	0.691231	0.818802	101	168	290	219	5.07798	8.41535	14.4053	11.0204
PF3D7_0208900	25.9557	3.90054	13.736	7.54636	0.488678	0.709506	0.830483	20	3	18	10	0.267583	0.0399892	0.237933	0.133909
PF3D7_0209000	16.8712	33.8047	7.63111	3.01854	2.25116	0.0545592	0.149033	13	26	10	4	0.121151	0.241408	0.0920744	0.0373102
PF3D7_0209100	499.648	725.5	864.604	987.819	-0.596509	0.00251013	0.0123175	385	558	1133	1309	12.7747	18.4467	37.1429	43.4724
PF3D7_0209200	721.569	596.782	542.572	615.783	0.186633	0.329006	0.528897	556	459	711	816	38.1157	31.3498	48.1562	55.9888
PF3D7_0209300	1010.98	966.033	875.288	805.197	0.234473	0.120134	0.266054	779	743	1147	1067	68.1573	64.7675	99.1499	93.4376
PF3D7_0209400	837.072	990.737	1079.04	987.064	-0.176787	0.254444	0.442338	645	762	1414	1308	31.5774	37.1676	68.3942	64.0923
PF3D7_0209500	33.7424	59.8082	35.8662	48.2967	0.152417	0.821686	0.903164	26	46	47	64	1.58686	2.79716	2.83412	3.90957
PF3D7_0209600	459.416	393.954	589.885	485.986	-0.334195	0.120897	0.266729	354	303	773	644	8.47184	7.22455	18.2771	15.4256
PF3D7_0209700	582.706	634.487	455.577	550.13	0.275281	0.16497	0.331525	449	488	597	729	16.8844	18.2832	22.1803	27.4378
PF3D7_0209800	4829.06	5066.8	5763.01	5819	-0.226994	0.00146256	0.0078468	3721	3897	7552	7711	128.726	134.317	258.121	266.994
PF3D7_0209900	11.6801	29.9041	29.7613	22.6391	-0.333549	0.720655	0.83799	9	23	39	30	1.68153	4.28137	7.19913	5.61003
PF3D7_0210000	1017.46	999.838	1121.01	1162.14	-0.178607	0.195314	0.370713	784	769	1469	1540	64.8748	63.3986	120.098	127.545
PF3D7_0210100	8409.66	7951.9	4274.95	3843.36	1.01109	4.19471e-40	1.49269e-38	6480	6116	5602	5093	961.071	903.736	820.876	756.026
PF3D7_0210200	1537.88	1432.8	2193.18	1927.34	-0.472001	7.49428e-05	0.000574818	1185	1102	2874	2554	13.5285	12.5345	32.417	29.1834
PF3D7_0210300	2647.48	3030.72	2777.72	2442.76	0.121272	0.257246	0.445285	2040	2331	3640	3237	88.3604	100.592	155.77	140.331
PF3D7_0210400	351.7	413.457	341.874	319.211	0.210931	0.376246	0.570807	271	318	448	423	25.722	30.0715	42.0114	40.1844
PF3D7_0210500	251.771	189.826	155.675	105.649	0.757053	0.0354005	0.107057	194	146	204	140	4.38929	3.29108	4.56012	3.17032
PF3D7_0210600	119.396	55.9077	78.6004	43.7689	0.51884	0.368549	0.564525	92	43	103	58	5.11587	2.38229	5.65878	3.22806
PF3D7_0210700	63.5915	63.7088	71.7324	61.8802	-0.0697707	0.896832	0.950793	49	49	94	82	4.15016	4.13483	7.86593	6.95128
PF3D7_0210800	93.4406	105.315	115.23	91.311	-0.0553691	0.899682	0.952101	72	81	151	121	3.06327	3.43345	6.34721	5.15252
PF3D7_0210900	2178.98	2272.71	2468.66	2309.94	-0.102219	0.309828	0.50806	1679	1748	3235	3061	77.207	80.0831	146.972	140.881
PF3D7_0211000	164.819	157.322	74.7848	92.8202	0.942525	0.0181965	0.0632044	127	121	98	123	16.2924	15.4653	12.4211	15.7931
PF3D7_0211100	50.6137	58.5081	48.8391	52.0699	0.112847	0.850293	0.921841	39	45	64	69	1.02225	1.17517	1.6574	1.81019
PF3D7_0211200	421.781	214.53	418.185	445.99	-0.441563	0.135384	0.289887	325	165	548	591	20.0055	10.1192	33.3274	36.4113
PF3D7_0211300	115.503	67.6093	65.6275	81.5007	0.315619	0.534249	0.703866	89	52	86	108	7.91062	4.60487	7.55218	9.60785
PF3D7_0211400	97.334	127.418	74.7848	70.1812	0.632622	0.168098	0.335874	75	98	98	93	5.48103	7.13544	7.07589	6.80246
PF3D7_0211500	238.793	182.025	218.25	190.168	0.043215	0.891529	0.948269	184	140	286	252	4.40554	3.33966	6.76551	6.03898
PF3D7_0211600	406.207	452.462	311.349	332.795	0.414686	0.0710023	0.181177	313	348	408	441	37.659	41.7155	48.4997	53.1063
PF3D7_0211700	792.947	653.99	613.541	605.973	0.246715	0.174138	0.343367	611	503	804	803	12.9266	10.6024	16.8056	17.0036
PF3D7_0211800	3997.18	3970.75	3236.35	3436.61	0.25586	0.00198863	0.0101986	3080	3054	4241	4554	123.574	122.078	168.112	182.874
PF3D7_0211900	482.777	508.37	581.49	561.449	-0.205573	0.285271	0.478133	372	391	762	744	16.1405	16.9023	32.6651	32.3095
PF3D7_0212000	251.771	323.745	293.798	309.401	-0.0678162	0.799244	0.888408	194	249	385	410	11.0066	14.0749	21.5807	23.2819
PF3D7_0212100	150.543	274.338	267.852	241.484	-0.261576	0.436261	0.622838	116	211	351	320	1.83071	3.3177	5.47296	5.05468
PF3D7_0212200	223.219	321.144	222.065	232.428	0.26027	0.382003	0.575204	172	247	291	308	9.08297	12.9954	15.1826	16.2792
PF3D7_0212300	1261.45	1211.77	1642.98	1503.24	-0.347201	0.00571415	0.0242423	972	932	2153	1992	31.9991	30.5689	70.0275	65.636
PF3D7_0212400	555.453	605.883	641.013	785.576	-0.296845	0.114629	0.257792	428	466	840	1041	3.27794	3.5558	6.3561	7.97977
PF3D7_0212500	981.126	1129.86	795.924	1061.77	0.184323	0.284046	0.476843	756	869	1043	1407	5.92197	6.782	8.07202	11.0311
PF3D7_0212600	859.135	826.914	171.7	210.543	2.14094	5.46966e-25	1.38221e-23	662	636	225	279	38.0734	36.4431	12.785	16.0602
PF3D7_0212700	107.716	169.023	106.072	205.261	-0.170106	0.692969	0.820304	83	130	139	272	5.2306	8.16226	8.6545	17.1563
PF3D7_0212800	358.189	451.162	254.116	281.479	0.595568	0.0178157	0.0620878	276	347	333	373	5.01978	6.2878	5.98375	6.78995
PF3D7_0212900	720.271	829.514	1359.1	1454.94	-0.860604	3.22958e-09	4.35411e-08	555	638	1781	1928	21.0354	24.092	66.6924	73.1388
PF3D7_0213000	441.247	390.054	284.64	393.165	0.29441	0.238693	0.423398	340	300	373	521	14.9714	13.1613	16.2273	22.9617
PF3D7_0213100	844.859	994.637	721.14	719.923	0.352166	0.0312245	0.0968199	651	765	945	954	30.2812	35.4525	43.4288	44.4143
PF3D7_0213200	145.352	107.915	41.9711	16.602	2.11291	0.000208216	0.00142937	112	83	55	22	10.4726	7.73225	5.08102	2.05892
PF3D7_0213400	881.197	1016.74	670.011	790.859	0.377543	0.0247195	0.0805747	679	782	878	1048	28.024	32.1559	35.8021	43.2916
PF3D7_0213500	367.274	378.352	398.344	290.535	0.114292	0.650187	0.791215	283	291	522	385	15.7717	16.1577	28.742	21.4751
PF3D7_0213600	267.344	260.036	141.939	199.224	0.628257	0.0455768	0.129854	206	200	186	264	2.85865	2.76514	2.55012	3.66673
PF3D7_0213700	195.966	292.54	83.1791	129.043	1.2026	0.00136069	0.00739892	151	225	109	171	11.7606	17.4593	8.38749	13.33
PF3D7_0213800	50.6137	70.2097	75.548	50.5606	-0.0616715	0.914435	0.959124	39	54	99	67	1.95397	2.69551	4.90053	3.35978
PF3D7_0213900	198.561	327.645	323.559	204.506	-0.00501839	0.988038	0.994502	153	252	424	271	3.4058	5.58884	9.32497	6.03781
PF3D7_0214000	1553.45	1258.57	1432.36	1517.57	-0.0690727	0.613246	0.764111	1197	968	1877	2011	44.5633	35.9047	69.04	74.9337
PF3D7_0214100	2046.61	2459.94	2587.71	2688.77	-0.227572	0.039302	0.116433	1577	1892	3391	3563	30.095	35.9731	63.9359	68.0552
PF3D7_0214200	752.716	881.521	1049.28	987.064	-0.317359	0.042833	0.124067	580	678	1375	1308	42.8531	49.9089	100.372	96.7263
PF3D7_0214300	50.6137	96.2133	132.781	144.89	-0.919349	0.0476419	0.13442	39	74	174	192	0.423677	0.800932	1.86756	2.08763
PF3D7_0214400	521.71	474.565	535.704	322.23	0.215799	0.398495	0.59102	402	365	702	427	16.2128	14.6662	27.9719	17.2362
PF3D7_0214500	19.4668	24.7034	25.1827	24.903	-0.181345	0.838137	0.914022	15	19	33	33	0.919399	1.16027	1.99839	2.02446
PF3D7_0214600	136.268	270.437	72.4955	92.8202	1.29862	0.00228228	0.0113918	105	208	95	123	1.62029	3.19786	1.44837	1.89972
PF3D7_0214700	110.312	91.0125	36.6293	22.6391	1.7645	0.00178814	0.00929757	85	70	48	30	6.39754	5.24911	3.56935	2.25994
PF3D7_0214800	107.716	130.018	115.23	81.5007	0.273234	0.529082	0.69978	83	100	151	108	1.29629	1.55603	2.33	1.68823
PF3D7_0214900	380.251	564.278	345.689	434.67	0.275373	0.273323	0.464983	293	434	453	576	6.57454	9.70243	10.0427	12.9361
PF3D7_0215000	360.785	153.421	249.537	315.438	-0.135841	0.707381	0.829294	278	118	327	418	4.76122	2.01349	5.53318	7.16525
PF3D7_0215100	397.123	367.951	434.21	520.699	-0.319809	0.149331	0.310226	306	283	569	690	15.1131	13.9256	27.7651	34.1086
PF3D7_0215200	7.78672	62.4086	55.7071	62.6348	-0.75365	0.355328	0.553685	6	48	73	83	0.229832	1.83187	2.76272	3.18215
PF3D7_0215300	285.513	198.927	106.072	86.7832	1.32892	0.000223174	0.00152206	220	153	139	115	4.82576	3.3437	3.01239	2.52478
PF3D7_0215400	643.702	707.297	582.253	750.863	0.0191497	0.920112	0.961703	496	544	763	995	10.0321	10.9623	15.2471	20.1425
PF3D7_0215500	249.175	289.94	299.139	381.846	-0.337111	0.206947	0.385795	192	223	392	506	5.42365	6.27609	10.9403	14.3062
PF3D7_0215600	172.606	245.734	287.693	276.197	-0.43076	0.149512	0.310479	133	189	377	366	6.39015	9.0472	17.8959	17.6004
PF3D7_0215700	1452.22	1850.15	2060.4	1725.1	-0.19696	0.160261	0.32531	1119	1423	2700	2286	22.7241	28.7909	54.1719	46.4638
PF3D7_0215800	311.469	240.533	384.608	436.934	-0.573669	0.0234487	0.0776329	240	185	504	579	7.50129	5.7609	15.5636	18.1128
PF3D7_0215900	155.734	126.117	275.483	323.739	-1.08817	0.000435539	0.00274338	120	97	361	429	15.4337	12.4295	45.8722	55.224
PF3D7_0216000	288.109	344.547	261.747	359.207	0.0268327	0.921382	0.962267	222	265	343	476	3.20983	3.81741	4.89979	6.8884
PF3D7_0216100	127.183	113.116	118.282	88.2924	0.218277	0.605293	0.759022	98	87	155	117	2.64728	2.34146	4.13676	3.16332
PF3D7_0216200	349.105	419.958	164.069	202.997	1.06695	0.000101067	0.000752039	269	323	215	269	23.742	28.4028	18.7481	23.7629
PF3D7_0216300	424.376	423.858	299.139	310.155	0.477308	0.0378763	0.113282	327	326	392	411	6.73976	6.69434	7.98246	8.47854
PF3D7_0216400	229.708	257.435	412.08	375.809	-0.693632	0.00579567	0.0245086	177	198	540	498	6.74414	7.51643	20.3283	18.9917
PF3D7_0216500	182.988	192.427	290.745	315.438	-0.691298	0.014478	0.0525203	141	148	381	418	2.12216	2.21929	5.6655	6.29677
PF3D7_0216600	403.612	261.336	362.478	341.85	-0.0829609	0.758686	0.863254	311	201	475	453	8.01413	5.16042	12.0933	11.6836
PF3D7_0216700	1539.17	1597.92	1718.53	1743.21	-0.142074	0.211027	0.390203	1186	1229	2252	2310	25.7961	26.6327	48.394	50.2879
PF3D7_0216800	154.437	159.922	192.304	225.636	-0.410936	0.209666	0.388648	119	123	252	299	3.22407	3.32014	6.74547	8.10795
PF3D7_0216900	32.4447	59.8082	26.7089	36.2225	0.55165	0.445218	0.630294	25	46	35	48	1.52583	2.79716	2.11051	2.93217
PF3D7_0217000	167.414	193.727	160.253	153.946	0.200886	0.552346	0.717844	129	149	210	204	4.0145	4.61978	6.45676	6.3541
PF3D7_0217100	1257.55	1423.7	1591.85	1875.27	-0.370876	0.00524568	0.0227154	969	1095	2086	2485	39.6196	44.606	84.2663	101.694
PF3D7_0217200	163.521	161.222	121.335	70.1812	0.762041	0.067874	0.176378	126	124	159	93	2.0686	2.02825	2.57904	1.52817
PF3D7_0217300	486.67	564.278	358.662	369.017	0.530294	0.0130909	0.0481227	375	434	470	489	61.4054	70.8041	76.0373	80.1431
PF3D7_0217400	1511.92	1456.2	1015.7	1143.27	0.459167	0.000521022	0.00322922	1165	1120	1331	1515	64.89	62.1532	73.246	84.4592
PF3D7_0217500	1186.18	1244.27	241.143	341.85	2.05947	1.3006e-26	3.50693e-25	914	957	316	453	24.8634	25.937	8.49287	12.3337
PF3D7_0217600	307.575	325.045	384.608	579.561	-0.608035	0.0174958	0.0611359	237	250	504	768	3.7269	3.91681	7.83039	12.0877
PF3D7_0217700	251.771	157.322	144.228	160.738	0.423776	0.235096	0.418833	194	121	189	213	11.8909	7.3891	11.4453	13.067
PF3D7_0217800	12678.1	13312.5	5615.73	5324.71	1.24833	3.35198e-88	2.16471e-86	9769	10239	7359	7056	978.891	1022.2	728.546	707.661
PF3D7_0217900	1288.7	1183.16	1703.26	1666.99	-0.447244	0.000264145	0.00176468	993	910	2232	2209	31.6455	28.8934	70.2767	70.4598
PF3D7_0218000	907.153	921.827	1119.48	1279.86	-0.391639	0.00707276	0.0290633	699	709	1467	1696	41.3103	41.7465	85.6573	100.32
PF3D7_0218100	360.785	297.741	415.132	451.272	-0.395807	0.0912722	0.218161	278	229	544	598	18.4914	15.1759	35.7501	39.8114
PF3D7_0218200	295.895	375.752	378.503	362.225	-0.141249	0.564076	0.727486	228	289	496	480	5.63868	7.12088	12.1193	11.8814
PF3D7_0218300	1831.18	1812.45	1107.27	1048.94	0.756895	3.74764e-10	5.4607e-09	1411	1394	1451	1390	91.7331	90.2932	93.2009	90.4474
PF3D7_0218400	372.465	330.246	422	332.04	-0.101633	0.678422	0.811161	287	254	553	440	14.2798	12.5912	27.1843	21.9116
PF3D7_0218500	3209.43	3071.02	1514.77	1438.34	1.08866	1.23267e-27	3.48544e-26	2473	2362	1985	1906	106.977	101.798	84.8363	82.5225
PF3D7_0218600	781.267	764.505	869.183	814.252	-0.123058	0.437663	0.623819	602	588	1139	1079	7.24132	7.0468	13.5363	12.9905
PF3D7_0218700	938.3	927.028	820.344	1127.43	-0.0624633	0.720488	0.83799	723	713	1075	1494	30.0246	29.5	44.1063	62.0971
PF3D7_0218800	5923.1	5519.26	1282.79	1488.14	2.04587	6.36643e-101	4.69054e-99	4564	4245	1681	1972	734.212	680.373	267.176	317.516
PF3D7_0218900	15.5734	2.60036	18.3147	3.77318	-0.280924	0.851309	0.922178	12	2	24	5	7.55286	1.25416	14.9243	3.1498
PF3D7_0219000	0	10.4014	0.763111	0	3.77274	0.238024	0.422499	0	8	1	0	0	9.78858	1.21336	0
PF3D7_0219100	97.334	148.22	46.5498	62.6348	1.16911	0.016731	0.0588963	75	114	61	83	3.90733	5.91721	3.1398	4.32792
PF3D7_0219200	52413.7	51803	17535.5	17689.4	1.56492	6.56221e-281	2.14543e-278	40387	39843	22979	23441	3322.85	3265.99	1867.9	1930.31
PF3D7_0219300	390.634	345.848	248.011	215.071	0.669447	0.00985747	0.0382525	301	266	325	285	29.6887	26.1396	31.671	28.1353
PF3D7_0219400	5772.55	5293.03	4109.35	3850.15	0.475349	3.20181e-09	4.32935e-08	4448	4071	5385	5102	303.479	276.731	362.997	348.407
PF3D7_0219500	228.41	448.562	573.096	424.86	-0.559874	0.0593122	0.159436	176	345	751	563	9.63264	18.8124	40.6094	30.8406
PF3D7_0219600	876.006	878.921	1005.78	824.063	-0.0602551	0.710303	0.831049	675	676	1318	1092	18.7313	18.6898	36.1354	30.3297
PF3D7_0219700	49.3159	40.3056	41.9711	32.4494	0.268257	0.693468	0.820652	38	31	55	43	2.67795	2.17657	3.82943	3.03297
PF3D7_0219800	189.477	226.231	326.611	328.267	-0.655677	0.0167969	0.0590486	146	174	428	435	3.63394	4.31486	10.525	10.8367
PF3D7_0219900	16.8712	41.6057	22.8933	31.6947	0.0991076	0.907964	0.956608	13	32	30	42	0.720112	1.76604	1.64184	2.32856
PF3D7_0220000	3022.54	2799.29	3849.13	3979.95	-0.427372	8.87823e-07	9.26986e-06	2329	2153	5044	5274	34.2597	31.5537	73.3065	77.649
PF3D7_0220100	194.668	235.332	308.297	314.683	-0.534874	0.0532656	0.146417	150	181	404	417	3.5966	4.32387	9.57053	10.0074
PF3D7_0220200	3087.43	3146.43	2358.01	2168.07	0.46189	1.23339e-06	1.26013e-05	2379	2420	3090	2873	70.9227	71.8786	91.0129	85.7252
PF3D7_0220300	124.587	117.016	76.3111	55.0884	0.878832	0.0566539	0.153632	96	90	100	73	3.48636	3.25639	3.58801	2.65342
PF3D7_0220400	6.48893	33.8047	16.0253	31.6947	-0.244322	0.81446	0.899625	5	26	21	42	0.25051	1.29784	1.03951	2.10613
PF3D7_0220500	229.708	356.249	182.383	126.024	0.926064	0.00632107	0.0264518	177	274	239	167	8.60268	13.268	11.4766	8.1238
PF3D7_0220600	307.575	377.052	515.1	559.94	-0.651041	0.00325283	0.0152364	237	290	675	742	8.60384	10.489	24.2104	26.9606
PF3D7_0220700	98.6318	109.215	36.6293	44.5235	1.35669	0.00870028	0.034583	76	84	48	59	4.29252	4.72685	2.67851	3.33529
PF3D7_0220800	171.308	148.22	356.373	253.558	-0.932609	0.00285948	0.0136978	132	114	467	336	2.59427	2.23223	9.06801	6.60941
PF3D7_0221000	10.3823	0	2.28933	0	2.18245	0.450364	0.633238	8	0	3	0	0.886291	0	0.328368	0
PF3D7_0221100	5.19115	11.7016	12.9729	15.0927	-0.732535	0.572793	0.734922	4	9	17	20	0.514456	1.15325	2.16019	2.57455
PF3D7_0221200	251.771	157.322	232.749	237.71	-0.201612	0.535964	0.705492	194	121	305	315	7.64049	4.74787	11.8679	12.4169
PF3D7_0221300	7.78672	0	0	0	4.80178	0.216886	0.396438	6	0	0	0	0.547309	0	0	0
PF3D7_0221400	54.507	37.7052	39.6818	47.5421	0.0802038	0.902752	0.953731	42	29	52	63	4.57749	3.14898	5.59932	6.87228
PF3D7_0221500	524.306	588.981	229.696	188.659	1.41212	2.3591e-09	3.25605e-08	404	453	301	250	60.007	67.0366	44.1714	37.1657
PF3D7_0221600	0	0	0	3.01854	-2.65946	0.582608	1	0	0	0	4	0	0	0	0.649234
PF3D7_0221700	24.6579	32.5045	22.8933	52.0699	-0.391359	0.624249	0.772345	19	25	30	69	0.693258	0.908813	1.08147	2.51984
PF3D7_0221900	0	18.2025	6.10489	0	1.57679	0.489146	0.668162	0	14	8	0	0	1.11747	0.633226	0
PF3D7_0222000	0	0	0	2.26391	-2.24456	0.643994	1	0	0	0	3	0	0	0	0.356161
PF3D7_0222100	227.113	143.02	103.02	111.686	0.785675	0.0426153	0.123707	175	110	135	148	14.2584	8.92931	10.8672	12.0691
PF3D7_0222300	79.165	101.414	64.1013	68.6719	0.443618	0.370525	0.566545	61	78	84	91	7.13472	9.0894	9.70689	10.653
PF3D7_0222600	311.469	314.643	209.092	306.382	0.280402	0.324649	0.524958	240	242	274	406	21.833	21.9337	24.6267	36.9667
PF3D7_0223100	0	0	0.763111	7.54636	-4.12025	0.235178	0.418833	0	0	1	10	0	0	0.100197	1.01504
PF3D7_0223400	6.48893	13.0018	0	5.28245	1.88225	0.33488	0.534888	5	10	0	7	0.511712	1.01964	0	0.717027
PF3D7_0223500	20.7646	29.9041	7.63111	16.602	1.06372	0.299299	0.49561	16	23	10	22	0.246599	0.353177	0.152274	0.339372
PF3D7_0300100	0	0	1.52622	2.26391	-2.98754	0.523964	1	0	0	2	3	0	0	0.0300138	0.0456079
PF3D7_0300500	0	10.4014	1.52622	0	2.77034	0.354476	0.552753	0	8	2	0	0	0.743207	0.184251	0
PF3D7_0300700	6.48893	2.60036	0	19.6205	-1.1104	0.573595	0.735411	5	2	0	26	0.454855	0.18127	0	2.36733
PF3D7_0301000	29.8491	16.9023	14.4991	5.28245	1.24137	0.262403	0.451748	23	13	19	7	0.941549	0.530215	0.768462	0.286811
PF3D7_0301200	45.4225	10.4014	84.7053	35.4679	-1.1059	0.170308	0.338463	35	8	111	47	1.27521	0.290399	3.99566	1.71393
PF3D7_0301300	94.7384	139.119	97.6782	86.0285	0.348241	0.430893	0.618382	73	107	128	114	3.40188	4.9679	5.89331	5.3172
PF3D7_0301400	205.05	235.332	164.069	140.362	0.532693	0.101921	0.236429	158	181	215	186	12.2868	14.0234	16.5186	14.4769
PF3D7_0301500	168.712	191.126	167.121	191.678	0.0041173	0.990051	0.995548	130	147	219	254	3.94921	4.44916	6.57301	7.72294
PF3D7_0301600	373.762	334.146	305.244	294.308	0.239699	0.327639	0.527511	288	257	400	390	9.86832	8.77359	13.5414	13.3751
PF3D7_0301700	988.913	1224.77	1150.01	944.804	0.0796599	0.623982	0.772345	762	942	1507	1252	21.8375	26.8963	42.6693	35.9116
PF3D7_0301800	64.8893	37.7052	19.0778	56.5977	0.43878	0.552842	0.718311	50	29	25	75	2.05688	1.18859	1.01609	3.08804
PF3D7_0301900	171.308	200.228	199.172	161.492	0.0428989	0.897282	0.950793	132	154	261	214	6.42797	7.47161	12.5572	10.4303
PF3D7_0302000	1216.03	1229.97	983.65	1192.33	0.168705	0.247134	0.433803	937	946	1289	1580	36.7018	36.9175	49.8833	61.9423
PF3D7_0302100	1665.06	1571.92	1504.09	1818.67	-0.037778	0.769551	0.869819	1283	1209	1971	2410	19.267	18.0887	29.2433	36.2231
PF3D7_0302200	225.815	230.132	253.353	379.582	-0.47329	0.10874	0.248175	174	177	332	503	3.65055	3.69978	6.88178	10.5623
PF3D7_0302500	147.948	68.9095	100.731	175.076	-0.346971	0.46792	0.649599	114	53	132	232	2.01022	0.931124	2.29967	4.09457
PF3D7_0302600	437.354	447.262	431.921	569.75	-0.179362	0.417721	0.607477	337	344	566	755	7.03952	7.15921	11.6811	15.7849
PF3D7_0302700	279.024	230.132	274.72	297.327	-0.168032	0.539324	0.707423	215	177	360	394	21.8042	17.8841	36.0709	39.9926
PF3D7_0302800	83.0583	79.3109	98.4413	91.311	-0.22481	0.627784	0.775245	64	61	129	121	2.45528	2.33155	4.8895	4.6461
PF3D7_0302900	1733.84	2237.61	3120.36	2880.45	-0.595493	1.01491e-06	1.05337e-05	1336	1721	4089	3817	22.4161	28.7693	67.7837	64.1001
PF3D7_0303000	106.418	111.815	222.828	233.183	-1.06321	0.00183976	0.00951907	82	86	292	309	3.40387	3.55673	11.9756	12.8381
PF3D7_0303100	90.845	53.3073	132.018	139.608	-0.913981	0.0455746	0.129854	70	41	173	185	1.06792	0.623186	2.6076	2.82484
PF3D7_0303200	1287.4	1242.97	1501.8	1547.76	-0.269256	0.0283146	0.0898205	992	956	1968	2051	20.313	19.5035	39.8144	42.0349
PF3D7_0303300	2032.33	1807.25	1190.45	1257.22	0.649525	1.05061e-07	1.23777e-06	1566	1390	1560	1666	75.0613	66.3793	73.8759	79.9248
PF3D7_0303400	389.336	310.743	566.228	551.639	-0.67513	0.00199677	0.0102202	300	239	742	731	8.75441	6.94859	21.3926	21.3503
PF3D7_0303500	352.998	370.551	392.239	507.116	-0.313872	0.17996	0.349438	272	285	514	672	3.82673	3.99482	7.14456	9.46259
PF3D7_0303600	299.789	224.931	118.282	101.876	1.2531	0.000194768	0.00134233	231	173	155	135	20.4959	15.293	13.5875	11.9887
PF3D7_0303700	817.605	803.511	891.313	995.365	-0.218892	0.158911	0.323495	630	618	1168	1319	33.304	32.549	61.0031	69.7883
PF3D7_0303800	275.131	252.235	372.398	294.308	-0.338175	0.204281	0.382808	212	194	488	390	7.13074	6.5012	16.2171	13.1294
PF3D7_0303900	32.4447	109.215	59.5226	33.9586	0.599781	0.378664	0.57278	25	84	78	45	3.32579	11.1334	10.2519	5.99169
PF3D7_0304000	58.4004	68.9095	13.736	16.602	2.06899	0.00341789	0.0158924	45	53	18	22	1.7524	2.05632	0.692545	0.857485
PF3D7_0304100	35.0402	20.8029	16.7884	24.1484	0.447877	0.616125	0.765364	27	16	22	32	0.883376	0.521549	0.711145	1.04789
PF3D7_0304200	212.837	302.942	183.147	164.511	0.569101	0.0731469	0.185294	164	233	240	218	7.0309	9.95214	10.1656	9.35419
PF3D7_0304300	253.068	218.43	189.251	270.914	0.0350059	0.910275	0.958078	195	168	248	359	3.88706	3.33649	4.88419	7.16248
PF3D7_0304400	3603.95	3557.29	3179.12	3170.23	0.173604	0.036709	0.110169	2777	2736	4166	4201	164.504	161.477	243.823	249.079
PF3D7_0304500	698.209	659.191	621.172	746.335	-0.0107518	0.952547	0.976453	538	507	814	989	40.8591	38.3626	61.078	75.1771
PF3D7_0304600	1657.27	1824.15	180.094	190.923	3.23005	6.33224e-92	4.35841e-90	1277	1403	236	253	63.2252	69.2071	11.5442	12.5372
PF3D7_0304700	37.6358	19.5027	30.5244	29.4308	-0.0693549	0.932525	0.966789	29	15	40	39	2.0581	1.0606	2.80467	2.77022
PF3D7_0304800	88.2495	175.524	128.203	187.904	-0.261246	0.541984	0.709028	68	135	168	249	1.44654	2.86121	3.5309	5.30156
PF3D7_0304900	44.1247	114.416	77.8373	76.9729	0.0342906	0.951272	0.975898	34	88	102	102	2.63585	6.797	7.81259	7.9145
PF3D7_0305000	347.807	443.361	389.186	369.772	0.0599597	0.798971	0.888293	268	341	510	490	15.5376	19.6969	29.2129	28.4334
PF3D7_0305100	604.768	849.017	773.031	684.455	-0.00366098	0.985103	0.993077	466	653	1013	907	3.93134	5.4886	8.44342	7.65852
PF3D7_0305200	681.338	803.511	617.357	833.118	0.0337094	0.862199	0.929164	525	618	809	1104	10.5931	12.4235	16.1274	22.2953
PF3D7_0305300	449.034	533.073	1233.95	1388.53	-1.41702	6.71238e-18	1.3989e-16	346	410	1617	1840	8.62686	10.1848	39.8327	45.9173
PF3D7_0305400	487.968	560.377	373.161	449.009	0.350533	0.104434	0.241084	376	431	489	595	34.4854	39.3839	44.3109	54.6194
PF3D7_0305500	1103.12	1361.29	876.814	1042.15	0.360852	0.0230578	0.0765326	850	1047	1149	1381	6.68169	8.19988	8.92362	10.8653
PF3D7_0305600	1829.88	1614.82	2143.58	2130.34	-0.311168	0.00550278	0.0236137	1410	1242	2809	2823	41.9852	36.8461	82.6385	84.1337
PF3D7_0305700	2042.72	1865.76	2461.8	2138.64	-0.235128	0.0386164	0.11497	1574	1435	3226	2834	115.363	104.787	233.605	207.896
PF3D7_0305800	37.6358	22.103	17.5515	43.0143	-0.0200464	0.981113	0.991155	29	17	23	57	0.873076	0.509914	0.684125	1.71756
PF3D7_0305900	68.7827	63.7088	100.731	61.1255	-0.288665	0.5867	0.745286	53	49	132	81	6.1775	5.69018	15.2007	9.44939
PF3D7_0306000	939.597	977.735	738.691	953.105	0.180473	0.285214	0.478133	724	752	968	1263	65.9822	68.2809	87.16	115.206
PF3D7_0306100	304.98	343.247	450.235	559.94	-0.6401	0.00560877	0.0239702	235	264	590	742	7.50337	8.3982	18.6121	23.7124
PF3D7_0306200	930.513	1190.96	1070.64	983.291	0.0466833	0.76977	0.869878	717	916	1403	1303	28.4946	36.2688	55.0878	51.8287
PF3D7_0306300	3252.25	3277.75	1964.25	2005.07	0.718186	7.71588e-15	1.41125e-13	2506	2521	2574	2657	98.7349	98.9591	100.196	104.776
PF3D7_0306400	1288.7	1197.46	2045.9	1672.27	-0.580626	1.56451e-05	0.00013572	993	921	2681	2216	29.4898	27.2506	78.6635	65.868
PF3D7_0306500	363.38	366.651	707.404	643.705	-0.888091	7.41836e-06	6.92954e-05	280	282	927	853	16.2521	16.3077	53.1599	49.5544
PF3D7_0306600	434.758	434.26	364.004	327.512	0.329663	0.142312	0.299812	335	334	477	434	36.5505	36.3068	51.4187	47.3937
PF3D7_0306700	829.285	949.131	390.713	482.213	1.02657	5.41967e-08	6.53233e-07	639	730	512	639	34.709	39.5054	27.4767	34.7395
PF3D7_0306800	722.867	795.71	940.152	824.817	-0.216896	0.186123	0.357812	557	612	1232	1093	23.1501	25.3421	50.5896	45.4673
PF3D7_0306900	133876	132565	46662.7	46555	1.51514	0	0	103157	101959	61148	61692	4732.76	4660.52	2771.74	2832.87
PF3D7_0307000	54.507	46.8064	14.4991	18.1113	1.63529	0.0308166	0.096123	42	36	19	24	26.435	22.5749	11.8151	15.119
PF3D7_0307100	29943.8	28960.2	11479.5	11638	1.34938	3.21869e-166	4.43079e-164	23073	22274	15043	15422	1992.76	1916.65	1283.63	1333.14
PF3D7_0307200	5854.31	5862.51	5960.66	5873.33	-0.0143519	0.831532	0.909608	4511	4509	7811	7783	277.847	276.698	475.327	479.802
PF3D7_0307300	275.131	266.537	15.2622	6.03709	4.67028	1.16498e-22	2.73274e-21	212	205	20	8	13.9266	13.417	1.29805	0.525994
PF3D7_0307400	634.618	867.219	757.769	834.628	-0.0845148	0.651397	0.792248	489	667	993	1106	31.0105	42.1424	62.2161	70.2
PF3D7_0307500	293.3	161.222	235.038	236.201	-0.0520715	0.876739	0.939237	226	124	308	313	10.9683	5.9958	14.7685	15.204
PF3D7_0307600	446.439	455.063	470.839	659.552	-0.326501	0.142727	0.300324	344	350	617	874	12.4838	12.6546	22.1221	31.7454
PF3D7_0307700	1980.42	2080.29	2770.09	2937.8	-0.491245	6.14478e-07	6.53477e-06	1526	1600	3630	3893	23.1369	24.1693	54.3766	59.077
PF3D7_0307800	721.569	656.59	858.5	806.706	-0.272931	0.0989177	0.231632	556	505	1125	1069	15.0637	13.6315	30.1137	28.988
PF3D7_0307900	329.638	247.034	162.543	141.117	0.925375	0.00291785	0.0139136	254	190	213	187	2.11449	1.57587	1.75189	1.5581
PF3D7_0308000	459.416	575.979	463.971	299.591	0.439465	0.0834114	0.205136	354	443	608	397	14.1691	17.6659	24.0435	15.9042
PF3D7_0308100	447.736	530.473	681.458	771.238	-0.570565	0.00290179	0.013875	345	408	893	1022	5.72375	6.74396	14.6375	16.9705
PF3D7_0308200	3356.08	3243.95	2246.6	2181.65	0.575746	2.94752e-10	4.30684e-09	2586	2495	2944	2891	80.4767	77.3581	90.5177	90.0476
PF3D7_0308300	1.29779	28.6039	19.8409	7.54636	0.126833	0.926115	0.964081	1	22	26	10	0.0568312	1.24567	1.45987	0.568812
PF3D7_0308400	134.97	118.316	57.2333	48.2967	1.26321	0.00658116	0.0273657	104	91	75	64	88.011	76.7252	62.7073	54.2083
PF3D7_0308500	8264.3	7989.6	2116.87	2108.45	1.94366	1.10353e-157	1.37443e-155	6368	6145	2774	2794	445.339	428.157	191.667	195.567
PF3D7_0308600	988.913	856.818	1017.23	908.582	-0.0612294	0.695426	0.821476	762	659	1333	1204	25.7593	22.1952	44.5209	40.737
PF3D7_0308700	48.0181	113.116	77.8373	116.214	-0.268334	0.616784	0.765391	37	87	102	154	1.66939	3.91083	4.54684	6.95439
PF3D7_0308800	3567.61	3189.34	1438.46	1576.43	1.16423	2.24211e-28	6.409e-27	2749	2453	1885	2089	295.136	262.385	199.946	224.475
PF3D7_0308900	596.982	664.392	786.767	810.479	-0.34061	0.0451489	0.128775	460	511	1031	1074	9.59889	10.6237	21.2557	22.431
PF3D7_0309000	471.096	616.285	468.55	541.074	0.10698	0.616525	0.765391	363	474	614	717	13.748	17.8856	22.9749	27.179
PF3D7_0309100	32.4447	9.10125	22.8933	19.6205	-0.0330883	0.973724	0.989231	25	7	30	26	2.98296	0.832146	3.53657	3.10501
PF3D7_0309200	843.561	776.207	909.628	1128.18	-0.331276	0.0447307	0.128001	650	597	1192	1495	9.4022	8.60368	17.0352	21.6441
PF3D7_0309300	1142.05	1098.65	646.355	782.558	0.64897	4.78727e-05	0.000382324	880	845	847	1037	23.1023	22.1015	21.9689	27.2479
PF3D7_0309400	7.78672	10.4014	0.763111	0.754636	3.58298	0.0861464	0.209596	6	8	1	1	5.07756	6.74508	0.836098	0.847004
PF3D7_0309500	4895.25	4971.89	4405.44	4339.91	0.174118	0.0179926	0.0625793	3772	3824	5773	5751	115.213	116.37	174.215	175.815
PF3D7_0309600	27557.2	27552.1	10137.2	9768.01	1.46916	1.75545e-189	2.86962e-187	21234	21191	13284	12944	1210.17	1203.26	747.991	738.354
PF3D7_0309700	572.324	482.366	404.449	415.805	0.362681	0.0843927	0.206938	441	371	530	551	24.3081	20.3741	28.863	30.398
PF3D7_0309800	277.726	426.459	374.687	314.683	0.0306903	0.910185	0.958078	214	328	491	417	12.6844	19.3698	28.7536	24.7386
PF3D7_0309900	388.038	330.246	229.696	341.85	0.329577	0.233875	0.417593	299	254	301	453	5.62607	4.76169	5.5957	8.53129
PF3D7_0310000	423.078	512.271	470.839	466.365	-0.00287226	0.989177	0.995074	326	394	617	618	26.5613	31.9832	49.6673	50.3968
PF3D7_0310100	103.823	105.315	85.4684	52.0699	0.604804	0.217157	0.396768	80	81	112	69	4.76992	4.81171	6.5977	4.11767
PF3D7_0310200	1188.77	1220.87	1296.53	1147.8	-0.0205861	0.87947	0.94129	916	939	1699	1521	6.20974	6.34215	11.3795	10.3202
PF3D7_0310300	734.547	830.814	863.841	900.281	-0.172477	0.280453	0.472784	566	639	1132	1193	10.5339	11.8486	20.8148	22.2226
PF3D7_0310400	1130.37	1090.85	1580.4	1396.83	-0.422585	0.00145792	0.007838	871	839	2071	1851	21.4722	20.6069	50.442	45.6717
PF3D7_0310500	1245.87	1255.97	1159.93	1236.09	0.0623318	0.63363	0.779153	960	966	1520	1638	12.1836	12.2145	19.059	20.8065
PF3D7_0310600	895.473	795.71	661.617	827.836	0.183195	0.298761	0.495033	690	612	867	1097	45.121	39.8726	56.0148	71.799
PF3D7_0310700	251.771	404.356	399.87	384.864	-0.258257	0.338219	0.537276	194	311	524	510	19.267	30.7727	51.4159	50.695
PF3D7_0310800	517.817	445.961	521.205	522.963	-0.115568	0.567525	0.730493	399	343	683	693	75.1051	64.3256	127.02	130.561
PF3D7_0310900	176.499	139.119	270.141	285.252	-0.815318	0.00794212	0.0320859	136	107	354	378	4.86877	3.81643	12.521	13.5442
PF3D7_0311000	0	10.4014	6.868	3.77318	-0.0328711	0.987401	0.994052	0	8	9	5	0	1.29881	1.44897	0.815481
PF3D7_0311100	934.406	773.607	753.953	787.84	0.14771	0.37682	0.571346	720	595	988	1044	26.8149	22.0777	36.3542	38.9158
PF3D7_0311200	163.521	201.528	141.175	216.581	0.028976	0.935147	0.967515	126	155	185	287	2.37574	2.91174	3.4463	5.41616
PF3D7_0311300	691.72	773.607	1060.72	823.308	-0.362553	0.0403426	0.118891	533	595	1390	1091	9.09603	10.1166	23.4365	18.6351
PF3D7_0311400	48.0181	100.114	21.3671	18.8659	1.88047	0.00572261	0.0242585	37	77	28	25	0.438414	0.909006	0.327789	0.296486
PF3D7_0311500	1042.12	1259.87	520.441	569.75	1.07825	1.04349e-10	1.57305e-09	803	969	682	755	54.5654	65.6023	45.7868	51.3489
PF3D7_0311600	325.744	334.146	223.591	326.757	0.261764	0.345992	0.544654	251	257	293	433	8.66241	8.83673	9.99048	14.9567
PF3D7_0311700	447.736	431.659	106.072	132.816	1.88003	7.10322e-12	1.13978e-10	345	332	139	176	25.0672	24.0336	9.97828	12.7992
PF3D7_0311800	652.787	791.809	870.709	934.994	-0.32193	0.0561862	0.152443	503	609	1141	1239	21.0709	25.4171	47.2232	51.9481
PF3D7_0311900	516.519	609.784	418.948	435.425	0.398631	0.0516342	0.143136	398	469	549	577	15.6442	18.367	21.3205	22.7002
PF3D7_0312000	2480.07	2613.36	925.653	1024.04	1.38534	4.91496e-33	1.61699e-31	1911	2010	1213	1357	284.685	298.327	178.533	202.333
PF3D7_0312100	503.541	469.365	656.275	612.765	-0.383339	0.0434078	0.125099	388	361	860	812	10.2528	9.50412	22.4524	21.4758
PF3D7_0312200	59.6982	42.9059	78.6004	65.6533	-0.491435	0.384385	0.577129	46	33	103	87	1.13651	0.812313	2.51424	2.15138
PF3D7_0312300	563.239	588.981	576.912	712.377	-0.16222	0.398309	0.590912	434	453	756	944	37.1965	38.6816	64.0159	80.9779
PF3D7_0312400	3356.08	3186.74	3799.53	3512.08	-0.160255	0.0675108	0.175696	2586	2451	4979	4654	63.4868	59.9503	120.768	114.357
PF3D7_0312500	343.913	257.435	223.591	286.762	0.23665	0.409704	0.60083	265	198	293	380	9.84752	7.3306	10.7573	14.1334
PF3D7_0312600	891.579	955.632	322.796	467.12	1.22544	2.56869e-09	3.49047e-08	687	735	423	619	898.496	957.724	546.58	810.275
PF3D7_0312700	36.338	49.4068	27.472	13.5835	1.06278	0.184577	0.355626	28	38	36	18	37.1018	50.1665	47.1295	23.8721
PF3D7_0312800	39137.3	38993.7	11664.1	11700.6	1.74156	0	0	30157	29991	15285	15505	2417.96	2395.77	1210.82	1244.27
PF3D7_0312900	6.48893	7.80107	5.34177	13.5835	-0.4056	0.786499	0.880226	5	6	7	18	0.543176	0.649404	0.751315	1.95716
PF3D7_0313000	352.998	374.452	339.584	276.197	0.240495	0.333176	0.533143	272	288	445	366	20.5953	21.7262	33.2899	27.7372
PF3D7_0313100	1360.08	1713.64	1697.92	1677.56	-0.13512	0.310042	0.508251	1048	1318	2225	2223	32.0008	40.0967	67.1249	67.9393
PF3D7_0313200	336.127	276.938	421.237	364.489	-0.35793	0.146785	0.306134	259	213	552	483	27.9556	22.9056	58.8656	52.1793
PF3D7_0313300	175.201	183.325	214.434	242.993	-0.351505	0.255702	0.443788	135	141	281	322	22.7725	23.6967	46.8313	54.3643
PF3D7_0313400	321.851	262.636	418.948	338.077	-0.373095	0.146448	0.305694	248	202	549	448	8.57651	6.95991	18.7579	15.5067
PF3D7_0313500	97.334	174.224	153.385	89.8017	0.159295	0.723002	0.839704	75	134	201	119	2.3034	4.10022	6.099	3.65795
PF3D7_0313600	507.434	544.775	691.378	605.973	-0.302116	0.110089	0.250597	391	419	906	803	15.2206	16.2503	34.8446	31.2861
PF3D7_0313700	1199.15	884.122	884.445	719.923	0.376913	0.039308	0.116433	924	680	1159	954	54.7039	40.1096	67.7927	56.5297
PF3D7_0313800	630.724	746.303	837.896	650.496	-0.112149	0.555946	0.721043	486	574	1098	862	14.7329	17.3363	32.8857	26.1541
PF3D7_0313900	9.0845	10.4014	9.92044	32.4494	-1.12087	0.335962	0.535412	7	8	13	43	0.214201	0.243897	0.393024	1.31696
PF3D7_0314000	600.875	647.489	800.503	888.961	-0.436563	0.0100831	0.0389833	463	498	1049	1178	35.6743	38.2294	79.8553	90.8453
PF3D7_0314100	607.364	431.659	328.138	379.582	0.553952	0.0201806	0.0686824	468	332	430	503	54.5485	38.5539	49.5175	58.6796
PF3D7_0314200	216.73	257.435	265.563	411.277	-0.513532	0.0837984	0.205701	167	198	348	545	3.56307	4.20888	7.3357	11.6382
PF3D7_0314300	20.7646	36.405	103.783	46.7874	-1.39704	0.0402663	0.118733	16	28	136	62	0.873795	1.52349	7.33807	3.38894
PF3D7_0314400	282.917	366.651	272.431	272.424	0.25359	0.338952	0.537943	218	282	357	361	8.50587	10.9624	13.7621	14.0978
PF3D7_0314500	474.99	482.366	287.693	436.18	0.403202	0.105215	0.242535	366	371	377	578	10.087	10.1871	10.2654	15.9438
PF3D7_0314600	251.771	321.144	206.803	287.516	0.212762	0.471778	0.653222	194	247	271	381	8.70233	11.0389	12.0104	17.1057
PF3D7_0314700	89.5473	70.2097	19.8409	78.4822	0.699939	0.293531	0.488259	69	54	26	104	1.19701	0.93333	0.445631	1.80578
PF3D7_0314800	80.4628	162.522	168.647	166.02	-0.461913	0.266167	0.456647	62	125	221	220	1.67571	3.36598	5.90138	5.95131
PF3D7_0314900	436.056	435.56	719.613	705.585	-0.709392	0.000137771	0.000995415	336	335	943	935	14.0928	13.999	39.0772	39.2511
PF3D7_0315000	507.434	495.368	273.194	276.951	0.866149	0.000104114	0.000771417	391	381	358	367	39.2578	38.1125	35.5129	36.8806
PF3D7_0315100	757.907	500.569	682.984	756.145	-0.193514	0.358827	0.556551	584	385	895	1002	32.1903	21.143	48.7403	55.2792
PF3D7_0315200	106.418	140.419	32.8138	50.5606	1.56562	0.00197455	0.0101363	82	108	43	67	1.30147	1.7078	0.674281	1.06433
PF3D7_0315300	231.006	228.832	196.119	233.183	0.0990725	0.739408	0.852887	178	176	257	309	3.37961	3.3293	4.82096	5.87202
PF3D7_0315400	909.748	722.9	862.315	957.633	-0.156693	0.356873	0.554442	701	556	1130	1269	47.6987	37.6927	75.9663	86.4236
PF3D7_0315500	559.346	581.18	489.917	436.934	0.299327	0.129958	0.281961	431	447	642	579	27.9844	28.9161	41.1839	37.627
PF3D7_0315600	140.161	228.832	75.548	49.0514	1.56649	0.00038306	0.00244906	108	176	99	65	4.1928	6.80748	3.79725	2.52567
PF3D7_0315700	60.996	83.2115	73.2586	54.3338	0.176679	0.744239	0.854555	47	64	96	72	1.68379	2.28435	3.39793	2.58169
PF3D7_0315800	285.513	300.341	396.054	421.842	-0.481399	0.0418708	0.122088	220	231	519	559	12.5241	13.1017	29.1906	31.8505
PF3D7_0315900	25.9557	31.2043	9.15733	3.01854	2.23178	0.0424619	0.12333	20	24	12	4	2.41498	2.88728	1.43159	0.483422
PF3D7_0316000	29.8491	39.0054	33.5769	42.2596	-0.139445	0.847564	0.920409	23	30	44	56	1.02487	1.33185	1.93708	2.49754
PF3D7_0316100	399.718	418.658	178.568	292.799	0.795751	0.00533224	0.022995	308	322	234	388	13.4215	13.9798	10.0744	16.9225
PF3D7_0316200	756.609	1002.44	982.123	1224.02	-0.326791	0.0651143	0.170392	583	771	1287	1622	7.77937	10.25	16.9671	21.6625
PF3D7_0316300	3767.47	3502.68	5323.46	5533.75	-0.578597	1.96668e-13	3.362e-12	2903	2694	6976	7333	210.624	194.739	500.059	532.506
PF3D7_0316400	659.275	616.285	518.915	550.884	0.253775	0.169382	0.337667	508	474	680	730	14.1712	13.1739	18.7416	20.3821
PF3D7_0316500	603.471	509.67	683.747	702.566	-0.31661	0.0868934	0.210485	465	392	896	931	13.785	11.578	26.2432	27.624
PF3D7_0316600	5519.49	5131.81	5366.19	5059.84	0.0308554	0.684865	0.815137	4253	3947	7032	6705	127.28	117.686	207.921	200.838
PF3D7_0316700	419.185	341.947	536.467	474.666	-0.409703	0.0648464	0.16986	323	263	703	629	14.254	11.5634	30.6509	27.7823
PF3D7_0316800	33050.7	32270.4	9686.16	9328.81	1.78043	3.83118e-281	1.33606e-278	25467	24820	12693	12362	1338.54	1299.72	659.133	650.318
PF3D7_0316900	652.787	592.882	670.774	707.094	-0.145526	0.409882	0.600923	503	456	879	937	18.0394	16.2934	31.1455	33.6337
PF3D7_0317000	2537.17	2378.03	3485.13	3235.13	-0.451243	1.57109e-06	1.58963e-05	1955	1829	4567	4287	95.3404	88.8664	220.047	209.25
PF3D7_0317100	19.4668	42.9059	34.34	71.6904	-0.765728	0.303204	0.500322	15	33	45	95	0.519097	1.1378	1.53859	3.29051
PF3D7_0317200	2076.46	2456.04	3269.17	3284.93	-0.532104	2.58405e-07	2.92579e-06	1600	1889	4284	4353	22.4725	26.4336	59.4476	61.193
PF3D7_0317300	686.529	850.317	811.187	817.271	-0.0835522	0.625228	0.772818	529	654	1063	1083	4.57592	5.6363	9.08468	9.37634
PF3D7_0317400	71.3782	80.6111	41.208	52.0699	0.704251	0.207201	0.38581	55	62	54	69	2.94615	3.30885	2.85785	3.69934
PF3D7_0317500	294.598	338.047	434.973	382.601	-0.369931	0.120837	0.266729	227	260	570	507	4.01123	4.5774	9.95131	8.96689
PF3D7_0317600	13737.1	13512.8	7554.03	6985.67	0.906268	5.69265e-49	2.30839e-47	10585	10393	9899	9257	818.71	800.892	756.457	716.625
PF3D7_0317700	953.873	955.632	1053.09	887.452	-0.0232155	0.880488	0.941888	735	735	1380	1176	7.86589	7.83685	14.5913	12.5965
PF3D7_0317800	724.165	787.909	487.628	390.147	0.784684	5.95861e-05	0.000466357	558	606	639	517	35.2088	38.0964	39.8357	32.6505
PF3D7_0317900	484.074	456.363	222.065	236.956	1.03474	1.21962e-05	0.00010822	373	351	291	314	14.3042	13.4108	11.0256	12.0522
PF3D7_0318000	28.5513	28.6039	21.3671	0	1.42016	0.281193	0.473815	22	22	28	0	3.63794	3.62451	4.57451	0
PF3D7_0318100	336.127	336.746	310.586	277.706	0.193841	0.436416	0.62289	259	259	407	368	19.7296	19.6568	30.6314	28.0575
PF3D7_0318200	2590.38	2729.08	2831.14	2832.15	-0.0903655	0.325673	0.525964	1996	2099	3710	3753	21.8225	22.8639	40.0748	41.0681
PF3D7_0318300	232.304	253.535	342.637	396.939	-0.606269	0.0186066	0.0642872	179	195	449	526	4.45971	4.84041	11.0523	13.1166
PF3D7_0318400	55.8048	91.0125	28.9982	12.0742	1.83825	0.00889247	0.0351865	43	70	38	16	2.43824	3.95457	2.12885	0.90805
PF3D7_0318500	238.793	98.8136	124.387	132.061	0.396703	0.364776	0.561723	184	76	163	175	1.15941	0.477118	1.01475	1.10367
PF3D7_0318600	224.517	249.634	228.17	188.659	0.185948	0.535642	0.705246	173	192	299	250	3.93716	4.35343	6.72298	5.69455
PF3D7_0318700	37.6358	35.1048	10.6835	4.52782	2.25828	0.0199865	0.0680661	29	27	14	6	2.73706	2.53889	1.30547	0.566786
PF3D7_0318800	0	0	0.763111	5.28245	-3.66135	0.348925	1	0	0	1	7	0	0	0.0610028	0.43259
PF3D7_0318900	1309.47	1233.87	1457.54	1653.41	-0.29066	0.0243571	0.0799321	1009	949	1910	2191	41.2049	38.6115	77.0627	89.5534
PF3D7_0319000	250.473	412.157	576.912	444.481	-0.624252	0.0202502	0.0688743	193	317	756	589	2.644	4.3267	10.2324	8.0761
PF3D7_0319100	3741.52	3706.81	1289.66	1256.47	1.54863	2.16395e-59	1.01068e-57	2883	2851	1690	1665	153.941	151.67	89.1557	88.9826
PF3D7_0319200	1424.97	1408.09	858.5	1036.12	0.580397	5.36726e-05	0.000423471	1098	1083	1125	1373	34.3397	33.7455	34.7617	42.9781
PF3D7_0319300	254.366	274.338	347.978	353.924	-0.408824	0.104226	0.24071	196	211	456	469	15.6652	16.8018	36.0079	37.5176
PF3D7_0319400	1744.22	1578.42	1939.83	2214.1	-0.322168	0.00668316	0.0277017	1344	1214	2542	2934	23.2916	20.961	43.524	50.8911
PF3D7_0319500	2580	2440.44	1624.66	1588.51	0.643826	6.02008e-10	8.53416e-09	1988	1877	2129	2105	102.039	95.9863	107.964	108.14
PF3D7_0319600	14763.6	14240.9	5726.38	5738.25	1.33909	4.75748e-118	4.07973e-116	11376	10953	7504	7604	697.272	668.866	454.422	466.484
PF3D7_0319700	401.016	369.251	363.241	329.021	0.154081	0.508272	0.681387	309	284	476	436	3.00394	2.75071	4.57186	4.2423
PF3D7_0319800	9.0845	0	0	0	5.02418	0.170493	0.338463	7	0	0	0	0.491586	0	0	0
PF3D7_0319900	62.2937	54.6075	28.9982	37.7318	0.808771	0.209078	0.387832	48	42	38	50	2.74962	2.39703	2.15065	2.86671
PF3D7_0320000	2628.02	2686.17	2230.57	2076	0.303328	0.00209149	0.0106219	2025	2066	2923	2751	243.06	247.066	346.634	330.492
PF3D7_0320100	347.807	291.24	664.669	541.829	-0.916768	4.11811e-05	0.000333771	268	224	871	718	15.7738	13.1354	50.6492	42.2967
PF3D7_0320200	256.962	280.839	146.517	147.909	0.869155	0.00423403	0.0190113	198	216	192	196	10.0603	10.9344	9.63833	9.96747
PF3D7_0320300	2230.89	2249.31	2788.41	2707.63	-0.294821	0.0018948	0.00976523	1719	1730	3654	3588	53.0692	53.2116	111.452	110.867
PF3D7_0320400	22.0624	36.405	31.2875	47.5421	-0.431275	0.572745	0.734922	17	28	41	63	0.184919	0.303448	0.440627	0.685892
PF3D7_0320500	571.026	601.983	565.465	758.409	-0.174628	0.383575	0.576575	440	463	741	1005	17.3357	18.1746	28.8444	39.6312
PF3D7_0320600	188.179	127.418	86.2315	195.451	0.163853	0.71202	0.832297	145	98	113	259	11.626	7.82853	8.95144	20.7846
PF3D7_0320700	9549.11	9924.27	5923.27	6237.07	0.679306	5.1639e-26	1.3439e-24	7358	7633	7762	8265	596.127	616.124	621.307	670.2
PF3D7_0320800	2264.64	1980.17	1756.68	1825.46	0.244874	0.0303	0.094989	1745	1523	2302	2419	67.2007	58.4349	87.5866	93.2388
PF3D7_0320900	24744.9	24878.9	12225.8	12595.6	0.99944	1.33123e-90	8.92779e-89	19067	19135	16021	16691	1086.67	1086.51	902.105	952.091
PF3D7_0321000	739.738	516.171	630.329	658.797	-0.037649	0.854677	0.925061	570	397	826	873	27.5573	19.1225	39.4543	42.2433
PF3D7_0321100	231.006	195.027	454.814	371.281	-0.955276	0.000293639	0.00193211	178	150	596	492	2.75141	2.31005	9.10198	7.61173
PF3D7_0321200	232.304	239.233	234.275	239.22	-0.00598815	0.983195	0.991942	179	184	307	317	9.13643	9.35695	15.4816	16.1944
PF3D7_0321300	127.183	171.624	149.57	153.946	-0.0225932	0.950795	0.975681	98	132	196	204	2.84411	3.8167	5.61993	5.92561
PF3D7_0321400	92.1428	156.021	120.571	132.816	-0.0301195	0.942789	0.971577	71	120	158	176	4.25598	7.16664	9.35733	10.5593
PF3D7_0321500	635.915	666.992	722.666	731.997	-0.158959	0.349479	0.548493	490	513	947	970	11.8962	12.4086	22.7151	23.5703
PF3D7_0321600	1445.73	1516.01	1536.9	1464.75	-0.0193006	0.872237	0.936156	1114	1166	2014	1941	38.0676	39.6974	67.996	66.3862
PF3D7_0321700	759.205	916.626	1137.8	976.499	-0.33528	0.0402173	0.118683	585	705	1491	1294	8.37061	10.0504	21.0781	18.5318
PF3D7_0321800	530.795	496.668	630.329	608.991	-0.270446	0.149133	0.310061	409	382	826	807	4.37289	4.06914	8.72528	8.63577
PF3D7_0321900	1436.65	1197.46	1904.72	1729.63	-0.464345	0.000406362	0.00258284	1107	921	2496	2292	19.4691	16.1381	43.3708	40.3456
PF3D7_0322000	9992.95	10582.2	6663.48	6853.61	0.606107	6.28653e-22	1.44867e-20	7700	8139	8732	9082	511.158	538.306	572.707	603.432
PF3D7_0322100	467.203	573.379	676.116	701.812	-0.405138	0.0339233	0.103799	360	441	886	930	13.363	16.3092	32.4929	34.5514
PF3D7_0322200	58.4004	57.2079	47.3129	43.7689	0.344042	0.566883	0.730204	45	44	62	58	2.00341	1.95166	2.72711	2.58445
PF3D7_0322300	456.821	439.461	926.416	863.304	-0.997688	1.30471e-08	1.65253e-07	352	338	1214	1144	7.77541	7.43859	26.4943	25.2923
PF3D7_0322400	541.177	546.075	364.767	430.897	0.450393	0.0316438	0.0978881	417	420	478	571	12.4132	12.4564	14.0582	17.0124
PF3D7_0322500	219.326	141.72	170.937	248.275	-0.215558	0.545952	0.712281	169	109	224	329	10.9307	7.02395	14.3141	21.298
PF3D7_0322600	5.19115	29.9041	11.4467	24.903	-0.0509785	0.964456	0.984019	4	23	15	33	0.0996091	0.570638	0.369049	0.822499
PF3D7_0322700	894.175	1135.06	568.517	710.113	0.666256	0.000281488	0.00186861	689	873	745	941	6.74564	8.51553	7.20632	9.22095
PF3D7_0322800	53.2092	23.4032	9.15733	4.52782	2.4856	0.0120663	0.045214	41	18	12	6	7.56209	3.30768	2.18672	1.10762
PF3D7_0322900	22449.1	22036.7	8659.02	8804.34	1.34901	2.72804e-152	3.24327e-150	17298	16949	11347	11667	1026.51	1002.09	665.278	692.963
PF3D7_0323000	959.064	917.926	763.874	739.543	0.320191	0.0379671	0.113489	739	706	1001	980	49.1876	46.8176	65.8263	65.2859
PF3D7_0323100	733.249	598.082	622.698	550.13	0.18293	0.339264	0.538111	565	460	816	729	8.99008	7.29233	12.828	11.6098
PF3D7_0323200	289.406	276.938	412.843	347.133	-0.42422	0.0877309	0.211972	223	213	541	460	13.4073	12.7588	32.1356	27.6806
PF3D7_0323300	136.268	183.325	138.886	201.488	-0.0910135	0.805455	0.892278	105	141	182	267	8.12136	10.8656	13.908	20.6696
PF3D7_0323400	70.0805	55.9077	46.5498	80.7461	-0.015046	0.97912	0.990166	54	43	61	107	1.31132	1.04035	1.46352	2.60065
PF3D7_0323500	380.251	391.354	540.282	567.486	-0.521739	0.0109499	0.0417486	293	301	708	752	16.2929	16.676	38.8972	41.8535
PF3D7_0323600	311.469	419.958	388.423	350.906	-0.015498	0.950158	0.975329	240	323	509	465	8.89553	11.9277	18.6394	17.2503
PF3D7_0323700	1205.64	1232.57	1500.28	1489.65	-0.294286	0.017332	0.0606846	929	948	1966	1974	27.9685	28.4352	58.4779	59.4817
PF3D7_0323800	373.762	366.651	424.29	489.004	-0.302789	0.171924	0.3404	288	282	556	648	4.77416	4.65743	9.1061	10.7513
PF3D7_0323900	0	3.90054	0	0	3.80428	0.433442	1	0	3	0	0	0	0.216235	0	0
PF3D7_0324100	384.145	393.954	344.163	327.512	0.212206	0.358129	0.555732	296	303	451	434	23.7898	24.2625	35.8121	34.9117
PF3D7_0324300	5.19115	16.9023	10.6835	7.54636	0.277349	0.840821	0.91632	4	13	14	10	0.433139	1.4025	1.49778	1.0838
PF3D7_0324400	0	0	1.52622	0	-1.67448	0.732118	1	0	0	2	0	0	0	0.189515	0
PF3D7_0400200	18.169	0	3.81555	0	2.25271	0.339941	0.538482	14	0	5	0	1.17489	0	0.414565	0
PF3D7_0400300	2.59557	0	0	1.50927	0.781508	0.86449	1	2	0	0	2	0.180961	0	0	0.18112
PF3D7_0400400	6.48893	9.10125	0	3.77318	2.04536	0.340122	0.538492	5	7	0	5	0.0483972	0.0675059	0	0.0484398
PF3D7_0400600	1.29779	9.10125	25.9458	21.1298	-2.17877	0.0869961	0.210586	1	7	34	28	1.27474	8.89027	42.8209	35.7243
PF3D7_0400900	7.78672	0	0	0	4.80178	0.216886	0.396438	6	0	0	0	0.610332	0	0	0
PF3D7_0401500	307.575	304.242	285.403	217.335	0.283385	0.303807	0.500698	237	234	374	288	25.581	25.1639	39.8836	31.1131
PF3D7_0401600	194.668	161.222	170.937	174.321	0.0437678	0.89573	0.9503	150	124	224	231	11.8291	9.74259	17.4526	18.2328
PF3D7_0401700	172.606	124.817	73.2586	83.7646	0.921498	0.029087	0.0918805	133	96	96	111	10.0554	7.23121	7.17086	8.39946
PF3D7_0401800	419.185	440.761	889.024	841.419	-1.00882	1.49241e-08	1.87214e-07	323	339	1165	1115	11.2591	11.7732	40.122	38.9009
PF3D7_0401900	60.996	19.5027	14.4991	13.5835	1.51938	0.0915238	0.218512	47	15	19	18	1.43168	0.455231	0.571814	0.548785
PF3D7_0402000	3689.61	3901.84	2295.44	2281.27	0.730065	1.61469e-16	3.13995e-15	2843	3001	3008	3023	91.5294	96.2594	95.6787	97.4101
PF3D7_0402100	141.459	110.515	174.752	133.571	-0.291068	0.45008	0.633238	109	85	229	177	4.17053	3.24024	8.65673	6.77829
PF3D7_0402200	155.734	131.318	62.5751	73.9543	1.07203	0.0125412	0.0465601	120	101	82	98	1.8145	1.52157	1.22502	1.48315
PF3D7_0402300	155.734	127.418	115.993	140.362	0.143383	0.708812	0.830041	120	98	152	186	1.19958	0.976041	1.50122	1.86099
PF3D7_0402400	2324.34	2523.65	1766.6	1796.79	0.444123	2.19634e-05	0.000186208	1791	1941	2315	2381	76.6521	82.7651	97.8888	101.993
PF3D7_0402900	0	6.5009	6.868	3.77318	-0.71101	0.751744	0.858815	0	5	9	5	0	0.466231	0.832213	0.468371
PF3D7_0403100	389.336	456.363	491.443	462.592	-0.173895	0.416755	0.606748	300	351	644	613	12.8123	14.9351	27.1735	26.2029
PF3D7_0403200	1270.53	1258.57	1192.74	1187.04	0.0877989	0.496041	0.672792	979	968	1563	1573	30.1591	29.7101	47.5716	48.5005
PF3D7_0403300	11.6801	53.3073	22.1302	3.01854	1.37021	0.225026	0.407446	9	41	29	4	1.13152	5.13565	3.60221	0.503338
PF3D7_0403400	918.833	782.708	831.028	783.312	0.0759273	0.642358	0.786557	708	602	1089	1038	5.74946	4.87061	8.73726	8.43671
PF3D7_0403500	219.326	299.041	216.723	376.563	-0.194889	0.546618	0.712281	169	230	284	499	9.91212	13.4401	16.4571	29.2929
PF3D7_0403600	150.543	200.228	155.675	124.515	0.324181	0.372963	0.568629	116	154	204	165	3.4008	4.49819	5.90891	4.84161
PF3D7_0403700	842.263	1050.54	1024.86	1042.15	-0.127038	0.419519	0.609415	649	808	1343	1381	20.8145	25.8182	42.555	44.3299
PF3D7_0403800	137.565	136.519	108.362	103.385	0.372297	0.344676	0.542908	106	105	142	137	1.67973	1.65774	2.22319	2.17289
PF3D7_0403900	277.726	258.736	245.722	266.387	0.0670052	0.805409	0.892278	214	199	322	353	5.16807	4.78807	7.68288	8.5324
PF3D7_0404000	119.396	107.915	66.3906	105.649	0.401771	0.380842	0.573951	92	83	87	140	7.50798	6.74849	7.01468	11.4352
PF3D7_0404100	32.4447	79.3109	11.4467	9.81027	2.39442	0.00356139	0.0163858	25	61	15	13	0.369369	0.897933	0.21896	0.192241
PF3D7_0404200	201.157	188.526	147.28	180.358	0.250128	0.451194	0.63395	155	145	193	239	12.6801	11.8183	15.5992	19.5692
PF3D7_0404300	1349.7	1283.28	1489.59	1473.05	-0.170183	0.165417	0.332154	1040	987	1952	1952	40.0509	37.8695	74.2698	75.2386
PF3D7_0404400	410.1	306.842	153.385	230.164	0.902318	0.00295374	0.0140592	316	236	201	305	27.9147	20.7707	17.5427	26.9667
PF3D7_0404500	24.6579	36.405	12.9729	21.1298	0.840162	0.351126	0.549577	19	28	17	28	1.33152	1.95499	1.17705	1.96397
PF3D7_0404600	1121.29	893.223	1015.7	1044.42	-0.032288	0.836628	0.912892	864	687	1331	1384	5.68649	4.50485	8.6549	9.11693
PF3D7_0404700	119.396	140.419	299.902	159.228	-0.821311	0.0326888	0.100526	92	108	393	211	2.50808	2.9334	10.5852	5.75729
PF3D7_0404800	57.1026	50.707	47.3129	72.4451	-0.151758	0.797305	0.887007	44	39	62	96	1.94343	1.71622	2.70558	4.24394
PF3D7_0404900	1240.68	1112.95	1684.19	1704.72	-0.525922	2.6111e-05	0.000218889	956	856	2207	2259	41.0025	36.578	93.5208	96.973
PF3D7_0405000	195.966	230.132	148.807	159.983	0.464518	0.153913	0.316339	151	177	195	212	7.07934	8.26766	9.03243	9.94796
PF3D7_0405100	1169.31	1391.19	1461.36	1554.55	-0.236196	0.0780213	0.194347	901	1070	1915	2060	15.4023	18.2238	32.3433	35.2461
PF3D7_0405200	236.197	341.947	361.714	369.772	-0.339438	0.202378	0.380669	182	263	474	490	6.23411	8.97537	16.0411	16.7989
PF3D7_0405300	11.6801	10.4014	14.4991	14.3381	-0.385078	0.74738	0.855472	9	8	19	19	0.153748	0.13616	0.320681	0.324865
PF3D7_0405400	2613.74	3094.43	2935.69	3147.59	-0.0918438	0.375415	0.569877	2014	2380	3847	4171	19.3309	22.7595	36.4811	40.0695
PF3D7_0405500	484.074	408.256	231.223	227.9	0.958716	8.9956e-05	0.000679018	373	314	303	302	55.6488	46.6734	44.6625	45.0958
PF3D7_0405600	390.634	482.366	484.575	521.454	-0.204657	0.339955	0.538482	301	371	635	691	17.4408	21.4175	36.352	40.0738
PF3D7_0405700	288.109	261.336	252.59	297.327	-0.00128277	0.996218	0.998299	222	201	331	394	2.76963	2.49838	4.07991	4.9198
PF3D7_0405800	367.274	313.343	368.582	265.632	0.101977	0.702121	0.825573	283	241	483	352	50.7108	43.0254	85.5096	63.1305
PF3D7_0405900	199.859	302.942	275.483	255.822	-0.079564	0.790624	0.883015	154	233	361	339	4.92648	7.42617	11.4098	10.8542
PF3D7_0406000	665.764	646.189	598.279	528.245	0.219883	0.231429	0.414799	513	497	784	700	20.9156	20.1885	31.5808	28.565
PF3D7_0406100	2432.05	2669.27	3294.35	3223.81	-0.353595	0.000150806	0.00106971	1874	2053	4317	4272	83.3205	90.942	189.635	190.106
PF3D7_0406200	11131.1	10387.1	4053.64	3659.23	1.48025	2.8328e-90	1.87574e-88	8577	7989	5312	4849	398.59	369.894	243.895	225.541
PF3D7_0406400	85.6539	97.5134	64.1013	41.505	0.794641	0.132848	0.286449	66	75	84	55	3.97044	4.49521	4.99261	3.31161
PF3D7_0406500	1637.81	1529.01	1538.43	1433.81	0.0915094	0.447861	0.632939	1262	1176	2016	1900	11.1044	10.3094	17.5258	16.7329
PF3D7_0406600	36.338	35.1048	24.4195	44.5235	0.0511897	0.94568	0.973215	28	27	32	59	6.71366	6.44998	7.58062	14.1591
PF3D7_0406700	633.32	692.995	713.508	855.003	-0.242028	0.172436	0.341025	488	533	935	1133	16.9112	18.4024	32.0125	39.2977
PF3D7_0406800	407.505	322.444	335.769	229.409	0.369215	0.185205	0.356442	314	248	440	304	31.154	24.5149	43.1311	30.1884
PF3D7_0406900	177.797	171.624	80.8897	77.7275	1.13944	0.00325302	0.0152364	137	132	106	103	2.62492	2.51978	2.00657	1.97522
PF3D7_0407000	70.0805	44.2061	106.072	91.311	-0.788256	0.126176	0.275701	54	34	139	121	3.56594	2.23693	9.06878	7.99739
PF3D7_0407100	227.113	239.233	294.561	233.937	-0.180434	0.530354	0.70093	175	184	386	310	7.92773	8.30467	17.2763	14.0558
PF3D7_0407200	127.183	152.121	86.2315	76.9729	0.775193	0.0637415	0.167689	98	117	113	102	10.2059	12.1396	11.6267	10.6318
PF3D7_0407300	159.628	156.021	138.123	124.515	0.265287	0.464795	0.646094	123	120	181	165	8.61384	8.37271	12.5234	11.5653
PF3D7_0407400	269.94	215.83	180.857	209.789	0.314374	0.304301	0.501264	208	166	237	278	17.24	13.708	19.4078	23.0622
PF3D7_0407500	98.6318	70.2097	99.9675	98.1027	-0.230306	0.620388	0.768834	76	54	131	130	6.69604	4.74014	11.4033	11.4638
PF3D7_0407600	0	5.20072	4.57866	0	0.1842	0.953833	0.977083	0	4	6	0	0	0.110286	0.164049	0
PF3D7_0407700	747.525	517.471	892.076	725.96	-0.355048	0.0850656	0.208323	576	398	1169	962	9.47655	6.52386	19.0019	15.8411
PF3D7_0407800	752.716	942.63	1344.6	1123.65	-0.541893	0.000964005	0.00548717	580	725	1762	1489	8.20003	10.2122	24.612	21.07
PF3D7_0407900	613.853	369.251	478.47	532.773	-0.0407084	0.869409	0.93419	473	284	627	706	14.9838	8.96338	19.6237	22.3845
PF3D7_0408000	238.793	144.32	57.2333	40.7504	1.96739	9.1786e-06	8.35557e-05	184	111	75	54	27.7391	16.6721	11.1709	8.14798
PF3D7_0408100	236.197	152.121	219.013	305.628	-0.43413	0.19269	0.366931	182	117	287	405	3.75503	2.40503	5.85029	8.36332
PF3D7_0408200	48.0181	27.3038	51.1284	38.4864	-0.250534	0.720244	0.83799	37	21	67	51	1.75593	0.992928	3.14147	2.42246
PF3D7_0408300	777.374	810.012	600.568	504.097	0.523103	0.00365439	0.0167391	599	623	787	668	34.4895	35.739	44.7702	38.4963
PF3D7_0408400	189.477	245.734	236.564	302.609	-0.309124	0.305042	0.502258	146	189	310	401	5.95259	7.6773	12.4873	16.3636
PF3D7_0408500	1523.6	1335.28	1670.45	1512.29	-0.154782	0.226761	0.40903	1174	1027	2189	2004	45.1595	39.359	83.1917	77.1544
PF3D7_0408600	430.865	410.857	260.221	276.951	0.647936	0.00632598	0.0264518	332	316	341	367	11.3144	10.7293	11.4816	12.5182
PF3D7_0408700	393.229	393.954	112.177	180.358	1.42787	2.27894e-06	2.25779e-05	303	303	147	239	12.0655	12.0209	5.78326	9.52537
PF3D7_0408900	765.694	912.726	930.232	1070.07	-0.253166	0.120293	0.266107	590	702	1219	1418	23.4105	27.7517	47.7877	56.3141
PF3D7_0409000	194.668	217.13	107.599	240.729	0.241304	0.541838	0.709028	150	167	141	319	1.83433	2.03468	1.70357	3.90445
PF3D7_0409100	1848.05	1852.76	2024.53	1920.55	-0.0922018	0.389457	0.582737	1424	1425	2653	2545	55.7124	55.5457	102.549	99.6579
PF3D7_0409200	547.666	620.185	824.923	752.372	-0.433583	0.0141052	0.0514535	422	477	1081	997	21.6162	24.3433	54.7074	51.1145
PF3D7_0409300	286.811	202.828	303.718	375.054	-0.471231	0.0974079	0.229428	221	156	398	497	5.17335	3.6383	9.20485	11.6444
PF3D7_0409400	508.732	399.155	528.836	544.847	-0.241971	0.252602	0.440894	392	307	693	722	14.0236	10.9422	24.494	25.8518
PF3D7_0409500	931.811	932.228	840.948	715.395	0.260324	0.105769	0.243519	718	717	1102	948	39.0211	38.8229	59.1712	51.5662
PF3D7_0409600	1405.5	1293.68	1512.49	1364.38	-0.0919425	0.47508	0.656115	1083	995	1982	1808	23.9805	21.9506	43.3598	40.0692
PF3D7_0409700	619.044	652.69	279.299	273.933	1.20085	7.40567e-09	9.70904e-08	477	502	366	363	51.7632	54.275	39.2407	39.4268
PF3D7_0409800	853.943	787.909	648.644	745.581	0.235822	0.163315	0.329083	658	606	850	988	15.0805	13.8375	19.247	22.6636
PF3D7_0409900	137.565	88.4122	190.015	212.807	-0.833944	0.026051	0.0841446	106	68	249	282	6.22432	3.97822	14.4457	16.5736
PF3D7_0410000	268.642	149.521	88.5208	107.158	1.09553	0.00597675	0.0251929	207	115	116	142	5.17653	2.86523	2.86603	3.55418
PF3D7_0410100	7.78672	15.6021	3.81555	3.77318	1.62385	0.292966	0.487887	6	12	5	5	7.36865	14.6829	6.06681	6.14595
PF3D7_0410300	599.577	438.16	619.646	645.214	-0.285521	0.167628	0.335528	462	337	812	855	13.0984	9.51921	22.7451	24.262
PF3D7_0410400	933.108	940.03	555.545	660.307	0.623426	0.000225652	0.00153696	719	723	728	875	46.3255	46.4112	46.3422	56.4263
PF3D7_0410500	67.4849	75.4104	28.9982	44.5235	0.958507	0.112549	0.254369	52	58	38	59	8.15678	9.06435	5.88915	9.26295
PF3D7_0410600	621.64	559.077	421.237	517.68	0.330533	0.106629	0.244961	479	430	552	686	28.0778	25.1124	31.9683	40.247
PF3D7_0410700	787.756	771.006	913.443	845.193	-0.17403	0.268416	0.45915	607	593	1197	1120	13.2541	12.9006	25.8231	24.4772
PF3D7_0410800	1314.66	1294.98	1556.75	1703.97	-0.321362	0.00892024	0.0352697	1013	996	2040	2258	20.3094	19.8948	40.4083	45.3099
PF3D7_0410900	190.775	131.318	184.673	177.339	-0.168519	0.631954	0.778299	147	101	242	235	3.82226	2.61648	6.21687	6.1158
PF3D7_0411000	41.5292	59.8082	58.7595	39.9957	0.037331	0.952933	0.976453	32	46	77	53	0.632866	0.906386	1.50455	1.04911
PF3D7_0411100	184.286	198.927	221.302	221.863	-0.209706	0.491388	0.669676	142	153	290	294	20.9372	22.4758	42.2456	43.387
PF3D7_0411200	194.668	227.531	177.042	255.822	-0.0361051	0.911161	0.958432	150	175	232	339	3.55513	4.13233	5.43257	8.04166
PF3D7_0411300	175.201	165.123	227.407	256.576	-0.508078	0.0994508	0.232556	135	127	298	340	4.9545	4.64369	10.8053	12.489
PF3D7_0411400	285.513	366.651	148.807	158.474	1.08563	0.000222727	0.001521	220	282	195	210	4.92663	6.29173	4.31435	4.70683
PF3D7_0411600	33.7424	55.9077	9.15733	6.79173	2.49108	0.00497621	0.0217647	26	43	12	9	36.3656	59.9211	16.5826	12.5992
PF3D7_0411800	428.269	491.468	754.716	789.349	-0.747467	5.33974e-05	0.000421936	330	378	989	1046	4.65377	5.311	13.7797	14.764
PF3D7_0411900	1537.88	1356.09	1709.37	1913.76	-0.324204	0.0095527	0.0372912	1185	1043	2240	2536	15.5953	13.6758	29.1257	33.4046
PF3D7_0412000	358.189	452.462	592.937	674.645	-0.644978	0.00219822	0.0110354	276	348	777	894	7.39216	9.28614	20.5607	23.9653
PF3D7_0412100	336.127	244.434	301.429	347.887	-0.161489	0.551599	0.717051	259	188	395	461	13.5635	9.80895	20.4372	24.1632
PF3D7_0412200	75.2716	96.2133	58.7595	62.6348	0.498334	0.330071	0.529958	58	74	77	83	4.45189	5.65903	5.8393	6.37642
PF3D7_0412300	86.9517	114.416	138.886	135.08	-0.444187	0.276856	0.46895	67	88	182	179	2.84813	3.72702	7.64382	7.61589
PF3D7_0412600	11.6801	5.20072	8.39422	3.01854	0.565191	0.728157	0.844349	9	4	11	4	0.885966	0.392309	1.06985	0.39411
PF3D7_0412700	0	0	0	2.26391	-2.24456	0.643994	1	0	0	0	3	0	0	0	0.0363263
PF3D7_0412900	0	2.60036	0	0	3.21929	0.510507	1	0	2	0	0	0	0.0289186	0	0
PF3D7_0413200	54.507	27.3038	26.7089	29.4308	0.54328	0.476414	0.656859	42	21	35	39	3.7397	1.86295	3.079	3.47564
PF3D7_0413400	150.543	117.016	53.4177	29.4308	1.69166	0.000827609	0.00478896	116	90	70	39	9.20549	7.11582	5.48833	3.09767
PF3D7_0413500	988.913	1005.04	1445.33	1631.52	-0.625857	2.98986e-06	2.92883e-05	762	773	1894	2162	50.3194	50.8573	123.57	142.895
PF3D7_0413600	4088.03	3908.34	3653.01	3632.06	0.134405	0.0943538	0.22394	3150	3006	4787	4813	175.843	167.185	264.016	268.913
PF3D7_0413700	1775.37	1743.54	2389.3	2435.21	-0.455256	8.82451e-06	8.08424e-05	1368	1341	3131	3227	62.1399	60.6886	140.515	146.712
PF3D7_0413800	119.396	127.418	188.488	153.191	-0.469167	0.201185	0.37897	92	98	247	203	6.78743	7.20339	18.004	14.9898
PF3D7_0413900	1375.65	1159.76	1819.26	1522.1	-0.398166	0.0046357	0.0205329	1060	892	2384	2017	35.2766	29.576	78.3865	67.1846
PF3D7_0414000	1853.24	1547.21	1844.44	2126.56	-0.223794	0.0799555	0.198129	1428	1190	2417	2818	33.4901	27.8054	56.0039	66.1472
PF3D7_0414100	190.775	276.938	132.781	219.599	0.408326	0.25345	0.441344	147	213	174	291	2.82674	4.08076	3.30576	5.60071
PF3D7_0414200	359.487	184.625	316.691	356.943	-0.308042	0.329658	0.529457	277	142	415	473	33.0512	16.8807	48.9226	56.4874
PF3D7_0414300	3273.02	3087.93	1675.03	1679.82	0.922995	2.10522e-21	4.76728e-20	2522	2375	2195	2226	214.871	201.6	184.766	189.819
PF3D7_0414400	15.5734	3.90054	0	0	6.12426	0.0155811	0.0557489	12	3	0	0	1.21698	0.303121	0	0
PF3D7_0414500	81.7605	50.707	35.8662	9.05563	1.56073	0.0423005	0.122998	63	39	47	12	2.6413	1.62905	1.94683	0.503548
PF3D7_0414600	321.851	490.168	380.792	315.438	0.221972	0.40082	0.593291	248	377	499	418	16.5725	25.0999	32.9451	27.9573
PF3D7_0414700	456.821	447.262	397.581	587.107	-0.123302	0.601131	0.755829	352	344	521	778	11.6721	11.3647	17.0686	25.8207
PF3D7_0414800	33.7424	45.5063	0.763111	12.0742	2.62469	0.0171903	0.0602696	26	35	1	16	1.46521	1.96511	0.0556775	0.90246
PF3D7_0414900	901.962	1067.45	563.176	507.87	0.878773	3.66454e-07	4.0187e-06	695	821	738	673	50.1001	58.9645	52.561	48.5569
PF3D7_0415000	616.449	608.484	194.593	187.904	1.6792	4.06449e-14	7.20723e-13	475	468	255	249	32.0179	31.4296	16.9822	16.7989
PF3D7_0415100	53.2092	61.1084	68.68	28.6762	0.23195	0.722003	0.838729	41	47	90	38	2.14266	2.44715	4.64692	1.98762
PF3D7_0415200	288.109	297.741	367.056	402.221	-0.393004	0.103047	0.238723	222	229	481	533	2.90948	2.99014	6.22819	6.99153
PF3D7_0415300	1849.35	1864.46	1285.08	1289.67	0.528462	4.47468e-06	4.27917e-05	1425	1434	1684	1709	29.3165	29.3928	34.2289	35.1902
PF3D7_0415400	515.221	520.072	661.617	597.672	-0.282541	0.132801	0.286449	397	400	867	792	27.421	27.5262	59.1651	54.752
PF3D7_0415500	355.593	326.345	437.262	382.601	-0.265694	0.253258	0.441344	274	251	573	507	22.5066	20.5413	46.5016	41.6821
PF3D7_0415600	759.205	767.106	194.593	256.576	1.75815	4.81252e-16	9.1877e-15	585	590	255	340	42.3221	42.5262	18.2266	24.6191
PF3D7_0415700	23.3602	19.5027	32.8138	37.7318	-0.718848	0.37908	0.57278	18	15	43	50	0.946573	0.785898	2.23411	2.63168
PF3D7_0415800	44.1247	18.2025	12.2098	38.4864	0.297723	0.744775	0.854555	34	14	16	51	0.966403	0.396461	0.449317	1.45088
PF3D7_0415900	17408.5	17150.7	9181.75	8981.68	0.928038	7.57367e-68	4.04264e-66	13414	13191	12032	11902	493.733	483.733	437.548	438.466
PF3D7_0416000	2469.69	2552.25	1504.85	1710.76	0.643106	5.6321e-09	7.45861e-08	1903	1963	1972	2267	50.2996	51.6939	51.4975	59.9735
PF3D7_0416100	372.465	410.857	477.707	563.713	-0.410931	0.0567773	0.153887	287	316	626	747	8.20622	9.00205	17.6843	21.3778
PF3D7_0416200	241.388	258.736	232.749	173.566	0.299781	0.325426	0.525752	186	199	305	230	15.033	16.0243	24.3549	18.6055
PF3D7_0416300	349.105	341.947	566.991	528.245	-0.664355	0.00165519	0.00873695	269	263	743	700	4.72521	4.60275	12.8947	12.3069
PF3D7_0416400	1898.66	1939.87	2550.32	2447.29	-0.380673	0.000155521	0.00109486	1463	1492	3342	3243	29.2034	29.6723	65.9097	64.7915
PF3D7_0416500	224.517	254.835	283.114	277.706	-0.226459	0.408958	0.600287	173	196	371	368	8.65042	9.76428	18.3281	18.4171
PF3D7_0416600	406.207	423.858	326.611	345.623	0.304235	0.180869	0.350937	313	326	428	458	12.6032	13.0782	17.0268	18.458
PF3D7_0416700	754.014	698.196	648.644	540.319	0.28861	0.115463	0.25911	581	537	850	716	40.7448	37.5201	58.8937	50.2564
PF3D7_0416800	3882.98	3718.51	3578.23	3782.99	0.0463263	0.576287	0.737821	2992	2860	4689	5013	223.855	213.189	346.608	375.392
PF3D7_0416900	380.251	373.151	278.535	310.91	0.354023	0.142848	0.300353	293	287	365	412	3.52991	3.44486	4.34453	4.96793
PF3D7_0417000	237.495	176.824	48.076	61.1255	1.9236	1.93e-06	1.93037e-05	183	136	63	81	12.1084	8.96537	4.11841	5.36417
PF3D7_0417100	36.338	52.0072	16.0253	18.1113	1.37174	0.0830992	0.204465	28	40	21	24	1.82507	2.59762	1.35237	1.56572
PF3D7_0417200	401.016	292.54	667.722	502.588	-0.754724	0.00175779	0.00916751	309	225	875	666	14.3466	10.408	40.1377	30.949
PF3D7_0417300	555.453	678.694	635.671	630.121	-0.0365414	0.845343	0.918854	428	522	833	835	14.1969	17.2509	27.299	27.7215
PF3D7_0417400	1863.62	1778.65	1868.86	1887.35	-0.0444378	0.681459	0.812562	1436	1368	2449	2501	6.60782	6.27167	11.1339	11.5186
PF3D7_0417500	7887.95	6918.25	3951.39	3955.8	0.904969	4.78761e-30	1.43108e-28	6078	5321	5178	5242	372.088	324.542	313.184	321.191
PF3D7_0417600	160.926	214.53	292.271	254.312	-0.541794	0.0752467	0.189186	124	165	383	337	4.87789	6.46678	14.8855	13.2685
PF3D7_0417700	206.348	187.226	157.201	119.987	0.505879	0.145813	0.304733	159	144	206	159	10.384	9.36962	13.2919	10.3931
PF3D7_0417800	1256.26	1079.15	1075.22	1025.55	0.152778	0.287669	0.480765	968	830	1409	1359	31.7016	27.0818	45.59	44.5458
PF3D7_0417900	16.8712	29.9041	38.9186	30.9401	-0.578689	0.481345	0.661912	13	23	51	41	0.550531	0.97042	2.13384	1.73782
PF3D7_0418000	375.06	321.144	287.693	316.193	0.205216	0.410415	0.601199	289	247	377	419	1.86479	1.58789	2.4034	2.706
PF3D7_0418100	299.789	318.544	289.982	258.84	0.172079	0.506848	0.680273	231	245	380	343	4.16151	4.39742	6.76357	6.18465
PF3D7_0418200	1691.02	1617.42	1637.64	1485.12	0.0833609	0.48412	0.6644	1303	1244	2146	1968	45.8966	43.6566	74.6826	69.3815
PF3D7_0418300	4795.32	4346.5	4313.1	4257.66	0.0930672	0.249509	0.436662	3695	3343	5652	5642	62.0898	55.9675	93.8344	94.8902
PF3D7_0418400	1533.98	1526.41	905.812	724.451	0.908691	9.23439e-10	1.29504e-08	1182	1174	1187	960	183.977	182.057	182.537	149.555
PF3D7_0418500	670.956	903.625	684.51	749.354	0.135016	0.469956	0.651734	517	695	897	993	56.9632	76.2926	97.6451	109.505
PF3D7_0418600	66.1871	71.5099	93.0995	68.6719	-0.232374	0.64965	0.791042	51	55	122	91	0.727574	0.781742	1.71957	1.29936
PF3D7_0418700	292.002	413.457	233.512	316.947	0.357817	0.20725	0.38581	225	318	306	420	9.20707	12.9646	12.3713	17.2017
PF3D7_0418800	25.9557	22.103	6.10489	14.3381	1.23277	0.248937	0.435807	20	17	8	19	2.56246	2.17005	1.01268	2.43648
PF3D7_0418900	515.221	456.363	425.816	461.837	0.130325	0.533195	0.703087	397	351	558	612	19.8313	17.4687	27.539	30.598
PF3D7_0419000	153.139	200.228	103.02	171.302	0.36512	0.347869	0.546462	118	154	135	227	8.98199	11.679	10.1526	17.2941
PF3D7_0419100	256.962	261.336	140.412	101.121	1.10171	0.0009256	0.0052916	198	201	184	134	11.2526	11.3809	10.3314	7.62208
PF3D7_0419300	613.853	557.777	641.013	595.408	-0.0776219	0.673712	0.808485	473	429	840	789	18.2573	16.4978	32.0339	30.4814
PF3D7_0419400	159.628	175.524	212.908	231.673	-0.407667	0.196831	0.373017	123	135	279	307	1.56853	1.7152	3.51517	3.9184
PF3D7_0419500	99.9295	153.421	214.434	245.257	-0.859605	0.0153314	0.0550815	77	118	281	325	2.28268	3.48522	8.23028	9.64318
PF3D7_0419600	3073.16	3316.76	3630.88	3515.85	-0.161484	0.0634829	0.16721	2368	2551	4758	4659	117.996	126.645	234.241	232.359
PF3D7_0419700	68.7827	36.405	54.1809	67.9173	-0.215087	0.72383	0.840292	53	28	71	90	2.11632	1.11393	2.80103	3.59691
PF3D7_0419800	136.268	111.815	112.177	86.0285	0.323935	0.44436	0.629909	105	86	147	114	6.00796	4.90263	8.31015	6.52867
PF3D7_0419900	2182.88	2158.3	2494.61	2412.57	-0.176799	0.0714277	0.182085	1682	1660	3269	3197	9.71582	9.55333	18.6561	18.4832
PF3D7_0420000	2180.28	1721.44	2152.74	1911.49	-0.0588369	0.650169	0.791215	1680	1324	2821	2533	13.9822	10.9786	23.1965	21.1
PF3D7_0420100	559.346	823.013	911.154	968.953	-0.44372	0.0212348	0.0715255	431	633	1194	1284	13.8405	20.2522	37.8819	41.2688
PF3D7_0420200	38.9336	45.5063	42.7342	28.6762	0.241921	0.730764	0.845777	30	35	56	38	1.1144	1.29534	2.05524	1.41282
PF3D7_0420300	385.443	327.645	299.902	365.244	0.100358	0.687189	0.81614	297	252	393	484	2.34491	1.98227	3.0656	3.8247
PF3D7_0420400	543.772	587.681	359.425	357.698	0.657881	0.00141819	0.00765197	419	452	471	474	39.7319	42.7029	44.1266	44.9869
PF3D7_0420500	19.4668	26.0036	41.208	30.9401	-0.665986	0.410327	0.601199	15	20	54	41	1.64014	2.17878	5.83362	4.48701
PF3D7_0420600	406.207	501.869	537.23	550.884	-0.260971	0.209278	0.388065	313	386	704	730	14.8193	18.2081	32.9313	34.593
PF3D7_0420700	11.6801	0	0	0	5.38676	0.10706	0.245308	9	0	0	0	0.140323	0	0	0
PF3D7_0421200	0	6.5009	1.52622	0	2.09186	0.546935	0.712281	0	5	2	0	0	0.481907	0.191154	0
PF3D7_0421300	1.29779	6.5009	1.52622	0.754636	1.77405	0.504313	0.678863	1	5	2	1	0.0153	0.0762177	0.0302326	0.0153135
PF3D7_0421600	2.59557	0	0	0	3.21688	0.51084	1	2	0	0	0	0.155409	0	0	0
PF3D7_0421700	14.2756	11.7016	25.9458	7.54636	-0.366239	0.755003	0.861754	11	9	34	10	0.19063	0.155394	0.582146	0.173453
PF3D7_0421800	0	5.20072	0	0	4.21932	0.356589	1	0	4	0	0	0	1.57385	0	0
PF3D7_0421900	12.9779	6.5009	13.736	0	0.504551	0.778665	0.875204	10	5	18	0	4.66226	2.32252	8.2913	0
PF3D7_0422000	310.171	256.135	164.832	184.131	0.698475	0.0185395	0.0640979	239	197	216	244	9.82386	8.06759	8.77186	10.0382
PF3D7_0422100	765.694	784.008	834.843	808.97	-0.0850476	0.590971	0.747461	590	603	1094	1072	25.833	26.3047	47.3253	46.9785
PF3D7_0422200	979.829	936.129	734.112	637.668	0.48207	0.00297031	0.0141252	755	720	962	845	5.04527	4.79361	6.35135	5.65166
PF3D7_0422300	3819.39	4327	1353	1620.96	1.45371	7.47214e-39	2.58853e-37	2943	3328	1773	2148	78.6139	88.5698	46.792	57.4282
PF3D7_0422400	4819.98	5376.24	4337.52	4417.64	0.219819	0.00633659	0.0264539	3714	4135	5684	5854	188.232	208.796	284.617	296.953
PF3D7_0422500	1380.84	1283.28	1389.62	1153.08	0.0673468	0.631189	0.777614	1064	987	1821	1528	11.5526	10.6769	19.5344	16.6051
PF3D7_0422600	62.2937	67.6093	110.651	56.5977	-0.364397	0.505134	0.679529	48	52	145	75	5.44964	5.88198	16.2648	8.52256
PF3D7_0422700	550.261	490.168	511.284	444.481	0.122505	0.550808	0.716201	424	377	670	589	19.5956	17.3591	30.593	27.2452
PF3D7_0422800	1247.17	1372.99	2199.28	2441.25	-0.824665	2.42712e-12	4.01781e-11	961	1056	2882	3235	68.4907	74.9835	202.934	230.762
PF3D7_0422900	77.8672	65.009	40.4449	15.8474	1.34419	0.0466337	0.132146	60	50	53	21	5.488	4.55645	4.78953	1.92249
PF3D7_0423000	1040.82	1379.49	907.339	918.392	0.406701	0.0118557	0.0445844	802	1061	1189	1217	58.7811	77.4769	86.0992	89.2763
PF3D7_0423100	1012.27	1114.25	822.633	924.429	0.283523	0.0612667	0.16318	780	857	1078	1225	63.7579	69.7933	87.0587	100.221
PF3D7_0423200	415.292	396.555	513.573	554.658	-0.395963	0.054468	0.148939	320	305	673	735	37.7791	35.8752	78.5001	86.8502
PF3D7_0423300	92.1428	135.219	80.1266	151.682	-0.0281348	0.95165	0.976094	71	104	105	201	3.16654	4.62118	4.62668	8.97232
PF3D7_0423400	106.418	118.316	59.5226	33.204	1.27744	0.0140332	0.0512625	82	91	78	44	6.06745	6.70853	5.70217	3.25857
PF3D7_0423500	1022.66	1089.55	618.12	398.448	1.05517	2.52641e-07	2.86673e-06	788	838	810	528	34.805	36.8768	35.3471	23.3417
PF3D7_0423600	851.348	614.985	950.836	1034.61	-0.437242	0.0157814	0.0562346	656	473	1246	1371	12.4529	8.94581	23.3688	26.0486
PF3D7_0423700	1077.16	1076.55	510.521	342.605	1.33614	2.33055e-11	3.62215e-10	830	828	669	454	37.8042	37.5738	30.1052	20.6966
PF3D7_0423800	746.227	663.091	300.666	241.484	1.37835	1.33527e-10	1.99565e-09	575	510	394	320	31.7986	28.0999	21.5273	17.7122
PF3D7_0423900	48.0181	26.0036	41.208	38.4864	-0.106457	0.882443	0.942822	37	20	54	51	4.65178	2.50519	6.70757	6.41756
PF3D7_0424000	824.094	664.392	154.911	97.3481	2.56119	6.74149e-23	1.5885e-21	635	511	203	129	32.643	26.1716	10.3102	6.63724
PF3D7_0424100	49.3159	32.5045	2.28933	9.81027	2.75634	0.00611975	0.0257541	38	25	3	13	1.69853	1.11333	0.132484	0.581587
PF3D7_0424200	45.4225	41.6057	30.5244	4.52782	1.31259	0.158879	0.323495	35	32	40	6	0.631548	0.575283	0.713103	0.108361
PF3D7_0424300	48.0181	50.707	1.52622	35.4679	1.41551	0.163806	0.329819	37	39	2	47	0.867943	0.911481	0.0463525	1.10349
PF3D7_0424400	9.0845	5.20072	19.0778	6.03709	-0.813676	0.566148	0.729618	7	4	25	8	0.0882823	0.0502607	0.311508	0.100983
PF3D7_0424500	157.032	175.524	90.0471	137.344	0.548263	0.161289	0.326426	121	135	118	182	2.98293	3.31578	2.87405	4.49068
PF3D7_0424600	1639.1	1535.51	732.586	731.997	1.1161	1.01876e-16	2.02629e-15	1263	1181	960	970	33.4359	31.1496	25.1093	25.7018
PF3D7_0424700	167.414	170.323	145.754	169.039	0.101449	0.768068	0.869269	129	131	191	224	1.83539	1.85697	2.68489	3.18985
PF3D7_0424800	10.3823	0	0.763111	5.28245	0.779735	0.744124	0.854555	8	0	1	7	0.619722	0	0.0765351	0.542734
PF3D7_0424900	66.1871	31.2043	48.076	48.2967	0.0152268	0.981575	0.991239	51	24	63	64	2.66802	1.2509	3.25622	3.35106
PF3D7_0425050	14.2756	0	0.763111	0.754636	3.23363	0.204073	0.382755	11	0	1	1	2.4782	0	0.222585	0.225489
PF3D7_0425100	15.5734	11.7016	9.15733	2.26391	1.25652	0.378872	0.57278	12	9	12	3	1.4438	1.07885	1.42646	0.361267
PF3D7_0425200	0	0	9.92044	18.8659	-5.91269	0.00732047	0.0299401	0	0	13	25	0	0	1.03975	2.02559
PF3D7_0425400	0	0	3.05244	0	-2.67481	0.58039	1	0	0	4	0	0	0	0.571814	0
PF3D7_0425500	19.4668	5.20072	10.6835	22.6391	-0.433978	0.719226	0.837363	15	4	14	30	1.6509	0.438614	1.52234	3.30471
PF3D7_0425700	0	0	2.28933	0	-2.25966	0.641714	1	0	0	3	0	0	0	0.30614	0
PF3D7_0425900	20.7646	3.90054	1.52622	2.26391	2.70182	0.118561	0.263575	16	3	2	3	1.04901	0.195963	0.129552	0.196862
PF3D7_0426000	7.78672	15.6021	0	1.50927	3.95052	0.0519029	0.143653	6	12	0	2	0.0936789	0.186666	0	0.0312538
PF3D7_0500200	16.8712	2.60036	12.2098	15.8474	-0.526924	0.693891	0.820652	13	2	16	21	18.1828	2.78703	22.1101	29.3981
PF3D7_0500300	0	14.302	5.34177	8.301	0.0678118	0.971011	0.988533	0	11	7	11	0	1.07885	0.680811	1.0838
PF3D7_0500400	0	3.90054	0	0	3.80428	0.433442	1	0	3	0	0	0	0.267555	0	0
PF3D7_0500600	2.59557	19.5027	6.10489	6.79173	0.776785	0.612736	0.764109	2	15	8	9	0.217976	1.62878	0.861434	0.981755
PF3D7_0500700	0	0	3.05244	4.52782	-3.98756	0.2556	1	0	0	4	6	0	0	1.44721	2.19913
PF3D7_0500800	23745.6	24433	28505.2	27407.6	-0.214786	8.42224e-06	7.77015e-05	18297	18792	37354	36319	306.334	313.459	617.882	608.598
PF3D7_0500900	351.7	276.938	103.02	70.1812	1.86002	4.58706e-08	5.59322e-07	271	213	135	93	12.3489	9.6701	6.07779	4.24154
PF3D7_0501000	1643	1838.45	1225.56	1160.63	0.544993	1.32155e-05	0.000115991	1266	1414	1606	1538	71.2646	79.3018	89.3181	86.652
PF3D7_0501100	473.692	509.67	581.49	621.066	-0.290336	0.130224	0.282305	365	392	762	823	13.5137	14.4598	27.8734	30.4974
PF3D7_0501200	1724.76	1438	1455.25	1332.69	0.182017	0.171603	0.340117	1329	1106	1907	1766	46.633	38.6649	66.1109	62.0214
PF3D7_0501300	1026.55	774.907	634.908	728.979	0.401417	0.0292366	0.0922416	791	596	832	966	27.707	20.7995	28.7932	33.8666
PF3D7_0501400	397.123	473.265	186.962	309.401	0.810098	0.00448156	0.0199007	306	364	245	410	4.11974	4.88251	3.25888	5.52478
PF3D7_0501500	506.137	565.578	786.767	738.789	-0.509408	0.00445064	0.0198139	390	435	1031	979	17.901	19.8928	46.7548	44.9758
PF3D7_0501600	1491.16	1491.31	1243.87	1005.93	0.406767	0.00402344	0.018175	1149	1147	1630	1333	66.0068	65.6486	92.5145	76.6445
PF3D7_0501700	2.59557	3.90054	3.81555	10.5649	-1.14677	0.543524	0.710084	2	3	5	14	0.0845549	0.126364	0.208849	0.592405
PF3D7_0501800	1654.68	1720.14	2356.49	2244.29	-0.447059	2.48004e-05	0.000208906	1275	1323	3088	2974	28.3879	29.3479	67.9289	66.2746
PF3D7_0501900	259.557	310.743	274.72	245.257	0.133298	0.625094	0.772818	200	239	360	325	10.1619	12.0987	18.0719	16.5277
PF3D7_0502000	452.927	471.965	545.624	486.74	-0.158564	0.435403	0.621953	349	363	715	645	7.54044	7.81396	15.2627	13.948
PF3D7_0502100	203.752	234.032	214.434	207.525	0.0531172	0.85978	0.927896	157	180	281	275	7.37782	8.42741	13.0463	12.9343
PF3D7_0502200	260.855	196.327	278.535	273.178	-0.27112	0.347452	0.546294	201	151	365	362	8.6429	6.46895	15.5064	15.5795
PF3D7_0502300	3.89336	0	32.8138	3.77318	-3.23151	0.064585	0.169346	3	0	43	5	0.18649	0	2.64093	0.311091
PF3D7_0502400	73.9738	35.1048	37.3924	27.1669	0.756845	0.279512	0.472037	57	27	49	36	2.17513	1.02652	1.8474	1.37498
PF3D7_0502500	0	3.90054	0	0	3.80428	0.433442	1	0	3	0	0	0	0.168627	0	0
PF3D7_0502600	157.032	166.423	189.251	167.529	-0.141438	0.674729	0.808593	121	128	248	222	4.04558	4.26382	8.1922	7.429
PF3D7_0502700	45.4225	27.3038	83.1791	54.3338	-0.918859	0.148358	0.308942	35	21	109	72	2.33113	1.39351	7.17264	4.79969
PF3D7_0502800	125.885	131.318	83.1791	76.2183	0.690317	0.105248	0.242535	97	101	109	101	10.5718	10.9671	11.737	11.0175
PF3D7_0502900	1010.98	1005.04	823.396	741.053	0.365888	0.016794	0.0590486	779	773	1079	982	77.2897	76.4112	105.769	97.5165
PF3D7_0503000	803.33	678.694	975.255	849.72	-0.300261	0.075946	0.190473	619	522	1278	1126	50.2712	42.237	102.545	91.527
PF3D7_0503100	259.557	305.542	462.445	376.563	-0.570145	0.0221826	0.0740978	200	235	606	499	8.92773	10.4514	26.7262	22.2943
PF3D7_0503200	673.551	834.715	774.557	963.67	-0.204791	0.260493	0.449419	519	642	1015	1277	14.45	17.8086	27.9204	35.5857
PF3D7_0503300	972.042	1068.75	1171.37	1266.28	-0.256396	0.0673913	0.175472	749	822	1535	1678	23.3813	25.5653	47.3422	52.4276
PF3D7_0503400	3038.12	2625.06	3104.33	2955.91	-0.097744	0.327174	0.527263	2341	2019	4068	3917	118.886	102.154	204.109	199.096
PF3D7_0503500	86.9517	93.6129	135.071	109.422	-0.437223	0.308014	0.506195	67	72	177	145	1.91791	2.05343	5.00589	4.15437
PF3D7_0503600	93.4406	178.125	165.595	194.696	-0.407953	0.304342	0.501264	72	137	217	258	2.20053	4.17166	6.55252	7.89218
PF3D7_0503800	2978.42	3360.96	2422.11	2683.49	0.31223	0.00207102	0.0105395	2295	2585	3174	3556	210.298	235.997	287.351	326.134
PF3D7_0503900	190.775	178.125	135.071	178.849	0.232741	0.500372	0.676518	147	137	177	237	4.73261	4.39438	5.63003	7.63685
PF3D7_0504000	1705.29	1829.35	1813.15	1588.51	0.0553558	0.644532	0.788314	1314	1407	2376	2105	16.1059	17.1821	28.7733	25.824
PF3D7_0504100	134.97	162.522	151.859	191.678	-0.207699	0.560512	0.724855	104	125	199	254	8.66278	10.3736	16.3769	21.1758
PF3D7_0504200	254.366	322.444	360.951	360.716	-0.323259	0.203004	0.380888	196	248	473	478	8.94343	11.2744	21.3237	21.8302
PF3D7_0504300	83.0583	143.02	86.9946	95.8388	0.306219	0.505651	0.679529	64	110	114	127	6.55657	11.2275	11.5387	13.0222
PF3D7_0504400	648.893	629.287	1092.77	1102.52	-0.780325	3.53461e-07	3.90899e-06	500	484	1432	1461	19.8786	19.1714	56.2486	58.1363
PF3D7_0504500	308.873	263.936	154.148	129.797	1.01253	0.000986822	0.00558665	238	203	202	172	18.9169	16.0755	15.8628	13.6831
PF3D7_0504600	707.294	739.802	537.23	424.106	0.590127	0.00249193	0.0122512	545	569	704	562	30.6958	31.9292	39.175	31.6812
PF3D7_0504700	227.113	217.13	177.042	273.178	-0.0193988	0.951986	0.976247	175	167	232	362	2.24501	2.13447	2.94051	4.64806
PF3D7_0504800	1025.25	852.918	1288.89	1217.98	-0.416535	0.00491061	0.0215679	790	656	1689	1614	4.56305	3.77508	9.63855	9.3307
PF3D7_0504900	260.855	305.542	265.563	174.321	0.36481	0.2361	0.41988	201	235	348	231	23.0806	26.8851	39.4806	26.5488
PF3D7_0505000	106.418	115.716	144.991	131.307	-0.314769	0.42244	0.611451	82	89	190	174	0.794172	0.858784	1.81806	1.68668
PF3D7_0505100	887.686	646.189	942.442	1216.47	-0.493149	0.0091642	0.0360221	684	497	1235	1612	6.69408	4.84602	11.9414	15.79
PF3D7_0505200	547.666	431.659	525.783	487.495	-0.0491298	0.816396	0.900361	422	332	689	646	18.4611	14.4703	29.7795	28.2852
PF3D7_0505300	28.5513	33.8047	65.6275	42.2596	-0.790828	0.248138	0.434698	22	26	86	56	0.821166	0.966886	3.17147	2.09208
PF3D7_0505400	428.269	362.75	750.901	783.312	-0.955705	6.74392e-07	7.14118e-06	330	279	984	1038	10.6174	8.94342	31.2791	33.4261
PF3D7_0505500	1689.72	1691.53	1907.78	1996.01	-0.207331	0.0574259	0.155003	1302	1301	2500	2645	27.8677	27.7435	52.867	56.6629
PF3D7_0505600	295.895	131.318	228.933	191.678	0.0225519	0.95279	0.976453	228	101	300	254	15.9339	7.03236	20.7139	17.7665
PF3D7_0505700	916.237	916.626	1258.37	1242.13	-0.448114	0.00109513	0.00607488	706	705	1649	1646	18.8888	18.7924	43.5888	44.0771
PF3D7_0505800	17176.2	17270.3	6400.21	6154.06	1.45619	1.56888e-149	1.78408e-147	13235	13283	8387	8155	599.833	599.785	375.549	369.924
PF3D7_0505900	1174.5	1180.56	747.848	815.762	0.590849	5.05361e-05	0.000402366	905	908	980	1081	68.6796	68.6529	73.4783	82.1084
PF3D7_0506000	12.9779	7.80107	1.52622	27.1669	-0.465947	0.744744	0.854555	10	6	2	36	0.826127	0.493846	0.163241	2.97667
PF3D7_0506100	964.255	760.605	830.264	711.622	0.161839	0.362854	0.559929	743	585	1088	943	31.0601	24.3648	44.9362	39.4555
PF3D7_0506200	159.628	23.4032	60.2857	106.404	0.134894	0.844178	0.918256	123	18	79	141	9.01506	1.31441	5.72064	10.3434
PF3D7_0506300	728.058	826.914	563.939	606.727	0.409523	0.0198939	0.0678831	561	636	739	804	34.3229	38.7678	44.6703	49.2333
PF3D7_0506400	48.0181	9.10125	16.7884	36.2225	0.107584	0.911152	0.958432	37	7	22	48	10.6156	2.00094	6.23619	13.7837
PF3D7_0506500	1598.87	1427.6	1677.32	1788.49	-0.195562	0.105101	0.242441	1232	1098	2198	2370	9.4839	8.42116	16.717	18.2603
PF3D7_0506600	22.0624	0	12.2098	23.3937	-0.690394	0.630173	0.777277	17	0	16	31	2.39438	0	2.22648	4.37007
PF3D7_0506700	112.907	159.922	224.355	144.136	-0.433551	0.260809	0.449752	87	123	294	191	2.78402	3.9215	9.29511	6.11743
PF3D7_0506800	573.622	634.487	541.809	528.245	0.175067	0.351372	0.549649	442	488	710	700	11.2289	12.3518	17.8209	17.7991
PF3D7_0506900	590.493	669.592	745.559	908.582	-0.39262	0.0297915	0.0937091	455	515	977	1204	13.0283	14.6919	27.6392	34.5054
PF3D7_0507000	129.779	57.2079	48.8391	70.1812	0.651651	0.246432	0.43343	100	44	64	93	8.27484	3.62749	5.23231	7.70238
PF3D7_0507100	6856.21	7368.12	5800.4	5834.09	0.289946	2.67689e-05	0.000223687	5283	5667	7601	7731	202.985	216.935	288.541	297.304
PF3D7_0507200	36.338	27.3038	30.5244	39.2411	-0.132597	0.860688	0.928336	28	21	40	52	0.962039	0.718865	1.35784	1.78822
PF3D7_0507300	59.6982	33.8047	18.3147	8.301	1.81324	0.0324168	0.0998657	46	26	24	11	1.25744	0.708105	0.64818	0.300958
PF3D7_0507400	128.481	145.62	88.5208	109.422	0.469528	0.24852	0.435222	99	112	116	145	6.68664	7.53675	7.74077	9.80219
PF3D7_0507500	180.392	250.935	110.651	106.404	0.990718	0.00562964	0.0239995	139	193	145	141	4.61827	6.38874	4.75977	4.68884
PF3D7_0507600	112.907	110.515	125.15	109.422	-0.0702114	0.863488	0.929773	87	85	164	145	2.8363	2.76086	5.28238	4.73132
PF3D7_0507700	1012.27	986.836	1350.71	1368.16	-0.443646	0.000790556	0.00463091	780	759	1770	1813	32.4184	31.4291	72.6815	75.4183
PF3D7_0507800	1785.75	1575.82	1791.02	1720.57	-0.0629692	0.593373	0.7492	1376	1212	2347	2280	21.0753	18.4948	35.5158	34.952
PF3D7_0507900	482.777	526.573	525.02	350.906	0.204642	0.390678	0.583729	372	405	688	465	105.825	114.788	193.37	132.398
PF3D7_0508000	1918.13	1662.93	2380.91	2226.18	-0.363442	0.00135505	0.00737592	1478	1279	3120	2950	71.1821	61.3706	148.458	142.2
PF3D7_0508100	972.042	921.827	1442.28	1774.9	-0.764498	1.21231e-07	1.4187e-06	749	709	1890	2352	13.4094	12.6464	33.4305	42.1451
PF3D7_0508200	594.386	746.303	617.357	616.538	0.119739	0.523641	0.693987	458	574	809	817	17.0321	21.267	29.7238	30.4093
PF3D7_0508300	1208.24	1175.36	1095.06	1050.45	0.151833	0.259843	0.448729	931	904	1435	1392	24.6662	23.8624	37.5628	36.9125
PF3D7_0508400	164.819	139.119	70.9693	46.7874	1.36819	0.00218714	0.0110009	127	107	93	62	11.6163	9.7508	8.40426	5.67593
PF3D7_0508500	299.789	266.537	404.449	415.05	-0.533105	0.0260589	0.0841446	231	205	530	550	2.75561	2.43642	6.24647	6.56674
PF3D7_0508600	430.865	317.244	306.007	239.974	0.454492	0.093496	0.222208	332	244	401	318	30.3394	22.2153	36.2049	29.0856
PF3D7_0508700	742.334	955.632	1261.42	1272.32	-0.577483	0.000241367	0.00162915	572	735	1653	1686	12.0232	15.3924	34.3282	35.4702
PF3D7_0508800	608.662	647.489	752.427	702.566	-0.211988	0.220893	0.401491	469	498	986	931	16.3484	17.2952	33.9573	32.4814
PF3D7_0508900	924.024	873.72	1336.21	1273.83	-0.537862	9.97404e-05	0.000745345	712	672	1751	1688	7.06213	6.64077	17.1592	16.7576
PF3D7_0509000	1546.96	1569.32	1664.34	1777.17	-0.143239	0.214247	0.394066	1192	1207	2181	2355	64.0214	64.5877	115.733	126.597
PF3D7_0509100	2434.65	1967.17	3167.67	3358.13	-0.568052	3.52702e-07	3.90886e-06	1876	1513	4151	4450	30.4125	24.4372	66.4853	72.204
PF3D7_0509200	90.845	66.3091	30.5244	37.7318	1.20306	0.0415659	0.121606	70	51	40	50	6.9315	5.03145	3.9133	4.95543
PF3D7_0509300	425.674	501.869	241.906	176.585	1.14834	1.24753e-05	0.000110267	328	386	317	234	22.3486	26.2033	21.3397	15.9578
PF3D7_0509400	1139.46	1015.44	834.843	925.184	0.291996	0.053238	0.146417	878	781	1094	1226	9.06953	8.03775	11.1651	12.6754
PF3D7_0509500	154.437	227.531	207.566	137.344	0.147319	0.68715	0.81614	119	175	272	182	7.27177	10.6543	16.4216	11.1313
PF3D7_0509600	873.41	1040.14	999.675	947.823	-0.0253661	0.869666	0.93419	673	800	1310	1256	24.9262	29.5206	47.9365	46.56
PF3D7_0509700	184.286	143.02	104.546	103.385	0.654553	0.0881064	0.212495	142	110	137	137	12.0371	9.29009	11.4738	11.6235
PF3D7_0509800	259.557	315.944	170.937	246.011	0.464817	0.12746	0.277694	200	243	224	326	3.35963	4.06688	3.7176	5.48101
PF3D7_0509900	85.6539	169.023	119.045	66.408	0.457738	0.351221	0.549577	66	130	156	88	3.88913	7.63212	9.08211	5.19007
PF3D7_0510000	251.771	232.732	218.25	164.511	0.340167	0.272666	0.464598	194	179	286	218	5.70749	5.24674	8.3131	6.41922
PF3D7_0510100	739.738	670.892	1024.09	1059.51	-0.56274	0.000286659	0.00189812	570	516	1342	1404	5.81932	5.24856	13.5364	14.3465
PF3D7_0510200	1465.2	1642.13	1140.85	1088.94	0.478774	0.000227624	0.00154637	1129	1263	1495	1443	29.0931	32.4259	38.0619	37.2173
PF3D7_0510300	105.121	193.727	48.8391	36.2225	1.81297	0.000249639	0.00167418	81	149	64	48	8.82802	16.1792	6.89147	5.23603
PF3D7_0510400	60.996	122.217	47.3129	100.367	0.310812	0.581592	0.741467	47	94	62	133	1.98787	3.96107	2.59081	5.63021
PF3D7_0510500	1693.61	1790.35	1908.54	2307.68	-0.275265	0.0243202	0.0798612	1305	1377	2501	3058	39.5962	41.6266	74.974	92.8673
PF3D7_0510700	6.48893	6.5009	0	0	5.54004	0.0532979	0.146429	5	5	0	0	0.482303	0.480522	0	0
PF3D7_0510800	27.2535	32.5045	25.1827	4.52782	1.00871	0.325971	0.526281	21	25	33	6	1.09632	1.30032	1.7021	0.31351
PF3D7_0510900	60.996	36.405	1.52622	8.301	3.30748	0.000795634	0.00464505	47	28	2	11	29.9565	17.7805	1.25944	7.01727
PF3D7_0511000	3685.71	4017.55	4007.09	3832.8	-0.0253584	0.763414	0.866662	2840	3090	5251	5079	217.823	236.123	397.907	389.894
PF3D7_0511100	120.694	111.815	57.2333	47.5421	1.15009	0.0160535	0.0570489	93	86	75	63	11.123	10.2478	8.86244	7.54156
PF3D7_0511200	713.782	725.5	1054.62	1093.47	-0.577714	0.000126095	0.000921233	550	558	1382	1449	14.8056	14.9655	36.7557	39.0403
PF3D7_0511300	334.829	226.231	297.613	313.174	-0.122498	0.663616	0.801518	258	174	390	415	5.83731	3.92225	8.71788	9.39773
PF3D7_0511400	94.7384	126.117	42.7342	73.9543	0.920198	0.0703965	0.180305	73	97	56	98	6.41488	8.49241	4.86192	8.61934
PF3D7_0511500	3825.87	3819.93	3479.02	3669.8	0.0969486	0.236907	0.420945	2948	2938	4559	4863	9.13836	9.07373	13.9625	15.0878
PF3D7_0511600	6.48893	36.405	30.5244	24.903	-0.369894	0.70756	0.829318	5	28	40	33	0.380018	2.12024	3.00364	2.51033
PF3D7_0511700	292.002	179.425	150.333	162.247	0.592813	0.0858513	0.20917	225	138	197	215	12.3078	7.52089	10.6467	11.7711
PF3D7_0511800	1130.37	1327.48	2126.03	2054.12	-0.766161	5.28881e-10	7.53836e-09	871	1021	2786	2722	32.4026	37.8426	102.399	101.352
PF3D7_0511900	118.099	132.618	89.2839	43.0143	0.92253	0.0627094	0.165829	91	102	117	57	3.37165	3.76526	4.28292	2.11377
PF3D7_0512000	10365.4	10591.3	1839.86	2292.58	2.34226	1.33143e-145	1.45098e-143	7987	8146	2411	3038	984.492	1000.38	293.616	374.799
PF3D7_0512100	229.708	276.938	128.966	112.441	1.06957	0.00109454	0.00607488	177	213	169	149	29.4624	35.3238	27.793	24.8235
PF3D7_0512200	294.598	293.84	168.647	193.941	0.698495	0.0147715	0.0534054	227	226	221	257	8.62967	8.55993	8.30069	9.77876
PF3D7_0512300	251.771	239.233	254.116	231.673	0.0154388	0.956263	0.978715	194	184	333	307	9.49769	8.97485	16.107	15.0431
PF3D7_0512400	0	2.60036	0	9.81027	-1.91618	0.51824	0.689099	0	2	0	13	0	0.284633	0	1.8586
PF3D7_0512450	10.3823	0	0	0	5.21683	0.13474	0.288878	8	0	0	0	0.596769	0	0	0
PF3D7_0512500	341.318	328.945	417.422	328.267	-0.153773	0.531888	0.702071	263	253	547	435	7.14662	6.8495	14.6854	11.8309
PF3D7_0512600	1508.03	1648.63	1665.87	1750	-0.113878	0.332217	0.53226	1162	1268	2183	2319	66.3749	72.1624	123.199	132.581
PF3D7_0512700	820.201	838.616	417.422	546.357	0.783284	4.49805e-05	0.000361433	632	645	547	724	41.0351	41.7246	35.0897	47.05
PF3D7_0512800	202.455	200.228	199.172	273.178	-0.230304	0.460916	0.642948	156	154	261	362	2.76243	2.71695	4.56627	6.4159
PF3D7_0512900	33.7424	67.6093	61.0489	77.7275	-0.453518	0.450326	0.633238	26	52	80	103	3.08401	6.14525	9.37533	12.2282
PF3D7_0513000	223.219	265.237	302.192	347.133	-0.410768	0.126993	0.277022	172	204	396	460	12.4793	14.7463	28.3864	33.4042
PF3D7_0513100	155.734	167.723	228.17	273.933	-0.634466	0.04218	0.122716	120	129	299	363	10.4357	11.177	25.6902	31.5959
PF3D7_0513200	1981.72	2002.28	1682.66	1414.94	0.363112	0.00291467	0.0139112	1527	1540	2205	1875	16.4098	16.4884	23.4114	20.1673
PF3D7_0513300	73312	72053.3	32755.8	32140.7	1.16347	4.25461e-168	6.0151e-166	56490	55418	42924	42591	2941.48	2875	2208.25	2219.7
PF3D7_0513400	459.416	548.676	472.366	300.345	0.383732	0.130719	0.282944	354	422	619	398	27.0687	32.1492	46.7637	30.46
PF3D7_0513500	288.109	299.041	180.094	201.488	0.621685	0.0280023	0.0892084	222	230	236	267	27.0988	27.9716	28.4618	32.6204
PF3D7_0513600	2683.82	2904.6	3171.49	3450.2	-0.244782	0.00921519	0.0361354	2068	2234	4156	4572	42.7985	46.0633	84.9782	94.7036
PF3D7_0513700	120.694	76.7106	89.2839	79.9914	0.221856	0.639919	0.784305	93	59	117	106	3.20738	2.02728	3.98664	3.65894
PF3D7_0513800	342.616	273.038	273.957	264.877	0.192306	0.470991	0.652305	264	210	359	351	23.0182	18.2424	30.9255	30.6308
PF3D7_0513900	249.175	347.148	242.669	280.725	0.188127	0.506921	0.680273	192	267	318	372	17.953	24.8736	29.3775	34.8145
PF3D7_0514000	88.2495	117.016	76.3111	72.4451	0.46454	0.321798	0.522815	68	90	100	96	5.25551	6.93014	7.63589	7.42608
PF3D7_0514100	260.855	315.944	368.582	307.892	-0.229933	0.378149	0.572201	201	243	483	408	4.41765	5.32102	10.4881	8.97507
PF3D7_0514200	390.634	315.944	464.734	440.708	-0.357741	0.118494	0.263539	301	243	609	584	9.45187	7.60241	18.8939	18.3547
PF3D7_0514300	612.555	574.679	698.246	615.028	-0.145521	0.426565	0.614322	472	442	915	815	12.1567	11.342	23.2835	21.0094
PF3D7_0514500	14.2756	10.4014	2.28933	21.8844	0.0292824	0.982924	0.991942	11	8	3	29	1.04604	0.757945	0.281857	2.76016
PF3D7_0514600	1484.67	1470.5	879.867	727.469	0.878641	1.70561e-09	2.37289e-08	1144	1131	1153	964	58.1556	57.2825	57.9094	49.0484
PF3D7_0514700	14.2756	29.9041	6.868	8.301	1.54209	0.177101	0.346453	11	23	9	11	0.236548	0.492774	0.191215	0.236756
PF3D7_0514800	153.139	75.4104	173.989	175.83	-0.614049	0.139771	0.29625	118	58	228	233	3.99972	1.95871	7.63548	7.90471
PF3D7_0514900	233.602	236.633	389.186	417.314	-0.778316	0.0017443	0.00912441	180	182	510	553	9.04535	9.11208	25.3207	27.8138
PF3D7_0515000	1200.45	1101.25	1486.54	1235.34	-0.241851	0.0906567	0.217235	925	847	1948	1637	23.6007	21.5308	49.105	41.8036
PF3D7_0515100	735.845	761.905	416.658	350.151	0.96593	6.36654e-07	6.75525e-06	567	586	546	464	31.202	32.1285	29.6856	25.5564
PF3D7_0515200	94.7384	93.6129	70.2062	71.6904	0.408578	0.391079	0.583828	73	72	92	95	16.7841	16.4931	20.8986	21.8616
PF3D7_0515300	1348.4	1228.67	1378.18	1098	0.0576787	0.696775	0.822761	1039	945	1806	1455	15.784	14.303	27.1065	22.1232
PF3D7_0515400	53.2092	40.3056	56.4702	56.5977	-0.273897	0.65249	0.79284	41	31	74	75	1.29554	0.975941	2.31022	2.37198
PF3D7_0515500	120.694	122.217	122.861	55.0884	0.449193	0.355676	0.554062	93	94	161	73	3.24854	3.27135	5.55629	2.55218
PF3D7_0515600	153.139	36.405	98.4413	43.7689	0.414722	0.525498	0.695919	118	28	129	58	2.68425	0.634589	2.89924	1.32054
PF3D7_0515700	3084.84	3286.85	3565.25	3404.16	-0.129355	0.137797	0.293758	2377	2528	4672	4511	84.4954	89.5312	164.082	160.494
PF3D7_0515800	160.926	208.029	144.991	116.214	0.498322	0.168704	0.336829	124	160	190	154	7.88346	10.1346	11.9345	9.79937
PF3D7_0515900	236.197	171.624	98.4413	156.21	0.679274	0.0728995	0.184846	182	132	129	207	10.402	7.51643	7.2843	11.8412
PF3D7_0516000	219.326	282.139	117.519	163.001	0.837897	0.01284	0.0474336	169	217	154	216	3.72654	4.7673	3.35501	4.76711
PF3D7_0516100	750.121	907.525	513.573	445.235	0.789862	2.73672e-05	0.000227958	578	698	673	590	7.58304	9.12356	8.72337	7.74729
PF3D7_0516200	24067.4	24152.1	6472.7	6523.08	1.89157	1.79063e-299	7.80564e-297	18545	18576	8482	8644	935.188	933.293	422.595	436.284
PF3D7_0516300	306.278	253.535	139.649	207.525	0.689155	0.0309949	0.0965085	236	195	183	275	6.18754	5.09371	4.74035	7.21641
PF3D7_0516400	166.117	175.524	207.566	141.117	-0.0293266	0.933927	0.967018	128	135	272	187	7.68648	8.0769	16.1376	11.2393
PF3D7_0516500	271.237	310.743	106.835	144.89	1.20896	0.000157951	0.00110734	209	239	140	192	15.837	18.0433	10.4811	14.5616
PF3D7_0516600	590.493	349.748	409.79	586.352	-0.0833592	0.757125	0.862726	455	269	537	777	6.44817	3.79814	7.51888	11.0212
PF3D7_0516700	696.911	594.182	834.843	682.946	-0.233315	0.20883	0.387784	537	457	1094	905	9.56634	8.11112	19.2549	16.1362
PF3D7_0516800	1239.39	1077.85	1478.15	1454.18	-0.339627	0.0103231	0.0397112	955	829	1937	1927	11.0633	9.56816	22.1699	22.3432
PF3D7_0516900	21192.9	21703.9	8800.19	9049.6	1.26495	2.72648e-129	2.64115e-127	16330	16693	11532	11992	962.265	980.023	671.377	707.265
PF3D7_0517000	12824.7	13220.2	6737.5	6394.03	0.98798	3.79377e-60	1.80411e-58	9882	10168	8829	8473	460.511	472.09	406.5	395.198
PF3D7_0517100	145.352	105.315	106.072	179.603	-0.188718	0.653898	0.793261	112	81	139	238	5.26807	3.79588	6.45955	11.2045
PF3D7_0517200	5.19115	13.0018	20.604	0	-0.179187	0.918073	0.961257	4	10	27	0	0.180152	0.448716	1.20142	0
PF3D7_0517300	1652.08	1664.23	1915.41	2219.38	-0.31827	0.00655742	0.0272887	1273	1280	2510	2941	29.4774	29.5301	57.4233	68.1613
PF3D7_0517400	1341.91	1054.45	1048.51	1119.13	0.144716	0.344143	0.542359	1034	811	1374	1483	26.5229	20.7259	34.8209	38.0736
PF3D7_0517500	6.48893	11.7016	0	2.26391	3.00404	0.157181	0.321052	5	9	0	3	0.16327	0.292801	0	0.0980482
PF3D7_0517600	1.29779	27.3038	6.10489	6.79173	1.14895	0.449977	0.633238	1	21	8	9	0.05872	1.22857	0.46412	0.528946
PF3D7_0517700	1980.42	1899.56	2671.65	2297.87	-0.35702	0.00130782	0.0071337	1526	1461	3501	3045	54.1874	51.6878	122.826	108.222
PF3D7_0517800	44.1247	106.615	14.4991	31.6947	1.70585	0.0167058	0.0588473	34	82	19	42	4.7754	11.4746	2.63656	5.90422
PF3D7_0517900	163.521	157.322	316.691	228.655	-0.765222	0.0158934	0.0565568	126	121	415	303	5.81256	5.56129	18.9147	13.9901
PF3D7_0518000	651.489	695.596	697.483	664.08	-0.0154132	0.928773	0.96512	502	535	914	880	40.6708	43.1844	73.1609	71.3582
PF3D7_0518100	292.002	257.435	359.425	447.499	-0.554523	0.0280206	0.0892122	225	198	471	593	4.76822	4.18054	9.86163	12.578
PF3D7_0518200	1023.95	1058.35	1372.84	1320.61	-0.37127	0.004932	0.0216256	789	814	1799	1750	54.7596	56.286	123.358	121.563
PF3D7_0518300	3943.97	4434.91	4686.26	4416.13	-0.119483	0.161372	0.326426	3039	3411	6141	5852	184.141	205.918	367.631	354.9
PF3D7_0518400	24.6579	50.707	20.604	24.1484	0.751811	0.357332	0.55466	19	39	27	32	2.77303	5.671	3.89331	4.67448
PF3D7_0518500	809.819	784.008	1103.46	1201.38	-0.532191	0.000302772	0.00198223	624	603	1446	1592	15.2191	14.6527	34.844	38.8625
PF3D7_0518600	3274.31	2836.99	1945.17	1832.26	0.694103	5.79094e-11	8.83161e-10	2523	2182	2549	2428	48.5809	41.8598	48.4922	46.7929
PF3D7_0518700	68.7827	91.0125	70.9693	25.6576	0.726028	0.243901	0.430157	53	70	93	34	0.862812	1.13536	1.49581	0.55399
PF3D7_0518800	29.8491	13.0018	0	1.50927	4.82304	0.00430924	0.0192829	23	10	0	2	3.78466	1.63943	0	0.329391
PF3D7_0518900	40.2314	33.8047	16.0253	39.2411	0.421534	0.600997	0.755829	31	26	21	52	5.3365	4.45924	3.57164	8.95942
PF3D7_0519000	194.668	223.631	175.515	172.812	0.264085	0.405462	0.597457	150	172	230	229	7.75846	8.86352	11.7535	11.855
PF3D7_0519100	229.708	270.437	425.053	327.512	-0.589419	0.0272724	0.0874153	177	208	557	434	15.7324	18.4195	48.9136	38.6093
PF3D7_0519200	2050.5	2062.08	2027.59	2073.74	0.00394858	0.969324	0.987253	1580	1586	2657	2748	121.926	121.937	202.575	212.246
PF3D7_0519300	485.372	527.873	509.758	535.792	-0.0453024	0.817997	0.900999	374	406	668	710	13.771	14.894	24.3009	26.1658
PF3D7_0519400	8931.37	9548.52	6194.93	6606.84	0.529595	6.10389e-15	1.12825e-13	6882	7344	8118	8755	489.097	520.004	570.011	622.757
PF3D7_0519500	1144.65	989.436	629.566	581.07	0.817892	5.08635e-07	5.49726e-06	882	761	825	770	9.71047	8.34737	8.97386	8.48486
PF3D7_0519600	687.827	724.2	944.731	781.048	-0.289436	0.0910672	0.21792	530	557	1238	1035	14.8095	15.5065	34.1775	28.946
PF3D7_0519700	827.988	946.53	942.442	935.749	-0.0819253	0.593822	0.749586	638	728	1235	1240	34.1572	38.8317	65.3254	66.4455
PF3D7_0519800	471.096	392.654	397.581	460.328	0.00976064	0.965245	0.984633	363	302	521	610	8.48952	7.03682	12.0384	14.2787
PF3D7_0519900	334.829	358.849	367.819	310.155	0.0330841	0.8921	0.948395	258	276	482	411	8.65485	9.22449	15.975	13.7995
PF3D7_0520000	10937.7	9968.47	6873.34	7003.02	0.591302	4.7145e-19	1.01072e-17	8428	7667	9007	9280	565.827	512.835	597.438	623.576
PF3D7_0520100	373.762	393.954	470.839	519.19	-0.366931	0.0857593	0.209043	288	303	617	688	8.60368	9.01836	18.2109	20.5713
PF3D7_0520200	476.288	512.271	532.651	719.168	-0.340705	0.105887	0.243686	367	394	698	953	11.7106	12.5257	22.0051	30.4361
PF3D7_0520300	329.638	326.345	449.472	457.31	-0.467102	0.0364258	0.109445	254	251	589	606	21.4769	21.1449	49.2048	51.2854
PF3D7_0520400	476.288	362.75	540.282	471.648	-0.270245	0.228953	0.411565	367	279	708	625	19.6589	14.8898	37.4696	33.5085
PF3D7_0520500	462.012	351.048	300.666	331.285	0.363537	0.141473	0.298887	356	270	394	439	26.517	20.0369	28.995	32.7281
PF3D7_0520600	699.507	864.619	463.208	476.93	0.734387	0.000102016	0.000758023	539	665	607	632	38.7161	47.5902	43.0769	45.4362
PF3D7_0520700	106.418	66.3091	106.072	80.7461	-0.113019	0.816384	0.900361	82	51	139	107	2.39079	1.48147	4.00402	3.12244
PF3D7_0520800	602.173	603.283	996.623	921.411	-0.670028	3.76925e-05	0.000307597	464	464	1306	1221	6.80557	6.78044	18.9253	17.9244
PF3D7_0520900	10709.3	10881.2	16503	16146.2	-0.596648	2.86259e-29	8.41247e-28	8252	8369	21626	21396	289.755	292.778	750.242	751.945
PF3D7_0521000	1319.85	1388.59	1173.66	969.707	0.337632	0.0186289	0.0643219	1017	1068	1538	1285	36.5644	38.2562	54.632	46.2405
PF3D7_0521100	118.099	176.824	64.1013	29.4308	1.65716	0.00121375	0.00668199	91	136	84	39	2.00047	2.97867	1.82441	0.858098
PF3D7_0521200	96.0362	94.9131	116.756	111.686	-0.258624	0.542778	0.709818	74	73	153	148	5.96173	5.85945	12.1783	11.934
PF3D7_0521300	546.368	481.066	501.364	510.889	0.0214817	0.91415	0.959124	421	370	657	677	8.48954	7.43356	13.0894	13.6638
PF3D7_0521400	584.004	461.564	583.017	651.251	-0.239379	0.23462	0.418407	450	355	764	863	23.1092	18.1633	38.7632	44.3574
PF3D7_0521500	403.612	452.462	395.291	329.021	0.241175	0.29655	0.491992	311	348	518	436	15.77	17.581	25.951	22.1279
PF3D7_0521600	18.169	48.1066	48.8391	21.1298	-0.0780914	0.925072	0.963281	14	37	64	28	0.776359	2.04423	3.50645	1.55408
PF3D7_0521700	83.0583	74.1102	83.9422	41.505	0.325462	0.560704	0.724924	64	57	110	55	2.0831	1.84841	3.53734	1.79174
PF3D7_0521800	173.903	159.922	231.223	267.896	-0.580321	0.0602954	0.161415	134	123	303	355	7.07256	6.46801	15.8004	18.7535
PF3D7_0521900	390.634	354.949	138.123	206.77	1.11205	0.000150916	0.00106971	301	273	181	274	5.68922	5.14094	3.38001	5.18345
PF3D7_0522000	660.573	572.079	341.874	353.17	0.826587	6.04453e-05	0.000471924	509	440	448	468	39.6126	34.1163	34.4467	36.4539
PF3D7_0522100	163.521	133.918	196.883	183.377	-0.354346	0.299643	0.496023	126	103	258	243	3.60478	2.93588	7.29258	6.95819
PF3D7_0522200	439.95	447.262	354.083	452.027	0.138223	0.542993	0.709913	339	344	464	599	22.1107	22.354	29.9002	39.1032
PF3D7_0522300	624.235	687.795	322.033	443.726	0.776723	0.000384605	0.0024535	481	529	422	588	28.0969	30.7866	24.3545	34.3774
PF3D7_0522400	508.732	582.48	489.154	472.402	0.18249	0.359859	0.557641	392	448	641	626	1.34704	1.53379	2.17623	2.15303
PF3D7_0522500	365.976	323.745	453.288	392.411	-0.294079	0.205708	0.384581	282	249	594	520	56.6842	49.8661	117.965	104.616
PF3D7_0522600	35.0402	80.6111	49.6022	100.367	-0.375097	0.546132	0.712281	27	62	65	133	0.931813	2.13182	2.21632	4.59408
PF3D7_0522700	144.054	100.114	115.993	127.534	0.0037966	0.992605	0.996224	111	77	152	169	10.0978	6.9789	13.6616	15.3876
PF3D7_0522800	277.726	371.851	320.506	285.252	0.100771	0.703704	0.827022	214	286	420	378	12.3148	16.3973	23.879	21.7714
PF3D7_0522900	45.4225	105.315	55.7071	33.9586	0.74953	0.233698	0.417593	35	81	73	45	0.615018	1.41807	1.26735	0.791434
PF3D7_0523000	1348.4	1330.08	1965.01	1720.57	-0.460443	0.000180148	0.0012522	1039	1023	2575	2280	14.6523	14.3734	35.8775	32.1817
PF3D7_0523100	680.04	729.401	788.293	750.863	-0.127008	0.44431	0.629909	524	561	1033	995	19.1958	20.4754	37.3878	36.4822
PF3D7_0523200	255.664	208.029	254.116	173.566	0.116755	0.716508	0.8355	197	160	333	230	4.53356	3.66848	7.57131	5.29765
PF3D7_0523300	373.762	552.576	660.091	586.352	-0.42821	0.0560969	0.152359	288	425	865	777	19.2073	28.2394	56.9958	51.8653
PF3D7_0523400	652.787	689.095	689.089	848.966	-0.196909	0.272322	0.464314	503	530	903	1125	24.1327	25.3342	42.8035	54.0222
PF3D7_0523500	234.899	171.624	222.828	204.506	-0.0719775	0.820847	0.902829	181	132	292	271	22.4201	16.2902	35.7352	33.5978
PF3D7_0523600	255.664	322.444	338.821	309.401	-0.165142	0.527788	0.698244	197	248	444	410	19.131	23.9948	42.5999	39.8509
PF3D7_0523700	151.841	80.6111	141.175	79.2368	0.0769116	0.872869	0.936419	117	62	185	105	2.19168	1.15711	3.42386	1.96862
PF3D7_0523800	242.686	240.533	335.006	276.951	-0.340697	0.210629	0.389603	187	185	439	367	3.76185	3.70787	8.72525	7.38938
PF3D7_0523900	28.5513	59.8082	129.729	123.006	-1.51625	0.00368733	0.0168605	22	46	170	163	0.571744	1.19105	4.36497	4.23983
PF3D7_0524000	4851.13	4607.83	6575.72	6372.15	-0.452952	2.1433e-10	3.14933e-09	3738	3544	8617	8444	55.8426	52.7489	127.185	126.257
PF3D7_0524100	773.481	705.997	930.995	1002.91	-0.386442	0.0142201	0.0517642	596	543	1220	1329	10.8261	9.82699	21.8948	24.1621
PF3D7_0524200	413.994	371.851	265.563	343.359	0.367909	0.14154	0.298908	319	286	348	455	33.8156	30.2055	36.4468	48.2748
PF3D7_0524300	426.972	462.864	450.998	404.485	0.0568276	0.791439	0.883297	329	356	591	536	14.6084	15.7489	25.9268	23.8207
PF3D7_0524400	1066.78	1236.47	983.65	1107.81	0.13912	0.346536	0.545181	822	951	1289	1468	38.6458	44.5456	59.8739	69.0779
PF3D7_0524500	234.899	223.631	261.747	369.017	-0.460166	0.110192	0.250724	181	172	343	489	10.5119	9.95229	19.6811	28.4245
PF3D7_0524600	715.08	651.39	979.071	948.578	-0.49637	0.00178984	0.00929757	551	501	1283	1257	32.3547	29.3101	74.4332	73.8761
PF3D7_0524700	107.716	197.627	240.38	159.228	-0.38811	0.322981	0.523545	83	152	315	211	5.71717	10.4313	21.4372	14.5468
PF3D7_0524800	167.414	109.215	161.016	114.705	0.00487405	0.990409	0.995548	129	84	211	152	4.24401	2.75334	6.85841	5.0051
PF3D7_0524900	312.767	375.752	231.223	246.011	0.52876	0.0444465	0.127258	241	289	303	326	5.72538	6.84035	7.11186	7.75152
PF3D7_0525000	180.392	137.819	106.072	95.8388	0.656325	0.0934964	0.222208	139	106	139	127	2.99678	2.27688	2.9608	2.74048
PF3D7_0525100	1667.66	1752.64	2431.27	2195.24	-0.435782	7.34434e-05	0.000564144	1285	1348	3186	2909	43.1352	45.083	105.664	97.7361
PF3D7_0525200	1043.42	1011.54	1325.52	1368.91	-0.390878	0.00310495	0.0146853	804	778	1737	1814	11.5766	11.1609	24.7103	26.1423
PF3D7_0525300	16.8712	1.30018	1.52622	30.1854	-0.803524	0.60566	0.759116	13	1	2	40	0.749378	0.0574316	0.113905	2.30781
PF3D7_0525400	184.286	67.6093	158.727	225.636	-0.609644	0.178312	0.34804	142	52	208	299	9.32209	3.40112	13.4909	19.6462
PF3D7_0525500	231.006	130.018	151.859	172.812	0.153119	0.683444	0.813817	178	100	199	229	2.88005	1.61203	3.18117	3.7085
PF3D7_0525600	290.704	287.34	308.297	268.65	0.00278581	0.991495	0.996192	224	221	404	356	5.53025	5.43604	9.85443	8.79688
PF3D7_0525800	86.9517	91.0125	34.34	26.4123	1.55074	0.00660748	0.0274315	67	70	45	35	3.56054	3.70623	2.36269	1.86162
PF3D7_0525900	15.5734	5.20072	1.52622	10.5649	0.78029	0.626299	0.773777	12	4	2	14	1.10868	0.368194	0.182561	1.2946
PF3D7_0526000	277.726	315.944	279.299	399.957	-0.194396	0.476682	0.656881	214	243	366	530	6.6392	7.51107	11.2185	16.4574
PF3D7_0526100	159.628	213.229	151.096	183.377	0.156649	0.649291	0.791005	123	164	198	243	5.92949	7.87679	9.43041	11.7247
PF3D7_0526200	632.022	590.281	924.89	912.355	-0.587931	0.000315462	0.00205758	487	454	1212	1209	17.2688	16.0391	42.4608	42.9082
PF3D7_0526300	346.509	257.435	351.031	304.118	-0.117344	0.659688	0.798618	267	198	460	403	14.669	10.8379	24.9689	22.1603
PF3D7_0526400	207.646	158.622	257.931	233.183	-0.423106	0.174172	0.343367	160	122	338	309	9.21783	7.00265	19.2389	17.8176
PF3D7_0526500	214.135	135.219	338.821	321.475	-0.918369	0.00283814	0.0136205	165	104	444	426	3.54066	2.22345	9.41318	9.14938
PF3D7_0526600	184.286	139.119	156.438	219.599	-0.217602	0.542039	0.709028	142	107	205	291	0.823643	0.618341	1.17478	1.68937
PF3D7_0526700	295.895	293.84	390.713	336.568	-0.302398	0.220734	0.401342	228	226	512	446	8.25628	8.15363	18.3178	16.1647
PF3D7_0526800	827.988	868.52	886.735	915.374	-0.0871324	0.566927	0.730204	638	668	1162	1213	26.6375	27.7871	47.9328	50.6893
PF3D7_0526900	1014.87	1051.84	1307.97	1334.95	-0.354805	0.00740757	0.0302254	782	809	1714	1769	47.6414	49.1043	103.167	107.867
PF3D7_0527000	3697.39	4003.25	5703.49	5681.66	-0.564107	2.26798e-13	3.86444e-12	2849	3079	7474	7529	68.5727	73.8349	177.732	181.375
PF3D7_0527100	2185.47	2430.03	2753.3	2660.85	-0.230246	0.0215086	0.0722152	1684	1869	3608	3526	112.682	124.6	238.525	236.145
PF3D7_0527200	3071.86	3357.06	2643.42	2488.79	0.325009	0.000596852	0.00360523	2367	2582	3464	3298	94.068	102.234	136.011	131.183
PF3D7_0527300	542.475	617.585	715.035	699.548	-0.286183	0.110956	0.251704	418	475	937	927	18.2782	20.694	40.4809	40.5712
PF3D7_0527400	179.095	165.123	147.28	124.515	0.340868	0.337246	0.536375	138	127	193	165	4.60174	4.2193	6.3585	5.50693
PF3D7_0527500	9507.58	8384.86	6557.41	6243.86	0.483077	7.3388e-11	1.11597e-09	7326	6449	8593	8274	286.956	251.672	332.542	324.374
PF3D7_0527600	689.125	718.999	855.447	941.031	-0.351429	0.0294774	0.0927774	531	553	1121	1247	23.2902	24.1656	48.5778	54.7428
PF3D7_0527800	10.3823	5.20072	1.52622	13.5835	0.0440469	0.978729	0.990166	8	4	2	18	9.70649	4.83533	2.39749	21.8588
PF3D7_0527900	739.738	448.562	812.713	717.659	-0.364933	0.103313	0.238918	570	345	1065	951	23.0807	13.9183	42.6067	38.5423
PF3D7_0528000	763.098	908.825	968.387	934.24	-0.186489	0.241252	0.427069	588	699	1269	1238	64.3635	76.2313	137.239	135.633
PF3D7_0528100	888.984	828.214	1074.46	932.73	-0.225077	0.147205	0.306662	685	637	1408	1236	18.0253	16.7003	36.6057	32.5531
PF3D7_0528200	2398.31	2091.99	2132.89	2256.36	0.0328293	0.763026	0.866662	1848	1609	2795	2990	76.5854	66.4345	114.44	124.022
PF3D7_0528300	45.4225	35.1048	20.604	4.52782	1.68068	0.0750608	0.188952	35	27	27	6	1.05782	0.813022	0.806237	0.181501
PF3D7_0528400	154.437	118.316	183.91	140.362	-0.249509	0.506563	0.680141	119	91	241	186	3.72865	2.84079	7.46062	5.8331
PF3D7_0528500	542.475	539.574	524.257	486.74	0.0980123	0.613981	0.764111	418	415	687	645	27.281	26.9852	44.2991	42.1334
PF3D7_0528600	2.59557	10.4014	9.92044	10.5649	-0.656569	0.665721	0.803379	2	8	13	14	0.290216	1.15658	1.86375	2.0333
PF3D7_0528700	1158.92	1369.09	808.134	630.876	0.812995	1.38142e-06	1.40588e-05	893	1053	1059	836	46.8626	55.0551	54.9067	43.91
PF3D7_0528800	301.086	205.428	198.409	152.437	0.529881	0.107909	0.246841	232	158	260	202	9.25288	6.27826	10.2451	8.06348
PF3D7_0528900	18.169	39.0054	0	11.3195	2.33533	0.0822053	0.202551	14	30	0	15	1.03439	2.20836	0	1.10925
PF3D7_0529000	486.67	497.969	384.608	445.99	0.245391	0.246916	0.433803	375	383	504	591	9.84215	10.015	13.069	15.5249
PF3D7_0529100	219.326	156.021	161.779	110.932	0.461	0.2195	0.40021	169	120	212	147	19.1226	13.528	23.7001	16.6479
PF3D7_0529200	286.811	293.84	143.465	113.95	1.17369	0.000158131	0.00110734	221	226	188	151	13.5129	13.7676	11.3571	9.24093
PF3D7_0529300	176.499	62.4086	194.593	181.867	-0.655967	0.146834	0.306134	136	48	255	241	8.96913	3.15389	16.6152	15.9078
PF3D7_0529400	1267.94	1490.01	2321.38	1854.9	-0.598599	1.4973e-05	0.000130572	977	1146	3042	2458	17.0017	19.8689	52.301	42.8116
PF3D7_0529500	625.533	590.281	474.655	523.717	0.284243	0.136841	0.292647	482	454	622	694	43.3004	40.6344	55.2063	62.4003
PF3D7_0529700	94.7384	29.9041	113.703	104.894	-0.810379	0.152679	0.315055	73	23	149	139	1.80937	0.567969	3.64874	3.44826
PF3D7_0529800	968.149	875.021	1400.31	1381.74	-0.593945	1.42306e-05	0.00012469	746	673	1835	1831	10.2673	9.22839	24.9521	25.2225
PF3D7_0529900	1223.81	1055.75	1223.27	1210.44	-0.0943844	0.497228	0.673536	943	812	1603	1604	29.5105	25.3171	49.5623	50.2401
PF3D7_0530000	439.95	445.961	737.928	504.852	-0.48826	0.0302174	0.0948214	339	343	967	669	13.1152	13.221	36.9621	25.9051
PF3D7_0530100	398.42	340.647	431.921	396.184	-0.164067	0.473452	0.654846	307	262	566	525	14.597	12.4114	26.5885	24.9842
PF3D7_0530200	254.366	180.725	235.801	248.275	-0.153904	0.615375	0.76516	196	139	309	329	8.16301	5.76769	12.7147	13.7143
PF3D7_0530300	280.322	205.428	359.425	452.027	-0.740313	0.00634421	0.0264646	216	158	471	599	3.742	2.7271	8.06166	10.3863
PF3D7_0530400	107.716	126.117	64.8644	64.8987	0.849589	0.063442	0.167186	83	97	85	86	1.42151	1.65515	1.43829	1.47419
PF3D7_0530500	5.19115	35.1048	17.5515	0	1.19957	0.437978	0.623974	4	27	23	0	0.132944	0.894056	0.755247	0
PF3D7_0530600	371.167	383.553	476.181	359.207	-0.146431	0.538752	0.707357	286	295	624	476	16.2629	16.7127	35.0566	27.0907
PF3D7_0530700	343.913	334.146	373.924	244.502	0.132926	0.630566	0.777519	265	257	490	324	6.16323	5.9551	11.2593	7.54205
PF3D7_0530750	0	5.20072	0	0	4.21932	0.356589	1	0	4	0	0	0	0.472711	0	0
PF3D7_0530800	13133.6	12519.4	4651.92	4668.93	1.46059	5.53963e-125	4.99618e-123	10120	9629	6096	6187	784.552	743.731	466.917	480.069
PF3D7_0530900	70.0805	113.116	104.546	137.344	-0.401078	0.376734	0.571346	54	87	137	182	0.625568	1.00414	1.56803	2.11025
PF3D7_0531000	164.819	167.723	298.376	304.118	-0.85742	0.00299323	0.0142083	127	129	391	403	4.74037	4.79724	14.4191	15.0555
PF3D7_0531100	228.41	188.526	234.275	235.446	-0.171962	0.56543	0.729052	176	145	307	312	1.95587	1.60542	3.37069	3.47027
PF3D7_0531200	147.948	118.316	71.7324	111.686	0.537573	0.218651	0.39908	114	91	94	148	8.61242	6.84944	7.0162	11.1909
PF3D7_0531300	394.527	505.77	478.47	449.009	-0.0429154	0.84543	0.918854	304	389	627	595	23.4952	29.9536	47.877	46.0262
PF3D7_0531400	203.752	157.322	222.065	173.566	-0.131769	0.694792	0.821346	157	121	291	230	3.66582	2.81481	6.71301	5.37503
PF3D7_0531500	6.48893	0	0	7.54636	-0.218115	0.93732	0.968997	5	0	0	10	0.671366	0	0	1.34391
PF3D7_0531600	4943.27	3067.12	48516.3	52488	-3.6564	1.24824e-26	3.4008e-25	3809	2359	63577	69554	183.358	113.138	3023.73	3351.14
PF3D7_0531800	306.278	265.237	12.2098	26.4123	3.88621	2.61295e-19	5.71898e-18	236	204	16	35	149.474	128.729	10.0121	22.1872
PF3D7_0532000	8113.76	4538.93	81359	86698.6	-3.73144	8.98569e-20	1.9917e-18	6252	3491	106615	114888	166.123	92.4175	2798.87	3055.4
PF3D7_0532100	59681.3	60567.5	32201.7	32742.9	0.888738	1.86844e-97	1.35748e-95	45987	46584	42198	43389	1813.99	1830.75	1644.54	1713.02
PF3D7_0532200	166.117	131.318	201.461	107.158	-0.0530858	0.896652	0.950793	128	101	264	142	12.6127	9.91549	25.7014	14.0046
PF3D7_0532300	1755.9	1859.26	2351.14	2243.53	-0.345896	0.0010208	0.00575409	1353	1430	3081	2973	40.7823	42.9441	91.7528	89.6914
PF3D7_0532400	1290	1359.99	1604.82	1547	-0.250197	0.0393758	0.116502	994	1046	2103	2050	30.6399	32.1238	64.0463	63.2466
PF3D7_0532500	64.8893	45.5063	57.2333	57.3523	-0.0537133	0.927036	0.964305	50	35	75	76	10.1109	7.05152	14.9843	15.3821
PF3D7_0532600	27.2535	16.9023	9.15733	5.28245	1.61293	0.159872	0.324732	21	13	12	7	1.64193	1.01268	0.926978	0.547791
PF3D7_0532800	11.6801	0	0	0	5.38676	0.10706	0.245308	9	0	0	0	1.15311	0	0	0
PF3D7_0532900	9.0845	0	0	0	5.02418	0.170493	0.338463	7	0	0	0	0.736608	0	0	0
PF3D7_0533000	330.936	235.332	294.561	240.729	0.081248	0.779015	0.875408	255	181	386	319	24.956	17.6485	37.323	31.247
PF3D7_0533100	73.9738	42.9059	54.1809	79.2368	-0.190988	0.743461	0.854548	57	33	71	105	0.604547	0.348709	0.743991	1.11462
PF3D7_0600300	0	10.4014	0.763111	6.03709	0.612472	0.794466	0.885165	0	8	1	8	0	0.719233	0.0891538	0.722534
PF3D7_0600500	6.48893	14.302	10.6835	6.79173	0.250738	0.857163	0.927117	5	11	14	9	0.449977	0.986294	1.24481	0.810672
PF3D7_0600600	0	0	0	3.01854	-2.65946	0.582608	1	0	0	0	4	0	0	0	0.304742
PF3D7_0600800	16.8712	15.6021	3.05244	14.3381	0.900384	0.483558	0.664257	13	12	4	19	1.22581	1.12734	0.372643	1.79314
PF3D7_0600900	0	0	3.81555	0	-2.9968	0.534772	1	0	0	5	0	0	0	0.516592	0
PF3D7_0601000	3.89336	0	0	0.754636	2.36146	0.59285	1	3	0	0	1	0.324854	0	0	0.10838
PF3D7_0601200	168.712	178.125	90.0471	138.853	0.599375	0.12111	0.266922	130	137	118	184	9.80646	10.2963	8.79437	13.8921
PF3D7_0601300	0	2.60036	12.2098	4.52782	-2.68659	0.226577	0.40884	0	2	16	6	0	0.236356	1.87507	0.712322
PF3D7_0601400	0	0	0	1.50927	-1.65984	0.734429	1	0	0	0	2	0	0	0	0.130224
PF3D7_0601500	6.48893	2.60036	6.10489	33.9586	-2.14015	0.127356	0.277583	5	2	8	45	0.170397	0.0679073	0.269362	1.53493
PF3D7_0601600	119.396	122.217	134.307	152.437	-0.247107	0.516843	0.688465	92	94	176	202	6.16014	6.27081	11.6431	13.5374
PF3D7_0601700	417.887	266.537	471.602	375.809	-0.308093	0.251619	0.439618	322	205	618	498	37.2724	23.6417	70.6762	57.6956
PF3D7_0601800	12.9779	20.8029	1.52622	14.3381	1.08969	0.421407	0.610632	10	16	2	19	6.66919	10.6313	1.31782	12.6826
PF3D7_0601900	1251.07	1275.48	1197.32	1338.72	-0.00545082	0.967148	0.985997	964	981	1569	1774	30.4802	30.9032	49.0137	56.1406
PF3D7_0602000	110.312	162.522	117.519	86.0285	0.422738	0.321052	0.521884	85	125	154	114	1.16652	1.70913	2.08808	1.56588
PF3D7_0602100	1199.15	1180.56	817.292	781.048	0.574235	5.87036e-05	0.000461079	924	908	1071	1035	17.1903	16.8303	19.6859	19.2724
PF3D7_0602200	245.282	291.24	362.478	308.646	-0.322913	0.219471	0.40021	189	224	475	409	11.7926	13.9248	29.2816	25.5418
PF3D7_0602300	9.0845	3.90054	24.4195	13.5835	-1.549	0.220723	0.401342	7	3	32	18	0.745962	0.318517	3.36916	1.91988
PF3D7_0602400	535.986	777.507	794.398	710.867	-0.19661	0.330674	0.530601	413	598	1041	942	13.8915	20.0398	34.5942	31.7126
PF3D7_0602500	395.825	299.041	264.799	292.799	0.317495	0.228308	0.410688	305	230	347	388	12.9055	9.69605	14.5063	16.4319
PF3D7_0602600	411.398	423.858	419.711	579.561	-0.258739	0.260122	0.448928	317	326	550	768	6.46223	6.62117	11.0774	15.6699
PF3D7_0602700	72.676	29.9041	28.2351	55.0884	0.299815	0.674452	0.808593	56	23	37	73	2.98859	1.22292	1.95089	3.89927
PF3D7_0602800	54.507	14.302	10.6835	61.1255	-0.0617894	0.947755	0.97401	42	11	14	81	1.63242	0.42596	0.537607	3.15101
PF3D7_0602900	162.223	196.327	236.564	249.03	-0.43761	0.154414	0.316637	125	151	310	330	4.95985	5.96938	12.1527	13.1055
PF3D7_0603000	128.481	131.318	170.937	151.682	-0.3124	0.390155	0.583427	99	101	224	201	2.77015	2.81568	6.19256	5.6292
PF3D7_0603100	62.2937	79.3109	132.018	150.173	-0.994865	0.0223034	0.0744064	48	61	173	199	2.40609	3.04645	8.56782	9.98403
PF3D7_0603200	1358.78	1725.34	1059.96	1105.54	0.510132	0.000429734	0.00271162	1047	1327	1389	1465	50.3524	63.5826	65.9978	70.5169
PF3D7_0603300	689.125	758.004	676.879	639.177	0.136984	0.426645	0.614322	531	583	887	847	20.5512	22.4805	33.9172	32.8102
PF3D7_0603400	633.32	561.677	594.463	563.713	0.0451792	0.808865	0.894729	488	432	779	747	9.2515	8.15961	14.5909	14.1741
PF3D7_0603500	1325.04	1451	1295.76	1273.07	0.111913	0.379296	0.572941	1021	1116	1698	1687	43.809	47.7084	71.9828	72.4494
PF3D7_0603600	88.2495	93.6129	107.599	116.969	-0.304333	0.481899	0.6625	68	72	141	155	0.816201	0.861022	1.6721	1.8621
PF3D7_0603700	96.0362	118.316	148.807	163.756	-0.54421	0.159746	0.324732	74	91	195	217	3.39816	4.16338	8.84708	9.97364
PF3D7_0603800	1231.6	1300.18	824.923	914.619	0.541402	0.000142438	0.00102348	949	1000	1081	1212	16.638	17.4674	18.7247	21.2677
PF3D7_0603900	79.165	57.2079	25.9458	55.8431	0.737319	0.247212	0.433803	61	44	34	74	3.42801	2.46353	1.88775	4.16223
PF3D7_0604000	27.2535	41.6057	0	40.7504	0.756727	0.783308	0.878911	21	32	0	54	0.311826	0.473408	0	0.802543
PF3D7_0604100	115.503	153.421	254.879	273.933	-0.975607	0.00261773	0.0127026	89	118	334	363	1.09168	1.44206	4.04769	4.45652
PF3D7_0604200	66.1871	91.0125	58.7595	60.3709	0.400019	0.449983	0.633238	51	70	77	80	6.42797	8.79012	9.58844	10.092
PF3D7_0604300	263.451	319.844	434.21	350.906	-0.428643	0.0916763	0.218777	203	246	569	465	6.63521	8.01101	18.3749	15.2123
PF3D7_0604400	0	7.80107	0	0.754636	3.36372	0.33698	0.536114	0	6	0	1	0	1.12104	0	0.187697
PF3D7_0604500	4992.58	4993.99	5895.79	5749.57	-0.221689	0.0015289	0.00814419	3847	3841	7726	7619	39.2594	39.0534	77.8986	77.8218
PF3D7_0604600	320.553	436.86	218.25	230.919	0.753783	0.00525671	0.0227255	247	336	286	306	4.84026	6.56001	5.53722	6.00171
PF3D7_0604700	985.02	954.331	1025.62	1130.44	-0.152853	0.289414	0.483373	759	734	1344	1498	49.8923	48.0708	87.286	98.5566
PF3D7_0604800	136.268	140.419	190.015	104.894	-0.0918645	0.821843	0.903164	105	108	249	139	2.11649	2.16893	4.95885	2.8043
PF3D7_0604900	1343.21	1470.5	425.816	473.912	1.64485	1.97703e-26	5.30352e-25	1035	1131	558	628	116.588	126.931	62.1013	70.8035
PF3D7_0605000	212.837	143.02	198.409	117.723	0.170932	0.66084	0.799612	164	110	260	156	15.2499	10.1908	23.8863	14.5187
PF3D7_0605100	825.392	1012.84	734.112	700.302	0.357857	0.0336694	0.103178	636	779	962	928	12.0053	14.6503	17.9409	17.5326
PF3D7_0605200	4800.51	4999.19	2417.53	2565.01	0.975832	1.33431e-31	4.23017e-30	3699	3845	3168	3399	338.335	350.391	286.287	311.169
PF3D7_0605300	401.016	338.047	393.765	410.522	-0.122012	0.595852	0.751774	309	260	516	544	16.4384	13.7805	27.1208	28.9655
PF3D7_0605400	75.2716	32.5045	121.335	83.01	-0.922809	0.100078	0.23319	58	25	159	110	8.98597	3.85896	24.3382	17.0574
PF3D7_0605500	166.117	256.135	277.009	282.989	-0.40736	0.184829	0.35598	128	197	363	375	5.64618	8.65773	15.8199	16.5561
PF3D7_0605600	145.352	114.416	59.5226	34.7133	1.46317	0.00322862	0.0152016	112	88	78	46	2.05558	1.60913	1.41437	0.844998
PF3D7_0605700	14.2756	46.8064	41.9711	30.9401	-0.255401	0.756437	0.862638	11	36	55	41	1.29562	4.22455	6.4003	4.83337
PF3D7_0605800	1667.66	1405.49	1427.78	1522.86	0.0586866	0.651752	0.792496	1285	1081	1871	2018	14.9412	12.5228	21.4936	23.4847
PF3D7_0605900	302.384	336.746	194.593	215.826	0.638961	0.0195868	0.0671419	233	259	255	286	7.79025	8.62757	8.42344	9.5707
PF3D7_0606000	500.946	429.059	525.02	563.713	-0.227348	0.263736	0.453667	386	330	688	747	6.44645	5.49086	11.3521	12.4864
PF3D7_0606100	1021.36	1153.26	1298.05	1140.26	-0.165094	0.251375	0.439339	787	887	1701	1511	29.1271	32.7069	62.1985	55.9717
PF3D7_0606200	1963.55	1744.84	1543.01	1571.15	0.251952	0.0313712	0.0971596	1513	1342	2022	2082	79.3989	70.1651	104.836	109.355
PF3D7_0606300	1.29779	9.10125	40.4449	61.8802	-3.29912	0.00100783	0.00568711	1	7	53	82	0.0823425	0.574269	4.31175	6.75803
PF3D7_0606400	7.78672	0	12.2098	11.3195	-1.59508	0.36128	0.558729	6	0	16	15	1.59849	0	4.21146	3.99974
PF3D7_0606500	820.201	878.921	563.939	625.593	0.514351	0.00245689	0.0121131	632	676	739	829	14.3702	15.3139	16.6013	18.8661
PF3D7_0606600	554.155	575.979	525.783	530.509	0.097478	0.6064	0.759234	427	443	689	703	4.57263	4.72645	7.28972	7.53486
PF3D7_0606700	521.71	630.587	876.051	785.576	-0.528075	0.00348657	0.0160831	402	485	1148	1041	7.41453	8.91236	20.9196	19.2172
PF3D7_0606800	1068.08	1376.89	1543.77	1441.36	-0.28798	0.0481252	0.135273	823	1059	2023	1910	30.9023	39.6169	75.0483	71.7806
PF3D7_0606900	674.849	773.607	615.83	576.542	0.280692	0.116287	0.260068	520	595	807	764	21.09	24.0427	32.3371	31.0134
PF3D7_0607000	6613.52	7065.17	6664.25	6471.76	0.0584062	0.39266	0.58552	5096	5434	8733	8576	87.8603	93.3418	148.758	147.989
PF3D7_0607100	11.6801	20.8029	30.5244	20.3752	-0.647924	0.50369	0.678777	9	16	40	27	0.63872	1.13131	2.80467	1.91785
PF3D7_0607200	304.98	361.45	347.215	311.665	0.0164565	0.947237	0.97401	235	278	455	413	11.5555	13.6194	22.1047	20.326
PF3D7_0607300	312.767	339.347	473.892	400.712	-0.423468	0.0695744	0.179012	241	261	621	531	11.3305	12.2254	28.8454	24.9866
PF3D7_0607400	358.189	321.144	1601.01	1412.68	-2.1493	1.30933e-39	4.5967e-38	276	247	2098	1872	11.2757	10.0537	84.6823	76.5458
PF3D7_0607500	36.338	14.302	5.34177	10.5649	1.67028	0.134596	0.288878	28	11	7	14	0.942425	0.368871	0.232777	0.471627
PF3D7_0607600	1129.07	1111.65	1436.94	1371.93	-0.326006	0.0112867	0.0428451	870	855	1883	1818	13.9356	13.6448	29.7996	29.1463
PF3D7_0607700	398.42	352.349	695.194	569.75	-0.752573	0.000370809	0.00238475	307	271	911	755	3.11532	2.73985	9.13347	7.66819
PF3D7_0607800	320.553	388.754	263.273	381.091	0.138419	0.60863	0.76057	247	299	345	505	9.5817	11.5561	13.2226	19.6074
PF3D7_0607900	201.157	304.242	270.141	287.516	-0.142007	0.631181	0.777614	155	234	354	381	4.72578	7.10806	10.6635	11.6265
PF3D7_0608000	402.314	332.846	309.06	230.164	0.447283	0.095115	0.225134	310	256	405	305	27.0524	22.2576	34.9183	26.6395
PF3D7_0608100	912.344	1116.85	1166.03	1321.37	-0.293773	0.0536734	0.147152	703	859	1528	1751	12.4552	15.1629	26.7469	31.0502
PF3D7_0608200	10.3823	26.0036	12.9729	18.8659	0.192388	0.858061	0.927379	8	20	17	25	1.36318	3.39536	2.86197	4.26368
PF3D7_0608300	269.94	221.03	202.224	197.715	0.295879	0.321825	0.522815	208	170	265	262	3.83497	3.12278	4.82723	4.83484
PF3D7_0608310	185.583	326.345	182.383	121.496	0.752536	0.0409091	0.120115	143	251	239	161	8.18227	14.3089	13.5111	9.22032
PF3D7_0608400	934.406	872.42	606.673	600.69	0.581607	0.000371093	0.00238475	720	671	795	796	138.373	128.48	150.952	153.114
PF3D7_0608500	3663.65	3298.55	4416.88	4360.29	-0.334202	8.10423e-05	0.000616181	2823	2537	5788	5778	101.896	91.2347	206.409	208.74
PF3D7_0608600	500.946	614.985	365.53	266.387	0.820539	0.000614314	0.00369365	386	473	479	353	25.1436	30.697	30.8269	23.0143
PF3D7_0608700	3563.72	3657.4	3123.41	3147.59	0.203524	0.0147832	0.0534054	2746	2813	4093	4171	74.9825	76.5284	110.422	113.994
PF3D7_0608800	4199.64	4715.75	2383.96	2354.46	0.911889	7.47379e-24	1.81839e-22	3236	3627	3124	3120	175.111	195.544	167.02	168.982
PF3D7_0608900	334.829	273.038	431.921	324.494	-0.315333	0.228131	0.410604	258	210	566	430	5.9455	4.82149	12.8866	9.9179
PF3D7_0609000	1319.85	1623.92	1749.81	1586.25	-0.180471	0.179073	0.348557	1017	1249	2293	2102	5.22962	6.39889	11.6495	10.8184
PF3D7_0609100	822.797	816.513	898.181	886.697	-0.122734	0.421658	0.610826	634	628	1177	1175	22.4339	22.1395	41.1477	41.6136
PF3D7_0609200	89.5473	148.22	75.548	93.5749	0.491369	0.286637	0.479704	69	114	99	124	3.19184	5.254	4.52461	5.74111
PF3D7_0609300	58.4004	81.9113	100.731	132.816	-0.735184	0.119093	0.264534	45	63	132	176	1.46705	2.04629	4.25167	5.74285
PF3D7_0609400	694.316	587.681	508.995	589.371	0.223	0.249966	0.437169	535	452	667	781	19.549	16.4552	24.0797	28.563
PF3D7_0609500	101.227	113.116	61.812	93.5749	0.463894	0.323859	0.524005	78	87	81	124	2.45162	2.7244	2.51534	3.90087
PF3D7_0609600	19.4668	29.9041	36.6293	12.8288	-0.00228899	0.998037	0.998975	15	23	48	17	0.400258	0.611462	1.26545	0.454025
PF3D7_0609700	506.137	516.171	212.908	282.234	1.04579	1.52768e-05	0.000132966	390	397	279	374	5.31316	5.38856	3.75531	5.09967
PF3D7_0609800	2146.54	2050.38	1883.36	1865.46	0.162902	0.12031	0.266107	1654	1577	2468	2472	78.9411	74.9882	116.377	118.086
PF3D7_0609900	263.451	232.732	308.297	255.822	-0.185059	0.505677	0.679529	203	179	404	339	2.4133	2.12013	4.74516	4.03364
PF3D7_0610000	362.082	599.383	470.076	741.807	-0.334037	0.214183	0.394066	279	461	616	983	16.885	27.7966	36.8325	59.5433
PF3D7_0610100	1188.77	1346.99	1362.15	1160.63	0.0074331	0.958234	0.979391	916	1036	1785	1538	43.4916	49.0075	83.734	73.0884
PF3D7_0610200	1689.72	1603.12	1530.04	1700.95	0.027331	0.819069	0.901631	1302	1233	2005	2254	35.6105	33.5987	54.1795	61.7025
PF3D7_0610400	1.29779	5.20072	0	5.28245	0.298132	0.912199	0.958595	1	4	0	7	0.0824099	0.328422	0	0.577377
PF3D7_0610500	809.819	972.534	239.617	224.127	1.94242	2.1933e-22	5.12194e-21	624	748	314	297	31.4829	37.5997	15.6521	14.9978
PF3D7_0610600	633.32	555.176	544.861	532.018	0.142299	0.454209	0.637212	488	427	714	705	19.9205	17.3661	28.7961	28.804
PF3D7_0610700	146.65	130.018	183.91	149.418	-0.268712	0.45697	0.639489	113	100	241	198	25.0102	22.0512	52.6999	43.8618
PF3D7_0610800	2830.47	3453.28	2687.68	2683.49	0.226381	0.0333055	0.102183	2181	2656	3522	3556	79.8101	96.833	127.334	130.24
PF3D7_0610900	1563.83	1512.11	1762.02	1781.7	-0.204237	0.071529	0.182166	1205	1163	2309	2361	25.1606	24.1939	47.6333	49.3414
PF3D7_0611000	232.304	150.821	274.72	248.275	-0.448922	0.159349	0.324087	179	116	360	329	9.70192	6.26406	19.2779	17.8477
PF3D7_0611100	214.135	274.338	285.403	295.063	-0.248967	0.370957	0.566631	165	211	374	391	33.8417	43.1166	75.7869	80.2653
PF3D7_0611200	491.861	497.969	507.469	365.244	0.181766	0.425597	0.614108	379	383	665	484	23.7653	23.9275	41.1984	30.3761
PF3D7_0611300	598.28	403.056	478.47	421.087	0.154695	0.513029	0.684955	461	310	627	558	30.8676	20.6803	41.4786	37.3955
PF3D7_0611400	294.598	278.238	514.337	529	-0.865012	9.66484e-05	0.000723273	227	214	674	701	6.75931	6.34869	19.8285	20.8919
PF3D7_0611500	79.165	40.3056	34.34	59.6163	0.346462	0.592468	0.748961	61	31	45	79	5.6722	2.87195	4.13417	7.35243
PF3D7_0611600	665.764	426.459	668.485	758.409	-0.385606	0.0810958	0.200195	513	328	876	1005	18.2808	11.6452	30.8415	35.8448
PF3D7_0611700	10252.5	10046.5	6755.82	6444.59	0.620838	1.63605e-23	3.94386e-22	7900	7727	8853	8540	1489.83	1451.82	1649.5	1611.94
PF3D7_0611800	1271.83	1268.97	992.807	1076.87	0.295856	0.0286863	0.0907792	980	976	1301	1427	9.23898	9.16729	12.1179	13.4649
PF3D7_0611900	22.0624	5.20072	3.05244	1.50927	2.58001	0.113645	0.256461	17	4	4	2	0.859429	0.201472	0.19979	0.101198
PF3D7_0612000	426.972	319.844	254.879	214.317	0.670645	0.0135234	0.0495144	329	246	334	284	19.8039	14.7531	19.8634	17.1102
PF3D7_0612100	1161.52	1002.44	1543.77	1634.54	-0.554591	3.26501e-05	0.000269815	895	771	2023	2166	27.8698	23.9198	62.2386	67.5073
PF3D7_0612200	931.811	911.426	1287.37	1498.71	-0.596027	2.79495e-05	0.00023207	718	701	1687	1986	11.5857	11.2696	26.8946	32.0743
PF3D7_0612300	86.9517	57.2079	126.676	143.381	-0.905582	0.0440905	0.126629	67	44	166	190	9.25545	6.05576	22.6561	26.2699
PF3D7_0612400	124.587	133.918	122.861	112.441	0.135711	0.729458	0.844765	96	103	161	149	9.33172	9.97519	15.4622	14.4964
PF3D7_0612500	189.477	222.331	132.781	78.4822	0.963123	0.0127023	0.0470244	146	171	174	104	40.1719	46.8769	47.3012	28.6408
PF3D7_0612600	310.171	364.05	368.582	416.559	-0.219782	0.356594	0.554442	239	280	483	552	8.61125	10.0512	17.1937	19.9063
PF3D7_0612700	1018.76	730.701	582.253	703.321	0.444468	0.0241365	0.0794676	785	562	763	932	37.3774	26.6606	35.8937	44.4159
PF3D7_0612800	64.8893	31.2043	38.9186	57.3523	-0.00272062	0.996763	0.998299	50	24	51	76	3.21535	1.53767	3.24028	4.89164
PF3D7_0612900	1646.89	1756.54	1667.4	1444.37	0.12929	0.29617	0.491674	1269	1351	2185	1914	42.985	45.5936	73.1241	64.8903
PF3D7_0613000	2036.23	2202.5	1629.24	1596.06	0.394202	0.000326273	0.0021228	1569	1694	2135	2115	257.339	276.814	345.966	347.196
PF3D7_0613100	277.726	318.544	274.72	274.688	0.118078	0.651941	0.792532	214	245	360	364	15.9873	18.2356	26.5715	27.2172
PF3D7_0613200	432.163	302.942	241.143	312.419	0.409148	0.14065	0.297605	333	233	316	414	48.3906	33.7339	45.3689	60.2143
PF3D7_0613300	129.779	119.616	117.519	100.367	0.194926	0.630666	0.777519	100	92	154	133	1.9091	1.74988	2.90471	2.54133
PF3D7_0613400	6151.51	5953.52	3099.76	2571.8	1.09384	1.72277e-31	5.4288e-30	4740	4579	4062	3408	431.202	415.018	365.087	310.302
PF3D7_0613500	332.233	347.148	476.181	467.874	-0.47465	0.0306445	0.0957655	256	267	624	620	5.55015	5.76726	13.366	13.4536
PF3D7_0613600	201.157	178.125	238.854	186.395	-0.164953	0.606292	0.759234	155	137	313	247	3.58092	3.15339	7.14433	5.7114
PF3D7_0613700	802.032	859.418	661.617	658.043	0.332274	0.0429506	0.124336	618	661	867	872	15.9293	16.9747	22.079	22.496
PF3D7_0613800	1427.56	1419.8	2157.31	1932.62	-0.522427	7.32757e-06	6.85698e-05	1100	1092	2827	2561	8.66651	8.57171	22.0055	20.195
[truncated: 4,069 more rows]

## Sheet: PfRSM22_day6off
gene_id	PfMRPS22_day6off_1	PfMRPS22_day6off_2	PfMRPS22_aTcON_1	PfMRPS22_aTcON_2	log2foldchange	pvalue	padjust	PfMRPS22_day6off_1_readcount	PfMRPS22_day6off_2_readcount	PfMRPS22_aTcON_1_readcount	PfMRPS22_aTcON_2_readcount	PfMRPS22_day6off_1_fpkm	PfMRPS22_day6off_2_fpkm	PfMRPS22_aTcON_1_fpkm	PfMRPS22_aTcON_2_fpkm
[truncated: 5,295 more rows]

[truncated: 2 more sheets: PfMRPL23_day2off, PfMRPL23_day4off]
