# Supplementary material for: Transcriptional changes in Plasmodium falciparum upon conditional knock down of mitochondrial ribosomal proteins RSM22 and L23
Source: PLoS One. 2022 Oct 6;17(10):e0274993. doi: 10.1371/journal.pone.0274993 (PMC9536634; doi:10.1371/journal.pone.0274993)
Supplement: S3 Table — (XLSX) [file pone.0274993.s011.xlsx]

## Sheet: RSM22 day 2 KD
				DOWNREGULATED KEGG IDS								Downregulated GO IDs										Upregulated GO IDs
KEGGID	Description	GeneRatio	BgRatio	pvalue	padj	geneID	geneName	keggID	Count		ID	Name	Bgd count	Result count	Result gene list	Pct of bgd	Fold enrichment	P-value	Benjamini		ID	Name	Bgd count	Result count	Result gene list	Pct of bgd	Fold enrichment	P-value	Benjamini
pfa03010	Ribosome	80|294	92|955	3.14942e-32	1.48023e-30	PF3D7_0611700/PF3D7_0219200/PF3D7_0307100/PF3D7_0614500/PF3D7_1460700/PF3D7_0719700/PF3D7_0519400/PF3D7_1309100/PF3D7_1019400/PF3D7_1144000/PF3D7_1402500/PF3D7_0903900/PF3D7_0520000/PF3D7_0217800/PF3D7_0618300/PF3D7_0710600/PF3D7_0516200/PF3D7_1142600/PF3D7_1465900/PF3D7_0309600/PF3D7_0721600/PF3D7_0304400/PF3D7_0422400/PF3D7_0814000/PF3D7_1004000/PF3D7_0307200/PF3D7_0705700/PF3D7_0821700/PF3D7_0…	RPL39/RPS30/RPS12/RPL19/RPL27/RPS10/RPS24/-/-/RPS21/-/RPL32/RPS9/RPS26/-/RPL34/RPS11/-/-/PfP2/-/RPL44/RPS19/-/-/-/-/-/RPL31/RPL29/RPL6/-/-/-/RPS16/RPL21/RPS11/-/-/RPS19/-/RPL5/-/-/RPL37/RPL36/-/RPL37A/RPS27/-/RPS3A/RPP1/-/-/RPL38/-/-/-/mRPL13/-/-/-/RPS25/-/-/RPS18/-/-/RPS15/RPL23/-/RPL17/-/RPL35/mtRPS17/-/-/-/-/-	pfa:PFF0573c/pfa:PFB0885w/pfa:PFC0295c/pfa:PFF0700c/pfa:PF14_0579/pfa:PF07_0080/pfa:PFE0975c/pfa:PF13_0049/pfa:PF10_0187/pfa:PF11_0454/pfa:PF14_0027/pfa:PFI0190w/pfa:PFE1005w/pfa:PFB0830w/pfa:PFF0885w/pfa:PF07_0043/pfa:PFE0810c/pfa:PF11_0438/pfa:PF14_0627/pfa:PFC0400w/pfa:PF07_0088/pfa:PFC0200w/pfa:PFD1055w/pfa:PF08_0075/pfa:PF10_0043/pfa:PFC0300c/pfa:MAL7P1.300/pfa:PF08_0039/pfa:PFE0185c/pfa:PF1…	80		GO:0006412	translation	110	78	PF3D7_0210100,PF3D7_0210900,PF3D7_0217800,PF3D7_0219200,PF3D7_0304400,PF3D7_0306900,PF3D7_0307100,PF3D7_0307200,PF3D7_0316800,PF3D7_0317600,PF3D7_0322900,PF3D7_0412100,PF3D7_0413800,PF3D7_0415900,PF3D7_0420400,PF3D7_0422400,PF3D7_0503000,PF3D7_0503800,PF3D7_0506100,PF3D7_0517000,PF3D7_0522500,PF3D7_0524600,PF3D7_0605000,PF3D7_0614500,PF3D7_0618300,PF3D7_0710900,PF3D7_0718400,PF3D7_0719600,PF3D7_0…	70.9	3.1	1.87012e-27	2.50596e-24		GO:0009410	response to xenobiotic stimulus	135	70	PF3D7_0104300,PF3D7_0106300,PF3D7_0107500,PF3D7_0110600,PF3D7_0112200,PF3D7_0302600,PF3D7_0310200,PF3D7_0316600,PF3D7_0317500,PF3D7_0319700,PF3D7_0509800,PF3D7_0513300,PF3D7_0515300,PF3D7_0523000,PF3D7_0525100,PF3D7_0603300,PF3D7_0613800,PF3D7_0623200,PF3D7_0627800,PF3D7_0628200,PF3D7_0629500,PF3D7_0704600,PF3D7_0720700,PF3D7_0813000,PF3D7_0823300,PF3D7_0827800,PF3D7_0909700,PF3D7_0915400,PF3D7_0…	51.9	2.02	3.56076e-11	5.20227e-08
pfa03050	Proteasome	23|294	35|955	1.5151e-05	0.000356048	PF3D7_0727400/PF3D7_1129200/PF3D7_1353800/PF3D7_0803800/PF3D7_0108000/PF3D7_1470900/PF3D7_0518300/PF3D7_0312300/PF3D7_1353900/PF3D7_0721800/PF3D7_1030500/PF3D7_0608500/PF3D7_0317000/PF3D7_1248900/PF3D7_0413600/PF3D7_1008400/PF3D7_1474800/PF3D7_0907700/PF3D7_0807500/PF3D7_1414000/PF3D7_0931800/PF3D7_1011400/PF3D7_1130400	-/RPN7/-/-/-/-/-/RPN12/-/-/RPN9/-/-/RPT6/RPT3/RPT2/-/PA28/-/RPN13/-/-/RPT5	pfa:PF07_0112/pfa:PF11_0303/pfa:PF13_0282/pfa:MAL8P1.142/pfa:PFA_0400c/pfa:PF14_0676/pfa:PFE0915c/pfa:PFC0520w/pfa:MAL13P1.270/pfa:MAL7P1.117/pfa:PF10_0298/pfa:PFF0420c/pfa:PFC0745c/pfa:PFL2345c/pfa:PFD0665c/pfa:PF10_0081/pfa:PF14_0716/pfa:PFI0370c/pfa:MAL8P1.128/pfa:PF14_0138/pfa:PFI1545c/pfa:PF10_0111/pfa:PF11_0314	23		GO:0065003	protein-containing complex assembly	170	74	PF3D7_0109400,PF3D7_0205500,PF3D7_0218300,PF3D7_0218500,PF3D7_0309600,PF3D7_0408700,PF3D7_0409100,PF3D7_0413600,PF3D7_0419000,PF3D7_0422400,PF3D7_0506100,PF3D7_0512000,PF3D7_0517000,PF3D7_0528000,PF3D7_0529500,PF3D7_0603200,PF3D7_0610100,PF3D7_0619900,PF3D7_0626800,PF3D7_0708900,PF3D7_0714000,PF3D7_0718500,PF3D7_0719000,PF3D7_0719600,PF3D7_0719700,PF3D7_0720100,PF3D7_0721600,PF3D7_0722700,PF3D7_0…	43.5	1.91	7.64534e-10	5.12238e-07		GO:0007059	chromosome segregation	29	22	PF3D7_0204000,PF3D7_0307500,PF3D7_0414000,PF3D7_0501800,PF3D7_0509100,PF3D7_0616200,PF3D7_0711500,PF3D7_0809600,PF3D7_0917000,PF3D7_1021800,PF3D7_1112100,PF3D7_1130700,PF3D7_1135600,PF3D7_1148000,PF3D7_1304000,PF3D7_1318400,PF3D7_1324500,PF3D7_1368800,PF3D7_1403100,PF3D7_1405400,PF3D7_1433500,PF3D7_1449400,	75.9	2.95	2.00405e-08	1.46396e-05
											GO:0043933	protein-containing complex subunit organization	198	81	PF3D7_0109400,PF3D7_0205500,PF3D7_0218300,PF3D7_0218500,PF3D7_0309600,PF3D7_0408700,PF3D7_0409100,PF3D7_0413600,PF3D7_0419000,PF3D7_0422400,PF3D7_0503400,PF3D7_0506100,PF3D7_0509000,PF3D7_0512000,PF3D7_0517000,PF3D7_0528000,PF3D7_0529500,PF3D7_0603200,PF3D7_0610100,PF3D7_0619900,PF3D7_0626800,PF3D7_0708900,PF3D7_0714000,PF3D7_0718500,PF3D7_0719000,PF3D7_0719600,PF3D7_0719700,PF3D7_0720100,PF3D7_0…	40.9	1.79	4.28628e-09	1.68149e-06		GO:0022402	cell cycle process	77	42	PF3D7_0107800,PF3D7_0204000,PF3D7_0303500,PF3D7_0309200,PF3D7_0411900,PF3D7_0414000,PF3D7_0501800,PF3D7_0503200,PF3D7_0505500,PF3D7_0509100,PF3D7_0527000,PF3D7_0605800,PF3D7_0616200,PF3D7_0619400,PF3D7_0628200,PF3D7_0629800,PF3D7_0704700,PF3D7_0705400,PF3D7_0711000,PF3D7_0728100,PF3D7_0803400,PF3D7_0809600,PF3D7_0917000,PF3D7_1021800,PF3D7_1027600,PF3D7_1112100,PF3D7_1130700,PF3D7_1135600,PF3D7_1…	54.5	2.12	5.09727e-08	1.71732e-05
											GO:0034622	cellular protein-containing complex assembly	157	68	PF3D7_0109400,PF3D7_0205500,PF3D7_0218300,PF3D7_0218500,PF3D7_0409100,PF3D7_0413600,PF3D7_0419000,PF3D7_0422400,PF3D7_0506100,PF3D7_0512000,PF3D7_0517000,PF3D7_0528000,PF3D7_0529500,PF3D7_0603200,PF3D7_0610100,PF3D7_0619900,PF3D7_0708900,PF3D7_0714000,PF3D7_0718500,PF3D7_0719000,PF3D7_0719600,PF3D7_0719700,PF3D7_0720100,PF3D7_0721600,PF3D7_0722700,PF3D7_0812700,PF3D7_0813600,PF3D7_0816800,PF3D7_0…	43.3	1.9	5.01937e-09	1.68149e-06		GO:0071103	DNA conformation change	50	31	PF3D7_0110700,PF3D7_0204000,PF3D7_0409600,PF3D7_0501800,PF3D7_0508500,PF3D7_0509100,PF3D7_0605800,PF3D7_0705400,PF3D7_0711500,PF3D7_0807100,PF3D7_0917000,PF3D7_0918600,PF3D7_1037600,PF3D7_1104200,PF3D7_1135600,PF3D7_1223300,PF3D7_1228800,PF3D7_1304000,PF3D7_1317100,PF3D7_1318400,PF3D7_1324500,PF3D7_1329300,PF3D7_1347100,PF3D7_1355100,PF3D7_1357500,PF3D7_1403100,PF3D7_1408400,PF3D7_1417800,PF3D7_1…	62	2.41	5.62065e-08	1.71732e-05
											GO:0010499	proteasomal ubiquitin-independent protein catabolic process	14	12	PF3D7_0108000,PF3D7_0317000,PF3D7_0608500,PF3D7_0727400,PF3D7_0803800,PF3D7_0807500,PF3D7_0931800,PF3D7_1011400,PF3D7_1353800,PF3D7_1353900,PF3D7_1470900,PF3D7_1474800,	85.7	3.75	1.08669e-06	0.000291233		GO:0098813	nuclear chromosome segregation	24	19	PF3D7_0204000,PF3D7_0414000,PF3D7_0501800,PF3D7_0509100,PF3D7_0616200,PF3D7_0809600,PF3D7_0917000,PF3D7_1021800,PF3D7_1112100,PF3D7_1130700,PF3D7_1135600,PF3D7_1304000,PF3D7_1318400,PF3D7_1324500,PF3D7_1368800,PF3D7_1403100,PF3D7_1405400,PF3D7_1433500,PF3D7_1449400,	79.2	3.08	5.87721e-08	1.71732e-05
				UPREGULATED KEGG IDS							GO:0022618	ribonucleoprotein complex assembly	87	38	PF3D7_0205500,PF3D7_0218300,PF3D7_0218500,PF3D7_0409100,PF3D7_0422400,PF3D7_0506100,PF3D7_0517000,PF3D7_0529500,PF3D7_0610100,PF3D7_0619900,PF3D7_0719600,PF3D7_0719700,PF3D7_0720100,PF3D7_0721600,PF3D7_0812700,PF3D7_0813600,PF3D7_0909800,PF3D7_0916900,PF3D7_0921800,PF3D7_0922700,PF3D7_1018500,PF3D7_1107000,PF3D7_1110600,PF3D7_1125500,PF3D7_1130100,PF3D7_1231500,PF3D7_1308300,PF3D7_1309100,PF3D7_1…	43.7	1.91	1.06582e-05	0.00238034		GO:1903047	mitotic cell cycle process	50	30	PF3D7_0107800,PF3D7_0204000,PF3D7_0309200,PF3D7_0411900,PF3D7_0414000,PF3D7_0501800,PF3D7_0503200,PF3D7_0509100,PF3D7_0527000,PF3D7_0616200,PF3D7_0619400,PF3D7_0628200,PF3D7_0629800,PF3D7_0704700,PF3D7_0711000,PF3D7_0728100,PF3D7_0917000,PF3D7_1112100,PF3D7_1130700,PF3D7_1135600,PF3D7_1203000,PF3D7_1304000,PF3D7_1317100,PF3D7_1318400,PF3D7_1355100,PF3D7_1403100,PF3D7_1417800,PF3D7_1433500,PF3D7_1…	60	2.33	2.63169e-07	6.40817e-05
KEGGID	Description	GeneRatio	BgRatio	pvalue	padj	geneID	geneName	keggID	Count		GO:0140694	non-membrane-bounded organelle assembly	59	28	PF3D7_0107000,PF3D7_0218300,PF3D7_0422400,PF3D7_0506100,PF3D7_0517000,PF3D7_0719600,PF3D7_0719700,PF3D7_0720100,PF3D7_0721600,PF3D7_0819900,PF3D7_0921800,PF3D7_1010800,PF3D7_1107000,PF3D7_1110600,PF3D7_1308300,PF3D7_1309100,PF3D7_1317800,PF3D7_1323400,PF3D7_1339800,PF3D7_1367000,PF3D7_1367600,PF3D7_1414300,PF3D7_1424100,PF3D7_1446600,PF3D7_1454600,PF3D7_1461300,PF3D7_1467400,PF3D7_1474100,	47.5	2.08	2.4615e-05	0.00407952		GO:0000278	mitotic cell cycle	71	37	PF3D7_0107800,PF3D7_0204000,PF3D7_0303500,PF3D7_0307500,PF3D7_0309200,PF3D7_0317200,PF3D7_0411900,PF3D7_0414000,PF3D7_0501800,PF3D7_0503200,PF3D7_0509100,PF3D7_0527000,PF3D7_0616200,PF3D7_0619400,PF3D7_0628200,PF3D7_0629800,PF3D7_0630300,PF3D7_0704700,PF3D7_0711000,PF3D7_0728100,PF3D7_0917000,PF3D7_1112100,PF3D7_1130700,PF3D7_1135600,PF3D7_1203000,PF3D7_1228300,PF3D7_1304000,PF3D7_1305000,PF3D7_1…	52.1	2.03	1.45661e-06	0.000304014
pfa03030	DNA replication	16|232	29|955	0.000280428	0.0134606	PF3D7_0630300/PF3D7_1317100/PF3D7_0411900/PF3D7_1017000/PF3D7_1417800/PF3D7_0219600/PF3D7_0308000/PF3D7_0527000/PF3D7_1411400/PF3D7_0625300/PF3D7_1355100/PF3D7_0409600/PF3D7_1234300/PF3D7_1241700/PF3D7_0705400/PF3D7_1304100	-/MCM4/-/-/MCM2/RFC1/-/MCM3/PREX/-/MCM6/RPA1/-/RFC4/MCM7/LigI	pfa:PFF1470c/pfa:PF13_0095/pfa:PFD0590c/pfa:PF10_0165/pfa:PF14_0177/pfa:PFB0895c/pfa:PFC0340w/pfa:PFE1345c/pfa:PF14_0112/pfa:PFF1225c/pfa:PF13_0291/pfa:PFD0470c/pfa:PFL1655c/pfa:PFL2005w/pfa:PF07_0023/pfa:MAL13P1.22	16		GO:0019941	modification-dependent protein catabolic process	106	43	PF3D7_0108000,PF3D7_0305700,PF3D7_0312300,PF3D7_0317000,PF3D7_0319100,PF3D7_0319300,PF3D7_0413600,PF3D7_0505800,PF3D7_0507700,PF3D7_0601600,PF3D7_0608500,PF3D7_0624500,PF3D7_0627300,PF3D7_0727400,PF3D7_0803800,PF3D7_0807500,PF3D7_0808300,PF3D7_0812600,PF3D7_0916500,PF3D7_0921000,PF3D7_0931800,PF3D7_1008400,PF3D7_1011400,PF3D7_1030500,PF3D7_1033900,PF3D7_1129200,PF3D7_1130400,PF3D7_1237800,PF3D7_1…	40.6	1.78	2.69908e-05	0.00407952		GO:0006261	DNA-dependent DNA replication	47	27	PF3D7_0215800,PF3D7_0308000,PF3D7_0403700,PF3D7_0409600,PF3D7_0411900,PF3D7_0416300,PF3D7_0503200,PF3D7_0527000,PF3D7_0625300,PF3D7_0630300,PF3D7_0705400,PF3D7_0918600,PF3D7_1017000,PF3D7_1203000,PF3D7_1211300,PF3D7_1234300,PF3D7_1241700,PF3D7_1304100,PF3D7_1305000,PF3D7_1317100,PF3D7_1347100,PF3D7_1355100,PF3D7_1357500,PF3D7_1411400,PF3D7_1412100,PF3D7_1417800,PF3D7_1429900,	57.4	2.23	3.45984e-06	0.000631853
pfa03440	Homologous recombination	9|232	13|955	0.000722651	0.0173436	PF3D7_0605800/PF3D7_0803400/PF3D7_1017000/PF3D7_0308000/PF3D7_1411400/PF3D7_0625300/PF3D7_1347100/PF3D7_0409600/PF3D7_0918600	RAD50/RAD54/-/-/PREX/-/TOP3/RPA1/RECQ1	pfa:PFF0285c/pfa:PF08_0126/pfa:PF10_0165/pfa:PFC0340w/pfa:PF14_0112/pfa:PFF1225c/pfa:PF13_0251/pfa:PFD0470c/pfa:PFI0910w	9		GO:0071826	ribonucleoprotein complex subunit organization	90	38	PF3D7_0205500,PF3D7_0218300,PF3D7_0218500,PF3D7_0409100,PF3D7_0422400,PF3D7_0506100,PF3D7_0517000,PF3D7_0529500,PF3D7_0610100,PF3D7_0619900,PF3D7_0719600,PF3D7_0719700,PF3D7_0720100,PF3D7_0721600,PF3D7_0812700,PF3D7_0813600,PF3D7_0909800,PF3D7_0916900,PF3D7_0921800,PF3D7_0922700,PF3D7_1018500,PF3D7_1107000,PF3D7_1110600,PF3D7_1125500,PF3D7_1130100,PF3D7_1231500,PF3D7_1308300,PF3D7_1309100,PF3D7_1…	42.2	1.85	2.73997e-05	0.00407952		GO:0000819	sister chromatid segregation	18	14	PF3D7_0204000,PF3D7_0414000,PF3D7_0501800,PF3D7_0509100,PF3D7_0616200,PF3D7_0917000,PF3D7_1112100,PF3D7_1130700,PF3D7_1135600,PF3D7_1304000,PF3D7_1318400,PF3D7_1324500,PF3D7_1403100,PF3D7_1433500,	77.8	3.03	5.35378e-06	0.000869096
pfa03013	Nucleocytoplasmic transport	13|232	25|955	0.00224809	0.0302893	PF3D7_0524000/PF3D7_1005500/PF3D7_0627700/PF3D7_0932800/PF3D7_0706000/PF3D7_0815200/PF3D7_0925800/PF3D7_0302900/PF3D7_1230700/PF3D7_1315900/PF3D7_1459000/PF3D7_0209800/PF3D7_0910100	KASbeta/UPF1/-/CSE1/-/-/UPF2/-/SEC13/-/DBP5/UAP56/-	pfa:PFE1195w/pfa:PF10_0057/pfa:PFF1345w/pfa:PFI1590c/pfa:MAL7P1.202/pfa:PF08_0069/pfa:PFI1265w/pfa:PFC0135c/pfa:PFL1480w/pfa:MAL13P1.83/pfa:PF14_0563/pfa:PFB0445c/pfa:PFI0490c	13		GO:0043632	modification-dependent macromolecule catabolic process	110	44	PF3D7_0108000,PF3D7_0305700,PF3D7_0312300,PF3D7_0317000,PF3D7_0319100,PF3D7_0319300,PF3D7_0413600,PF3D7_0505800,PF3D7_0507700,PF3D7_0601600,PF3D7_0608500,PF3D7_0624500,PF3D7_0627300,PF3D7_0727400,PF3D7_0803800,PF3D7_0807500,PF3D7_0808300,PF3D7_0812600,PF3D7_0916500,PF3D7_0921000,PF3D7_0931800,PF3D7_1008400,PF3D7_1011400,PF3D7_1030500,PF3D7_1033900,PF3D7_1129200,PF3D7_1130400,PF3D7_1237800,PF3D7_1…	40	1.75	3.29436e-05	0.00441445		GO:0032392	DNA geometric change	21	15	PF3D7_0409600,PF3D7_0605800,PF3D7_0705400,PF3D7_0807100,PF3D7_0918600,PF3D7_1037600,PF3D7_1317100,PF3D7_1324500,PF3D7_1347100,PF3D7_1355100,PF3D7_1357500,PF3D7_1408400,PF3D7_1417800,PF3D7_1429900,PF3D7_1459000,	71.4	2.78	1.39874e-05	0.0019742
pfa03430	Mismatch repair	11|232	20|955	0.0027977	0.0302893	PF3D7_0725000/PF3D7_1017000/PF3D7_0505500/PF3D7_0219600/PF3D7_0308000/PF3D7_1117800/PF3D7_0409600/PF3D7_0514100/PF3D7_1427500/PF3D7_1241700/PF3D7_1304100	-/-/MSH6/RFC1/-/MLH/RPA1/UvrD/MSH2-1/RFC4/LigI	pfa:PF07_0105/pfa:PF10_0165/pfa:PFE0270c/pfa:PFB0895c/pfa:PFC0340w/pfa:PF11_0184/pfa:PFD0470c/pfa:PFE0705c/pfa:PF14_0254/pfa:PFL2005w/pfa:MAL13P1.22	11		GO:0042255	ribosome assembly	44	22	PF3D7_0218300,PF3D7_0422400,PF3D7_0506100,PF3D7_0517000,PF3D7_0719600,PF3D7_0719700,PF3D7_0720100,PF3D7_0721600,PF3D7_0921800,PF3D7_1010800,PF3D7_1110600,PF3D7_1308300,PF3D7_1309100,PF3D7_1317800,PF3D7_1323400,PF3D7_1367600,PF3D7_1414300,PF3D7_1424100,PF3D7_1454600,PF3D7_1461300,PF3D7_1467400,PF3D7_1474100,	50	2.19	6.81898e-05	0.00777727		GO:0032508	DNA duplex unwinding	19	14	PF3D7_0409600,PF3D7_0605800,PF3D7_0705400,PF3D7_0807100,PF3D7_0918600,PF3D7_1037600,PF3D7_1317100,PF3D7_1324500,PF3D7_1347100,PF3D7_1355100,PF3D7_1408400,PF3D7_1417800,PF3D7_1429900,PF3D7_1459000,	73.7	2.87	1.55356e-05	0.0019742
pfa03410	Base excision repair	9|232	15|955	0.00315513	0.0302893	PF3D7_0630300/PF3D7_1017000/PF3D7_0308000/PF3D7_1332600/PF3D7_1411400/PF3D7_0625300/PF3D7_1234300/PF3D7_1467100/PF3D7_1304100	-/-/-/APN1/PREX/-/-/MAG/LigI	pfa:PFF1470c/pfa:PF10_0165/pfa:PFC0340w/pfa:PF13_0176/pfa:PF14_0112/pfa:PFF1225c/pfa:PFL1655c/pfa:PF14_0639/pfa:MAL13P1.22	9		GO:0006511	ubiquitin-dependent protein catabolic process	103	41	PF3D7_0108000,PF3D7_0305700,PF3D7_0312300,PF3D7_0317000,PF3D7_0319100,PF3D7_0319300,PF3D7_0413600,PF3D7_0505800,PF3D7_0507700,PF3D7_0601600,PF3D7_0608500,PF3D7_0624500,PF3D7_0627300,PF3D7_0727400,PF3D7_0803800,PF3D7_0807500,PF3D7_0808300,PF3D7_0812600,PF3D7_0916500,PF3D7_0921000,PF3D7_0931800,PF3D7_1008400,PF3D7_1011400,PF3D7_1030500,PF3D7_1033900,PF3D7_1129200,PF3D7_1130400,PF3D7_1237800,PF3D7_1…	39.8	1.74	6.96472e-05	0.00777727		GO:0006270	DNA replication initiation	15	12	PF3D7_0215800,PF3D7_0403700,PF3D7_0411900,PF3D7_0416300,PF3D7_0503200,PF3D7_0527000,PF3D7_0705400,PF3D7_1203000,PF3D7_1211300,PF3D7_1317100,PF3D7_1355100,PF3D7_1417800,	80	3.11	1.62152e-05	0.0019742
											GO:0006886	intracellular protein transport	138	51	PF3D7_0106800,PF3D7_0211200,PF3D7_0215900,PF3D7_0217300,PF3D7_0314100,PF3D7_0320100,PF3D7_0320700,PF3D7_0415400,PF3D7_0416800,PF3D7_0422100,PF3D7_0509000,PF3D7_0513500,PF3D7_0609800,PF3D7_0621800,PF3D7_0627400,PF3D7_0729000,PF3D7_0807300,PF3D7_0821800,PF3D7_0823700,PF3D7_0904400,PF3D7_0910600,PF3D7_0920500,PF3D7_0933600,PF3D7_1020900,PF3D7_1027900,PF3D7_1034700,PF3D7_1108600,PF3D7_1114200,PF3D7_1…	37	1.62	9.69581e-05	0.00999414		GO:0000280	nuclear division	32	19	PF3D7_0204000,PF3D7_0414000,PF3D7_0501800,PF3D7_0509100,PF3D7_0616200,PF3D7_0803400,PF3D7_0809600,PF3D7_0917000,PF3D7_1027600,PF3D7_1112100,PF3D7_1130700,PF3D7_1135600,PF3D7_1304000,PF3D7_1318400,PF3D7_1368800,PF3D7_1403100,PF3D7_1405400,PF3D7_1433500,PF3D7_1449400,	59.4	2.31	5.37205e-05	0.00576366
											GO:0070925	organelle assembly	79	33	PF3D7_0107000,PF3D7_0218300,PF3D7_0414300,PF3D7_0419000,PF3D7_0422400,PF3D7_0506100,PF3D7_0517000,PF3D7_0719600,PF3D7_0719700,PF3D7_0720100,PF3D7_0721600,PF3D7_0808300,PF3D7_0819900,PF3D7_0905700,PF3D7_0921800,PF3D7_1010800,PF3D7_1107000,PF3D7_1110600,PF3D7_1308300,PF3D7_1309100,PF3D7_1317800,PF3D7_1323400,PF3D7_1339800,PF3D7_1367000,PF3D7_1367600,PF3D7_1403400,PF3D7_1414300,PF3D7_1424100,PF3D7_1…	41.8	1.83	0.000118566	0.0113485		GO:0048285	organelle fission	37	21	PF3D7_0204000,PF3D7_0414000,PF3D7_0501800,PF3D7_0509100,PF3D7_0616200,PF3D7_0803400,PF3D7_0809600,PF3D7_0917000,PF3D7_1012900,PF3D7_1027600,PF3D7_1112100,PF3D7_1130700,PF3D7_1135600,PF3D7_1145400,PF3D7_1304000,PF3D7_1318400,PF3D7_1368800,PF3D7_1403100,PF3D7_1405400,PF3D7_1433500,PF3D7_1449400,	56.8	2.21	5.52302e-05	0.00576366
											GO:0042274	ribosomal small subunit biogenesis	49	22	PF3D7_0106400,PF3D7_0109700,PF3D7_0409200,PF3D7_0422400,PF3D7_0719700,PF3D7_0720100,PF3D7_0721600,PF3D7_0813900,PF3D7_0821500,PF3D7_0825500,PF3D7_1021500,PF3D7_1123900,PF3D7_1124800,PF3D7_1144000,PF3D7_1302800,PF3D7_1308300,PF3D7_1317800,PF3D7_1325000,PF3D7_1408600,PF3D7_1411500,PF3D7_1454600,PF3D7_1461300,	44.9	1.97	0.000489012	0.0402212		GO:0006281	DNA repair	90	40	PF3D7_0107800,PF3D7_0206000,PF3D7_0219600,PF3D7_0317700,PF3D7_0409600,PF3D7_0416300,PF3D7_0505500,PF3D7_0513600,PF3D7_0514100,PF3D7_0527000,PF3D7_0605800,PF3D7_0630300,PF3D7_0705400,PF3D7_0710400,PF3D7_0725000,PF3D7_0803400,PF3D7_0910500,PF3D7_0918600,PF3D7_1017000,PF3D7_1027600,PF3D7_1037000,PF3D7_1037600,PF3D7_1117800,PF3D7_1234300,PF3D7_1241700,PF3D7_1250800,PF3D7_1304100,PF3D7_1305000,PF3D7_1…	44.4	1.73	7.50673e-05	0.00731156
											GO:0022613	ribonucleoprotein complex biogenesis	215	70	PF3D7_0106400,PF3D7_0109700,PF3D7_0205500,PF3D7_0218300,PF3D7_0218500,PF3D7_0307200,PF3D7_0409100,PF3D7_0409200,PF3D7_0422400,PF3D7_0506100,PF3D7_0517000,PF3D7_0529500,PF3D7_0610100,PF3D7_0613400,PF3D7_0619900,PF3D7_0707900,PF3D7_0710600,PF3D7_0719600,PF3D7_0719700,PF3D7_0720100,PF3D7_0721600,PF3D7_0812700,PF3D7_0813600,PF3D7_0813900,PF3D7_0821500,PF3D7_0825500,PF3D7_0909800,PF3D7_0916900,PF3D7_0…	32.6	1.43	0.000504344	0.0402212		GO:0006310	DNA recombination	38	21	PF3D7_0107800,PF3D7_0409600,PF3D7_0416300,PF3D7_0514100,PF3D7_0527000,PF3D7_0605800,PF3D7_0705400,PF3D7_0725000,PF3D7_0803400,PF3D7_0918600,PF3D7_1027600,PF3D7_1037000,PF3D7_1317100,PF3D7_1355100,PF3D7_1368800,PF3D7_1405400,PF3D7_1417800,PF3D7_1427500,PF3D7_1429900,PF3D7_1433500,PF3D7_1449400,	55.3	2.15	9.38935e-05	0.00857365
											GO:0010498	proteasomal protein catabolic process	68	28	PF3D7_0108000,PF3D7_0312300,PF3D7_0317000,PF3D7_0319300,PF3D7_0507700,PF3D7_0601600,PF3D7_0608500,PF3D7_0627300,PF3D7_0727400,PF3D7_0803800,PF3D7_0807500,PF3D7_0808300,PF3D7_0812600,PF3D7_0916500,PF3D7_0931800,PF3D7_1011400,PF3D7_1129200,PF3D7_1248900,PF3D7_1336400,PF3D7_1353800,PF3D7_1353900,PF3D7_1356300,PF3D7_1367000,PF3D7_1418000,PF3D7_1452300,PF3D7_1468500,PF3D7_1470900,PF3D7_1474800,	41.2	1.8	0.000510269	0.0402212		GO:0006401	RNA catabolic process	41	22	PF3D7_0204600,PF3D7_0513200,PF3D7_0519500,PF3D7_0602100,PF3D7_0606600,PF3D7_0615400,PF3D7_0811300,PF3D7_0906000,PF3D7_0909400,PF3D7_0909900,PF3D7_0925800,PF3D7_1005500,PF3D7_1010200,PF3D7_1032100,PF3D7_1103800,PF3D7_1136300,PF3D7_1227400,PF3D7_1308900,PF3D7_1331100,PF3D7_1352700,PF3D7_1359300,PF3D7_1417200,	53.7	2.09	0.000115618	0.00993633
											GO:0043161	proteasome-mediated ubiquitin-dependent protein catabolic process	66	27	PF3D7_0108000,PF3D7_0312300,PF3D7_0317000,PF3D7_0319300,PF3D7_0507700,PF3D7_0601600,PF3D7_0608500,PF3D7_0727400,PF3D7_0803800,PF3D7_0807500,PF3D7_0808300,PF3D7_0812600,PF3D7_0916500,PF3D7_0931800,PF3D7_1011400,PF3D7_1129200,PF3D7_1248900,PF3D7_1336400,PF3D7_1353800,PF3D7_1353900,PF3D7_1356300,PF3D7_1367000,PF3D7_1418000,PF3D7_1452300,PF3D7_1468500,PF3D7_1470900,PF3D7_1474800,	40.9	1.79	0.0007225	0.0537861		GO:0051304	chromosome separation	9	8	PF3D7_0204000,PF3D7_0809600,PF3D7_1135600,PF3D7_1368800,PF3D7_1403100,PF3D7_1405400,PF3D7_1433500,PF3D7_1449400,	88.9	3.46	0.000130169	0.0105654
											GO:0006508	proteolysis	190	62	PF3D7_0108000,PF3D7_0305700,PF3D7_0307400,PF3D7_0311700,PF3D7_0312300,PF3D7_0317000,PF3D7_0319100,PF3D7_0319300,PF3D7_0320700,PF3D7_0413600,PF3D7_0505800,PF3D7_0507500,PF3D7_0507700,PF3D7_0601600,PF3D7_0608500,PF3D7_0618600,PF3D7_0624500,PF3D7_0627300,PF3D7_0727400,PF3D7_0803800,PF3D7_0807500,PF3D7_0808300,PF3D7_0812600,PF3D7_0817500,PF3D7_0904400,PF3D7_0916500,PF3D7_0919200,PF3D7_0921000,PF3D7_0…	32.6	1.43	0.000984094	0.0694045		GO:0000070	mitotic sister chromatid segregation	15	11	PF3D7_0204000,PF3D7_0414000,PF3D7_0501800,PF3D7_0509100,PF3D7_0616200,PF3D7_0917000,PF3D7_1130700,PF3D7_1135600,PF3D7_1304000,PF3D7_1318400,PF3D7_1403100,	73.3	2.85	0.000147272	0.0113245
											GO:0044257	cellular protein catabolic process	126	44	PF3D7_0108000,PF3D7_0305700,PF3D7_0307400,PF3D7_0312300,PF3D7_0317000,PF3D7_0319100,PF3D7_0319300,PF3D7_0413600,PF3D7_0505800,PF3D7_0507700,PF3D7_0601600,PF3D7_0608500,PF3D7_0624500,PF3D7_0627300,PF3D7_0727400,PF3D7_0803800,PF3D7_0807500,PF3D7_0808300,PF3D7_0812600,PF3D7_0916500,PF3D7_0921000,PF3D7_0931800,PF3D7_1008400,PF3D7_1011400,PF3D7_1030500,PF3D7_1033900,PF3D7_1129200,PF3D7_1130400,PF3D7_1…	34.9	1.53	0.00116943	0.0746208		GO:0006520	cellular amino acid metabolic process	70	32	PF3D7_0102900,PF3D7_0204500,PF3D7_0311200,PF3D7_0405700,PF3D7_0416100,PF3D7_0509600,PF3D7_0603700,PF3D7_0621200,PF3D7_0622800,PF3D7_0628800,PF3D7_0727200,PF3D7_0802000,PF3D7_0828200,PF3D7_0922400,PF3D7_0934000,PF3D7_1015200,PF3D7_1033100,PF3D7_1104000,PF3D7_1126000,PF3D7_1213800,PF3D7_1225100,PF3D7_1308200,PF3D7_1312600,PF3D7_1332900,PF3D7_1344000,PF3D7_1349200,PF3D7_1350100,PF3D7_1367700,PF3D7_1…	45.7	1.78	0.000206273	0.0150683
											GO:0051603	proteolysis involved in cellular protein catabolic process	126	44	PF3D7_0108000,PF3D7_0305700,PF3D7_0307400,PF3D7_0312300,PF3D7_0317000,PF3D7_0319100,PF3D7_0319300,PF3D7_0413600,PF3D7_0505800,PF3D7_0507700,PF3D7_0601600,PF3D7_0608500,PF3D7_0624500,PF3D7_0627300,PF3D7_0727400,PF3D7_0803800,PF3D7_0807500,PF3D7_0808300,PF3D7_0812600,PF3D7_0916500,PF3D7_0921000,PF3D7_0931800,PF3D7_1008400,PF3D7_1011400,PF3D7_1030500,PF3D7_1033900,PF3D7_1129200,PF3D7_1130400,PF3D7_1…	34.9	1.53	0.00116943	0.0746208		GO:0006355	regulation of transcription, DNA-templated	35	19	PF3D7_0404100,PF3D7_0622900,PF3D7_0704400,PF3D7_0823300,PF3D7_1011800,PF3D7_1014600,PF3D7_1033600,PF3D7_1033700,PF3D7_1104200,PF3D7_1114700,PF3D7_1139300,PF3D7_1146600,PF3D7_1209300,PF3D7_1239200,PF3D7_1322100,PF3D7_1342900,PF3D7_1408200,PF3D7_1451400,PF3D7_1466200,	54.3	2.11	0.000277329	0.0189791
											GO:0008380	RNA splicing	112	39	PF3D7_0218500,PF3D7_0409100,PF3D7_0520300,PF3D7_0522800,PF3D7_0610100,PF3D7_0619900,PF3D7_0725200,PF3D7_0812700,PF3D7_0819900,PF3D7_0822300,PF3D7_0909800,PF3D7_0922700,PF3D7_1015100,PF3D7_1018500,PF3D7_1030000,PF3D7_1107000,PF3D7_1107100,PF3D7_1123900,PF3D7_1124400,PF3D7_1125500,PF3D7_1126900,PF3D7_1209200,PF3D7_1224900,PF3D7_1231500,PF3D7_1232400,PF3D7_1237800,PF3D7_1243100,PF3D7_1325000,PF3D7_1…	34.8	1.52	0.00232177	0.141417		GO:0007076	mitotic chromosome condensation	6	6	PF3D7_0509100,PF3D7_0917000,PF3D7_1135600,PF3D7_1304000,PF3D7_1318400,PF3D7_1403100,	100	3.89	0.000285791	0.0189791
											GO:0030163	protein catabolic process	131	44	PF3D7_0108000,PF3D7_0305700,PF3D7_0307400,PF3D7_0312300,PF3D7_0317000,PF3D7_0319100,PF3D7_0319300,PF3D7_0413600,PF3D7_0505800,PF3D7_0507700,PF3D7_0601600,PF3D7_0608500,PF3D7_0624500,PF3D7_0627300,PF3D7_0727400,PF3D7_0803800,PF3D7_0807500,PF3D7_0808300,PF3D7_0812600,PF3D7_0916500,PF3D7_0921000,PF3D7_0931800,PF3D7_1008400,PF3D7_1011400,PF3D7_1030500,PF3D7_1033900,PF3D7_1129200,PF3D7_1130400,PF3D7_1…	33.6	1.47	0.00281386	0.163938		GO:1903046	meiotic cell cycle process	23	14	PF3D7_0107800,PF3D7_0204000,PF3D7_0505500,PF3D7_0605800,PF3D7_0803400,PF3D7_0809600,PF3D7_1027600,PF3D7_1112100,PF3D7_1135600,PF3D7_1368800,PF3D7_1403100,PF3D7_1405400,PF3D7_1433500,PF3D7_1449400,	60.9	2.37	0.000372912	0.023688
											GO:0000028	ribosomal small subunit assembly	13	8	PF3D7_0422400,PF3D7_0719700,PF3D7_0720100,PF3D7_0721600,PF3D7_1308300,PF3D7_1317800,PF3D7_1454600,PF3D7_1461300,	61.5	2.69	0.00304286	0.165181		GO:0030261	chromosome condensation	10	8	PF3D7_0204000,PF3D7_0509100,PF3D7_0711500,PF3D7_0917000,PF3D7_1135600,PF3D7_1304000,PF3D7_1318400,PF3D7_1403100,	80	3.11	0.00050347	0.029088
											GO:0032446	protein modification by small protein conjugation	55	22	PF3D7_0305700,PF3D7_0315800,PF3D7_0319100,PF3D7_0319300,PF3D7_0505800,PF3D7_0527100,PF3D7_0601600,PF3D7_0606200,PF3D7_0624500,PF3D7_0812600,PF3D7_0915100,PF3D7_0921000,PF3D7_1033900,PF3D7_1138100,PF3D7_1203900,PF3D7_1245300,PF3D7_1313000,PF3D7_1356300,PF3D7_1365900,PF3D7_1367000,PF3D7_1402500,PF3D7_1451300,	40	1.75	0.00308174	0.165181		GO:0006268	DNA unwinding involved in DNA replication	10	8	PF3D7_0409600,PF3D7_0705400,PF3D7_0918600,PF3D7_1317100,PF3D7_1347100,PF3D7_1355100,PF3D7_1417800,PF3D7_1429900,	80	3.11	0.00050347	0.029088
											GO:0042273	ribosomal large subunit biogenesis	62	24	PF3D7_0218300,PF3D7_0307200,PF3D7_0506100,PF3D7_0517000,PF3D7_0707900,PF3D7_0719600,PF3D7_0916900,PF3D7_0921800,PF3D7_1028300,PF3D7_1110600,PF3D7_1123900,PF3D7_1124800,PF3D7_1124900,PF3D7_1142600,PF3D7_1309100,PF3D7_1323400,PF3D7_1367600,PF3D7_1414300,PF3D7_1424100,PF3D7_1424400,PF3D7_1431700,PF3D7_1441200,PF3D7_1445200,PF3D7_1474100,	38.7	1.69	0.00339687	0.175069		GO:0000725	recombinational repair	26	15	PF3D7_0107800,PF3D7_0409600,PF3D7_0416300,PF3D7_0514100,PF3D7_0527000,PF3D7_0705400,PF3D7_0803400,PF3D7_0918600,PF3D7_1037000,PF3D7_1317100,PF3D7_1355100,PF3D7_1368800,PF3D7_1417800,PF3D7_1429900,PF3D7_1449400,	57.7	2.24	0.00051765	0.029088
											GO:0006605	protein targeting	63	24	PF3D7_0215900,PF3D7_0314100,PF3D7_0320700,PF3D7_0513500,PF3D7_0609800,PF3D7_0621800,PF3D7_0627400,PF3D7_0729000,PF3D7_0821800,PF3D7_0823700,PF3D7_0904400,PF3D7_0933600,PF3D7_1027900,PF3D7_1115900,PF3D7_1203200,PF3D7_1208600,PF3D7_1216300,PF3D7_1242900,PF3D7_1246800,PF3D7_1321400,PF3D7_1322500,PF3D7_1353700,PF3D7_1368600,PF3D7_1448600,	38.1	1.67	0.00432829	0.207891		GO:0006402	mRNA catabolic process	34	18	PF3D7_0204600,PF3D7_0513200,PF3D7_0519500,PF3D7_0606600,PF3D7_0615400,PF3D7_0811300,PF3D7_0906000,PF3D7_0909400,PF3D7_0909900,PF3D7_0925800,PF3D7_1005500,PF3D7_1010200,PF3D7_1032100,PF3D7_1103800,PF3D7_1227400,PF3D7_1308900,PF3D7_1352700,PF3D7_1417200,	52.9	2.06	0.000601726	0.0325601
											GO:0043248	proteasome assembly	11	7	PF3D7_0413600,PF3D7_0528000,PF3D7_0719000,PF3D7_1008400,PF3D7_1030500,PF3D7_1130400,PF3D7_1248900,	63.6	2.79	0.00435994	0.207891		GO:0006302	double-strand break repair	29	16	PF3D7_0107800,PF3D7_0409600,PF3D7_0416300,PF3D7_0527000,PF3D7_0605800,PF3D7_0705400,PF3D7_0803400,PF3D7_0918600,PF3D7_1027600,PF3D7_1037000,PF3D7_1317100,PF3D7_1355100,PF3D7_1368800,PF3D7_1417800,PF3D7_1429900,PF3D7_1449400,	55.2	2.15	0.000665416	0.0335232
											GO:0046034	ATP metabolic process	37	16	PF3D7_0626800,PF3D7_0705900,PF3D7_0715500,PF3D7_0927800,PF3D7_1012300,PF3D7_1024300,PF3D7_1120100,PF3D7_1140100,PF3D7_1142800,PF3D7_1311700,PF3D7_1324900,PF3D7_1404100,PF3D7_1426900,PF3D7_1430900,PF3D7_1439900,PF3D7_1465000,	43.2	1.89	0.00449914	0.207891		GO:0051321	meiotic cell cycle	29	16	PF3D7_0107800,PF3D7_0204000,PF3D7_0303500,PF3D7_0409600,PF3D7_0505500,PF3D7_0605800,PF3D7_0803400,PF3D7_0809600,PF3D7_1027600,PF3D7_1112100,PF3D7_1135600,PF3D7_1368800,PF3D7_1403100,PF3D7_1405400,PF3D7_1433500,PF3D7_1449400,	55.2	2.15	0.000665416	0.0335232
											GO:0046907	intracellular transport	222	67	PF3D7_0106800,PF3D7_0205500,PF3D7_0211200,PF3D7_0215900,PF3D7_0217300,PF3D7_0314100,PF3D7_0320100,PF3D7_0320700,PF3D7_0415400,PF3D7_0416800,PF3D7_0418500,PF3D7_0422100,PF3D7_0503600,PF3D7_0509000,PF3D7_0513500,PF3D7_0609800,PF3D7_0615700,PF3D7_0618700,PF3D7_0621800,PF3D7_0627400,PF3D7_0729000,PF3D7_0807300,PF3D7_0808400,PF3D7_0816200,PF3D7_0816700,PF3D7_0821800,PF3D7_0823700,PF3D7_0904400,PF3D7_0…	30.2	1.32	0.00565784	0.252717		GO:0140014	mitotic nuclear division	17	11	PF3D7_0204000,PF3D7_0414000,PF3D7_0501800,PF3D7_0509100,PF3D7_0616200,PF3D7_0917000,PF3D7_1130700,PF3D7_1135600,PF3D7_1304000,PF3D7_1318400,PF3D7_1403100,	64.7	2.52	0.000788315	0.0362243
											GO:0042773	ATP synthesis coupled electron transport	9	6	PF3D7_0927800,PF3D7_1012300,PF3D7_1311700,PF3D7_1404100,PF3D7_1426900,PF3D7_1430900,	66.7	2.92	0.00617037	0.266719		GO:0043039	tRNA aminoacylation	40	20	PF3D7_0102900,PF3D7_0311200,PF3D7_0416100,PF3D7_0509600,PF3D7_0603700,PF3D7_0622800,PF3D7_0628800,PF3D7_0828200,PF3D7_0934000,PF3D7_1015200,PF3D7_1104000,PF3D7_1126000,PF3D7_1213800,PF3D7_1225100,PF3D7_1332900,PF3D7_1349200,PF3D7_1350100,PF3D7_1367700,PF3D7_1420400,PF3D7_1461900,	50	1.94	0.000793415	0.0362243
											GO:1901565	organonitrogen compound catabolic process	155	49	PF3D7_0108000,PF3D7_0305700,PF3D7_0307400,PF3D7_0312300,PF3D7_0317000,PF3D7_0319100,PF3D7_0319300,PF3D7_0413600,PF3D7_0505800,PF3D7_0507700,PF3D7_0513300,PF3D7_0601600,PF3D7_0608500,PF3D7_0608800,PF3D7_0624500,PF3D7_0627300,PF3D7_0727400,PF3D7_0803800,PF3D7_0807500,PF3D7_0808300,PF3D7_0812600,PF3D7_0916500,PF3D7_0921000,PF3D7_0931800,PF3D7_1008400,PF3D7_1011400,PF3D7_1029600,PF3D7_1030500,PF3D7_1…	31.6	1.38	0.00655791	0.274613		GO:0043038	amino acid activation	40	20	PF3D7_0102900,PF3D7_0311200,PF3D7_0416100,PF3D7_0509600,PF3D7_0603700,PF3D7_0622800,PF3D7_0628800,PF3D7_0828200,PF3D7_0934000,PF3D7_1015200,PF3D7_1104000,PF3D7_1126000,PF3D7_1213800,PF3D7_1225100,PF3D7_1332900,PF3D7_1349200,PF3D7_1350100,PF3D7_1367700,PF3D7_1420400,PF3D7_1461900,	50	1.94	0.000793415	0.0362243
											GO:0030490	maturation of SSU-rRNA	32	14	PF3D7_0106400,PF3D7_0109700,PF3D7_0409200,PF3D7_0720100,PF3D7_0813900,PF3D7_0825500,PF3D7_1021500,PF3D7_1123900,PF3D7_1124800,PF3D7_1144000,PF3D7_1325000,PF3D7_1408600,PF3D7_1454600,PF3D7_1461300,	43.8	1.92	0.00681609	0.276775		GO:0000184	nuclear-transcribed mRNA catabolic process, nonsense-mediated decay	5	5	PF3D7_0909900,PF3D7_0925800,PF3D7_1005500,PF3D7_1010200,PF3D7_1352700,	100	3.89	0.00111556	0.0465667
											GO:0006119	oxidative phosphorylation	12	7	PF3D7_0927800,PF3D7_1012300,PF3D7_1311700,PF3D7_1404100,PF3D7_1426900,PF3D7_1430900,PF3D7_1465000,	58.3	2.55	0.008418	0.316977		GO:1902969	mitotic DNA replication	5	5	PF3D7_0411900,PF3D7_0527000,PF3D7_1317100,PF3D7_1355100,PF3D7_1417800,	100	3.89	0.00111556	0.0465667
											GO:0042254	ribosome biogenesis	172	53	PF3D7_0106400,PF3D7_0109700,PF3D7_0218300,PF3D7_0307200,PF3D7_0409200,PF3D7_0422400,PF3D7_0506100,PF3D7_0517000,PF3D7_0613400,PF3D7_0707900,PF3D7_0710600,PF3D7_0719600,PF3D7_0719700,PF3D7_0720100,PF3D7_0721600,PF3D7_0813900,PF3D7_0821500,PF3D7_0825500,PF3D7_0916900,PF3D7_0921800,PF3D7_1010800,PF3D7_1021500,PF3D7_1028300,PF3D7_1110600,PF3D7_1123900,PF3D7_1124800,PF3D7_1124900,PF3D7_1142600,PF3D7_1…	30.8	1.35	0.00846801	0.316977		GO:1901991	negative regulation of mitotic cell cycle phase transition	5	5	PF3D7_0107800,PF3D7_0503200,PF3D7_1112100,PF3D7_1203000,PF3D7_1433900,	100	3.89	0.00111556	0.0465667
											GO:0070682	proteasome regulatory particle assembly	7	5	PF3D7_0413600,PF3D7_0719000,PF3D7_1008400,PF3D7_1130400,PF3D7_1248900,	71.4	3.13	0.0085158	0.316977		GO:0000724	double-strand break repair via homologous recombination	25	14	PF3D7_0107800,PF3D7_0409600,PF3D7_0416300,PF3D7_0527000,PF3D7_0705400,PF3D7_0803400,PF3D7_0918600,PF3D7_1037000,PF3D7_1317100,PF3D7_1355100,PF3D7_1368800,PF3D7_1417800,PF3D7_1429900,PF3D7_1449400,	56	2.18	0.00119224	0.0470774
											GO:0051649	establishment of localization in cell	226	67	PF3D7_0106800,PF3D7_0205500,PF3D7_0211200,PF3D7_0215900,PF3D7_0217300,PF3D7_0314100,PF3D7_0320100,PF3D7_0320700,PF3D7_0415400,PF3D7_0416800,PF3D7_0418500,PF3D7_0422100,PF3D7_0503600,PF3D7_0509000,PF3D7_0513500,PF3D7_0609800,PF3D7_0615700,PF3D7_0618700,PF3D7_0621800,PF3D7_0627400,PF3D7_0729000,PF3D7_0807300,PF3D7_0808400,PF3D7_0816200,PF3D7_0816700,PF3D7_0821800,PF3D7_0823700,PF3D7_0904400,PF3D7_0…	29.6	1.3	0.00885009	0.320517		GO:0006323	DNA packaging	25	14	PF3D7_0110700,PF3D7_0204000,PF3D7_0501800,PF3D7_0508500,PF3D7_0509100,PF3D7_0711500,PF3D7_0917000,PF3D7_1104200,PF3D7_1135600,PF3D7_1228800,PF3D7_1304000,PF3D7_1318400,PF3D7_1329300,PF3D7_1403100,	56	2.18	0.00119224	0.0470774
											GO:0002181	cytoplasmic translation	30	13	PF3D7_0415900,PF3D7_0503800,PF3D7_0529500,PF3D7_0813600,PF3D7_0821700,PF3D7_0823100,PF3D7_1103100,PF3D7_1109900,PF3D7_1142600,PF3D7_1323100,PF3D7_1338200,PF3D7_1351400,PF3D7_1460300,	43.3	1.9	0.00991419	0.325042		GO:0007093	mitotic cell cycle checkpoint signaling	11	8	PF3D7_0107800,PF3D7_0503200,PF3D7_0628200,PF3D7_1112100,PF3D7_1203000,PF3D7_1433500,PF3D7_1433900,PF3D7_1449400,	72.7	2.83	0.00142956	0.0528246
																					GO:0045930	negative regulation of mitotic cell cycle	11	8	PF3D7_0107800,PF3D7_0503200,PF3D7_0628200,PF3D7_1112100,PF3D7_1203000,PF3D7_1433500,PF3D7_1433900,PF3D7_1449400,	72.7	2.83	0.00142956	0.0528246
																					GO:0042026	protein refolding	7	6	PF3D7_0409400,PF3D7_0818900,PF3D7_0823800,PF3D7_0831700,PF3D7_0917900,PF3D7_1134000,	85.7	3.33	0.00156156	0.0528246
																					GO:0044786	cell cycle DNA replication	7	6	PF3D7_0411900,PF3D7_0527000,PF3D7_0705400,PF3D7_1317100,PF3D7_1355100,PF3D7_1417800,	85.7	3.33	0.00156156	0.0528246
																					GO:0046854	phosphatidylinositol phosphate biosynthetic process	7	6	PF3D7_0110600,PF3D7_0419900,PF3D7_0509800,PF3D7_0515300,PF3D7_1316100,PF3D7_1412400,	85.7	3.33	0.00156156	0.0528246
																					GO:0033260	nuclear DNA replication	7	6	PF3D7_0411900,PF3D7_0527000,PF3D7_0705400,PF3D7_1317100,PF3D7_1355100,PF3D7_1417800,	85.7	3.33	0.00156156	0.0528246
																					GO:0006418	tRNA aminoacylation for protein translation	39	19	PF3D7_0102900,PF3D7_0311200,PF3D7_0509600,PF3D7_0603700,PF3D7_0622800,PF3D7_0628800,PF3D7_0828200,PF3D7_0934000,PF3D7_1015200,PF3D7_1104000,PF3D7_1126000,PF3D7_1213800,PF3D7_1225100,PF3D7_1332900,PF3D7_1349200,PF3D7_1350100,PF3D7_1367700,PF3D7_1420400,PF3D7_1461900,	48.7	1.89	0.00159088	0.0528246
																					GO:0000956	nuclear-transcribed mRNA catabolic process	31	16	PF3D7_0204600,PF3D7_0513200,PF3D7_0519500,PF3D7_0606600,PF3D7_0811300,PF3D7_0909400,PF3D7_0909900,PF3D7_0925800,PF3D7_1005500,PF3D7_1010200,PF3D7_1032100,PF3D7_1103800,PF3D7_1227400,PF3D7_1308900,PF3D7_1352700,PF3D7_1417200,	51.6	2.01	0.00172192	0.0559049
																					GO:0045786	negative regulation of cell cycle	14	9	PF3D7_0107800,PF3D7_0503200,PF3D7_0628200,PF3D7_1112100,PF3D7_1203000,PF3D7_1227500,PF3D7_1433500,PF3D7_1433900,PF3D7_1449400,	64.3	2.5	0.00261711	0.0801825
																					GO:0000003	reproduction	32	16	PF3D7_0107800,PF3D7_0204000,PF3D7_0303500,PF3D7_0409600,PF3D7_0505500,PF3D7_0605800,PF3D7_0803400,PF3D7_0809600,PF3D7_1027600,PF3D7_1112100,PF3D7_1135600,PF3D7_1368800,PF3D7_1403100,PF3D7_1405400,PF3D7_1433500,PF3D7_1449400,	50	1.94	0.00263433	0.0801825
																					GO:0022414	reproductive process	32	16	PF3D7_0107800,PF3D7_0204000,PF3D7_0303500,PF3D7_0409600,PF3D7_0505500,PF3D7_0605800,PF3D7_0803400,PF3D7_0809600,PF3D7_1027600,PF3D7_1112100,PF3D7_1135600,PF3D7_1368800,PF3D7_1403100,PF3D7_1405400,PF3D7_1433500,PF3D7_1449400,	50	1.94	0.00263433	0.0801825
																					GO:0051726	regulation of cell cycle	58	25	PF3D7_0107800,PF3D7_0309200,PF3D7_0317200,PF3D7_0503200,PF3D7_0515000,PF3D7_0605500,PF3D7_0619400,PF3D7_0628200,PF3D7_0629800,PF3D7_0704700,PF3D7_0711000,PF3D7_0711500,PF3D7_0728100,PF3D7_1112100,PF3D7_1203000,PF3D7_1227500,PF3D7_1231600,PF3D7_1238300,PF3D7_1333200,PF3D7_1417800,PF3D7_1433500,PF3D7_1433900,PF3D7_1449400,PF3D7_1468100,PF3D7_1475100,	43.1	1.68	0.00277483	0.0827352
																					GO:0000075	cell cycle checkpoint signaling	12	8	PF3D7_0107800,PF3D7_0503200,PF3D7_0628200,PF3D7_1112100,PF3D7_1203000,PF3D7_1433500,PF3D7_1433900,PF3D7_1449400,	66.7	2.59	0.00332479	0.0934139
																					GO:1901988	negative regulation of cell cycle phase transition	12	8	PF3D7_0107800,PF3D7_0503200,PF3D7_0628200,PF3D7_1112100,PF3D7_1203000,PF3D7_1433500,PF3D7_1433900,PF3D7_1449400,	66.7	2.59	0.00332479	0.0934139
																					GO:0010948	negative regulation of cell cycle process	12	8	PF3D7_0107800,PF3D7_0503200,PF3D7_0628200,PF3D7_1112100,PF3D7_1203000,PF3D7_1433500,PF3D7_1433900,PF3D7_1449400,	66.7	2.59	0.00332479	0.0934139
																					GO:0042493	response to drug	25	13	PF3D7_0106300,PF3D7_0107500,PF3D7_0112200,PF3D7_0319700,PF3D7_0509800,PF3D7_0523000,PF3D7_0603300,PF3D7_0704600,PF3D7_1029600,PF3D7_1126000,PF3D7_1213800,PF3D7_1229100,PF3D7_1303500,	52	2.02	0.004273	0.105955
																					GO:1902315	nuclear cell cycle DNA replication initiation	4	4	PF3D7_0411900,PF3D7_0527000,PF3D7_1317100,PF3D7_1417800,	100	3.89	0.00435134	0.105955
																					GO:0044818	mitotic G2/M transition checkpoint	4	4	PF3D7_0107800,PF3D7_0503200,PF3D7_1203000,PF3D7_1433900,	100	3.89	0.00435134	0.105955
																					GO:1902975	mitotic DNA replication initiation	4	4	PF3D7_0411900,PF3D7_0527000,PF3D7_1317100,PF3D7_1417800,	100	3.89	0.00435134	0.105955
																					GO:0032958	inositol phosphate biosynthetic process	4	4	PF3D7_0514800,PF3D7_1008000,PF3D7_1316100,PF3D7_1430300,	100	3.89	0.00435134	0.105955
																					GO:1902292	cell cycle DNA replication initiation	4	4	PF3D7_0411900,PF3D7_0527000,PF3D7_1317100,PF3D7_1417800,	100	3.89	0.00435134	0.105955
																					GO:1902750	negative regulation of cell cycle G2/M phase transition	4	4	PF3D7_0107800,PF3D7_0503200,PF3D7_1203000,PF3D7_1433900,	100	3.89	0.00435134	0.105955
																					GO:0010972	negative regulation of G2/M transition of mitotic cell cycle	4	4	PF3D7_0107800,PF3D7_0503200,PF3D7_1203000,PF3D7_1433900,	100	3.89	0.00435134	0.105955
																					GO:0045132	meiotic chromosome segregation	8	6	PF3D7_0809600,PF3D7_1112100,PF3D7_1368800,PF3D7_1405400,PF3D7_1433500,PF3D7_1449400,	75	2.92	0.00488338	0.106824
																					GO:0031570	DNA integrity checkpoint signaling	8	6	PF3D7_0107800,PF3D7_0503200,PF3D7_1203000,PF3D7_1433500,PF3D7_1433900,PF3D7_1449400,	75	2.92	0.00488338	0.106824
																					GO:0044774	mitotic DNA integrity checkpoint signaling	8	6	PF3D7_0107800,PF3D7_0503200,PF3D7_1203000,PF3D7_1433500,PF3D7_1433900,PF3D7_1449400,	75	2.92	0.00488338	0.106824
																					GO:0022616	DNA strand elongation	15	9	PF3D7_0308000,PF3D7_0411900,PF3D7_0527000,PF3D7_0630300,PF3D7_0705400,PF3D7_1211300,PF3D7_1241700,PF3D7_1304100,PF3D7_1317100,	60	2.33	0.00506172	0.106824
																					GO:0006271	DNA strand elongation involved in DNA replication	15	9	PF3D7_0308000,PF3D7_0411900,PF3D7_0527000,PF3D7_0630300,PF3D7_0705400,PF3D7_1211300,PF3D7_1241700,PF3D7_1304100,PF3D7_1317100,	60	2.33	0.00506172	0.106824
																					GO:0043647	inositol phosphate metabolic process	6	5	PF3D7_0514800,PF3D7_0705500,PF3D7_1008000,PF3D7_1316100,PF3D7_1430300,	83.3	3.24	0.00526441	0.106824
																					GO:0006267	pre-replicative complex assembly involved in nuclear cell cycle DNA replication	6	5	PF3D7_0527000,PF3D7_0705400,PF3D7_1317100,PF3D7_1355100,PF3D7_1417800,	83.3	3.24	0.00526441	0.106824
																					GO:0072523	purine-containing compound catabolic process	6	5	PF3D7_0513300,PF3D7_1022500,PF3D7_1029600,PF3D7_1239000,PF3D7_1329400,	83.3	3.24	0.00526441	0.106824
																					GO:0051307	meiotic chromosome separation	6	5	PF3D7_0809600,PF3D7_1368800,PF3D7_1405400,PF3D7_1433500,PF3D7_1449400,	83.3	3.24	0.00526441	0.106824
																					GO:0034204	lipid translocation	6	5	PF3D7_0319000,PF3D7_1138400,PF3D7_1219600,PF3D7_1223400,PF3D7_1468600,	83.3	3.24	0.00526441	0.106824
																					GO:0045332	phospholipid translocation	6	5	PF3D7_0319000,PF3D7_1138400,PF3D7_1219600,PF3D7_1223400,PF3D7_1468600,	83.3	3.24	0.00526441	0.106824
																					GO:1902299	pre-replicative complex assembly involved in cell cycle DNA replication	6	5	PF3D7_0527000,PF3D7_0705400,PF3D7_1317100,PF3D7_1355100,PF3D7_1417800,	83.3	3.24	0.00526441	0.106824
																					GO:0019752	carboxylic acid metabolic process	133	47	PF3D7_0102900,PF3D7_0204500,PF3D7_0215000,PF3D7_0311200,PF3D7_0405700,PF3D7_0416100,PF3D7_0420200,PF3D7_0509600,PF3D7_0511200,PF3D7_0525100,PF3D7_0603700,PF3D7_0619500,PF3D7_0621200,PF3D7_0622800,PF3D7_0628800,PF3D7_0727200,PF3D7_0731600,PF3D7_0802000,PF3D7_0820700,PF3D7_0828200,PF3D7_0922400,PF3D7_0922500,PF3D7_0934000,PF3D7_1015200,PF3D7_1015900,PF3D7_1022500,PF3D7_1022800,PF3D7_1033100,PF3D7_1…	35.3	1.37	0.00781215	0.15635
																					GO:1903311	regulation of mRNA metabolic process	35	16	PF3D7_0302100,PF3D7_0517300,PF3D7_0519500,PF3D7_0623100,PF3D7_0623600,PF3D7_0811300,PF3D7_1032100,PF3D7_1103800,PF3D7_1108000,PF3D7_1139100,PF3D7_1217200,PF3D7_1308900,PF3D7_1330800,PF3D7_1359300,PF3D7_1406200,PF3D7_1417200,	45.7	1.78	0.00798808	0.157711

## Sheet: RSM22 day 6 KD
				DOWNREGULATED KEGG IDS								Downregulated GO IDs											Upregulated GO IDs
KEGGID	Description	GeneRatio	BgRatio	pvalue	padj	geneID	geneName	keggID	Count		ID	Name	Bgd count	Result count	Result gene list	Pct of bgd	Fold enrichment	P-value	Benjamini			ID	Name	Bgd count	Result count	Result gene list	Pct of bgd	Fold enrichment	P-value	Benjamini
pfa03050	Proteasome	19|232	35|939	0.000124084	0.00583196	PF3D7_0727400/PF3D7_1414000/PF3D7_0803800/PF3D7_1470900/PF3D7_0518300/PF3D7_1008400/PF3D7_0608500/PF3D7_0317000/PF3D7_1353900/PF3D7_0721800/PF3D7_0807500/PF3D7_1328100/PF3D7_1353800/PF3D7_1306400/PF3D7_1011400/PF3D7_0931800/PF3D7_1248900/PF3D7_0205900/PF3D7_1402300	-/RPN13/-/-/-/RPT2/-/-/-/-/-/-/-/RPT4/-/-/RPT6/RPN1/RPN6	pfa:PF07_0112/pfa:PF14_0138/pfa:MAL8P1.142/pfa:PF14_0676/pfa:PFE0915c/pfa:PF10_0081/pfa:PFF0420c/pfa:PFC0745c/pfa:MAL13P1.270/pfa:MAL7P1.117/pfa:MAL8P1.128/pfa:PF13_0156/pfa:PF13_0282/pfa:PF13_0033/pfa:PF10_0111/pfa:PFI1545c/pfa:PFL2345c/pfa:PFB0260w/pfa:PF14_0025	19		GO:0019941	modification-dependent protein catabolic process	106	42	PF3D7_0205900,PF3D7_0305700,PF3D7_0317000,PF3D7_0317700,PF3D7_0319100,PF3D7_0505800,PF3D7_0608500,PF3D7_0624500,PF3D7_0627300,PF3D7_0727400,PF3D7_0728100,PF3D7_0803800,PF3D7_0807500,PF3D7_0808300,PF3D7_0826100,PF3D7_0916500,PF3D7_0917900,PF3D7_0921000,PF3D7_0931800,PF3D7_1008400,PF3D7_1011400,PF3D7_1014300,PF3D7_1033900,PF3D7_1202600,PF3D7_1225800,PF3D7_1247000,PF3D7_1248900,PF3D7_1306400,PF3D7_1…	39.6	2.01	1.29204e-06	0.000919791			GO:0044409	entry into host	103	50	PF3D7_0102500,PF3D7_0210600,PF3D7_0214900,PF3D7_0304000,PF3D7_0315200,PF3D7_0323400,PF3D7_0404700,PF3D7_0405200,PF3D7_0423400,PF3D7_0424100,PF3D7_0424200,PF3D7_0507300,PF3D7_0508000,PF3D7_0517600,PF3D7_0629300,PF3D7_0707300,PF3D7_0722200,PF3D7_0731500,PF3D7_0808200,PF3D7_0818200,PF3D7_0819400,PF3D7_0828800,PF3D7_0905400,PF3D7_0909200,PF3D7_0929400,PF3D7_0930300,PF3D7_1012200,PF3D7_1014100,PF3D7_1…	48.5	2.7	5.8485e-13	6.67899e-10
pfa00190	Oxidative phosphorylation	18|232	37|939	0.00110213	0.0259002	PF3D7_0721900/PF3D7_0928000/PF3D7_0316300/PF3D7_1430900/PF3D7_1341900/PF3D7_1012300/PF3D7_0927800/PF3D7_1426900/PF3D7_0705900/PF3D7_1235700/PF3D7_1212800/PF3D7_1147700/PF3D7_1140100/PF3D7_0217100/PF3D7_0715500/PF3D7_1435000/PF3D7_1462700/PF3D7_1025600	-/COX6B/PPase/COX2B/-/QCR7/COX5B/QCR6/-/-/SDHB/-/-/-/-/COX15/CYT1/COX17	pfa:PF07_0090a/pfa:PFI1375w/pfa:PFC0710w.1/pfa:PF14_0288/pfa:PF13_0227/pfa:PF10_0120/pfa:PFI1365w/pfa:PF14_0248/pfa:MAL7P1.340/pfa:PFL1725w/pfa:PFL0630w/pfa:PF11_0485/pfa:PF11_0412/pfa:PFB0795w/pfa:MAL7P1.75/pfa:PF14_0331/pfa:PF14_0597/pfa:PF10_0252	18		GO:0051603	proteolysis involved in cellular protein catabolic process	126	47	PF3D7_0205900,PF3D7_0207500,PF3D7_0207600,PF3D7_0207700,PF3D7_0208000,PF3D7_0305700,PF3D7_0307400,PF3D7_0317000,PF3D7_0317700,PF3D7_0319100,PF3D7_0505800,PF3D7_0608500,PF3D7_0624500,PF3D7_0627300,PF3D7_0727400,PF3D7_0728100,PF3D7_0803800,PF3D7_0807500,PF3D7_0808300,PF3D7_0826100,PF3D7_0916500,PF3D7_0917900,PF3D7_0921000,PF3D7_0931800,PF3D7_1008400,PF3D7_1011400,PF3D7_1014300,PF3D7_1033900,PF3D7_1…	37.3	1.89	2.31924e-06	0.000919791			GO:0042254	ribosome biogenesis	172	69	PF3D7_0106700,PF3D7_0218200,PF3D7_0303100,PF3D7_0307200,PF3D7_0310500,PF3D7_0409800,PF3D7_0411400,PF3D7_0415100,PF3D7_0422400,PF3D7_0517000,PF3D7_0602100,PF3D7_0612900,PF3D7_0629600,PF3D7_0630500,PF3D7_0630900,PF3D7_0716100,PF3D7_0719600,PF3D7_0720000,PF3D7_0725300,PF3D7_0729400,PF3D7_0802300,PF3D7_0813900,PF3D7_0814300,PF3D7_0816000,PF3D7_0819100,PF3D7_0821500,PF3D7_1008800,PF3D7_1020400,PF3D7_1…	40.1	2.24	2.41876e-12	1.21768e-09
											GO:0044257	cellular protein catabolic process	126	47	PF3D7_0205900,PF3D7_0207500,PF3D7_0207600,PF3D7_0207700,PF3D7_0208000,PF3D7_0305700,PF3D7_0307400,PF3D7_0317000,PF3D7_0317700,PF3D7_0319100,PF3D7_0505800,PF3D7_0608500,PF3D7_0624500,PF3D7_0627300,PF3D7_0727400,PF3D7_0728100,PF3D7_0803800,PF3D7_0807500,PF3D7_0808300,PF3D7_0826100,PF3D7_0916500,PF3D7_0917900,PF3D7_0921000,PF3D7_0931800,PF3D7_1008400,PF3D7_1011400,PF3D7_1014300,PF3D7_1033900,PF3D7_1…	37.3	1.89	2.31924e-06	0.000919791			GO:0052126	movement in host environment	120	54	PF3D7_0102500,PF3D7_0210600,PF3D7_0214900,PF3D7_0304000,PF3D7_0315200,PF3D7_0323400,PF3D7_0404700,PF3D7_0405200,PF3D7_0423400,PF3D7_0424100,PF3D7_0424200,PF3D7_0507300,PF3D7_0507500,PF3D7_0508000,PF3D7_0517600,PF3D7_0629300,PF3D7_0707300,PF3D7_0722200,PF3D7_0731500,PF3D7_0805600,PF3D7_0808200,PF3D7_0818200,PF3D7_0819400,PF3D7_0828800,PF3D7_0905400,PF3D7_0909200,PF3D7_0929400,PF3D7_0930300,PF3D7_1…	45	2.51	3.19881e-12	1.21768e-09
											GO:0010499	proteasomal ubiquitin-independent protein catabolic process	14	11	PF3D7_0317000,PF3D7_0608500,PF3D7_0727400,PF3D7_0803800,PF3D7_0807500,PF3D7_0931800,PF3D7_1011400,PF3D7_1328100,PF3D7_1353800,PF3D7_1353900,PF3D7_1470900,	78.6	3.99	3.3026e-06	0.000919791			GO:0022613	ribonucleoprotein complex biogenesis	215	75	PF3D7_0106700,PF3D7_0218200,PF3D7_0303100,PF3D7_0307200,PF3D7_0308600,PF3D7_0310500,PF3D7_0405400,PF3D7_0409800,PF3D7_0411400,PF3D7_0415100,PF3D7_0422400,PF3D7_0517000,PF3D7_0602100,PF3D7_0612900,PF3D7_0629600,PF3D7_0630500,PF3D7_0630900,PF3D7_0716100,PF3D7_0719600,PF3D7_0720000,PF3D7_0725300,PF3D7_0729400,PF3D7_0802300,PF3D7_0813900,PF3D7_0814300,PF3D7_0816000,PF3D7_0819100,PF3D7_0821500,PF3D7_1…	34.9	1.94	7.36087e-10	2.10153e-07
				UPREGULATED KEGG IDS							GO:0043632	modification-dependent macromolecule catabolic process	110	42	PF3D7_0205900,PF3D7_0305700,PF3D7_0317000,PF3D7_0317700,PF3D7_0319100,PF3D7_0505800,PF3D7_0608500,PF3D7_0624500,PF3D7_0627300,PF3D7_0727400,PF3D7_0728100,PF3D7_0803800,PF3D7_0807500,PF3D7_0808300,PF3D7_0826100,PF3D7_0916500,PF3D7_0917900,PF3D7_0921000,PF3D7_0931800,PF3D7_1008400,PF3D7_1011400,PF3D7_1014300,PF3D7_1033900,PF3D7_1202600,PF3D7_1225800,PF3D7_1247000,PF3D7_1248900,PF3D7_1306400,PF3D7_1…	38.2	1.94	4.04463e-06	0.000919791			GO:0042273	ribosomal large subunit biogenesis	62	31	PF3D7_0218200,PF3D7_0303100,PF3D7_0307200,PF3D7_0409800,PF3D7_0517000,PF3D7_0612900,PF3D7_0630500,PF3D7_0630900,PF3D7_0716100,PF3D7_0719600,PF3D7_0725300,PF3D7_0729400,PF3D7_0819100,PF3D7_1027800,PF3D7_1028300,PF3D7_1107700,PF3D7_1124900,PF3D7_1129400,PF3D7_1130200,PF3D7_1142600,PF3D7_1251500,PF3D7_1323400,PF3D7_1340300,PF3D7_1354300,PF3D7_1367600,PF3D7_1405800,PF3D7_1424100,PF3D7_1431300,PF3D7_1…	50	2.79	6.86081e-09	1.56701e-06
KEGGID	Description	GeneRatio	BgRatio	pvalue	padj	geneID	geneName	keggID	Count		GO:0006511	ubiquitin-dependent protein catabolic process	103	40	PF3D7_0205900,PF3D7_0305700,PF3D7_0317000,PF3D7_0317700,PF3D7_0319100,PF3D7_0505800,PF3D7_0608500,PF3D7_0624500,PF3D7_0627300,PF3D7_0727400,PF3D7_0728100,PF3D7_0803800,PF3D7_0807500,PF3D7_0808300,PF3D7_0826100,PF3D7_0916500,PF3D7_0917900,PF3D7_0921000,PF3D7_0931800,PF3D7_1008400,PF3D7_1011400,PF3D7_1014300,PF3D7_1033900,PF3D7_1202600,PF3D7_1225800,PF3D7_1247000,PF3D7_1248900,PF3D7_1306400,PF3D7_1…	38.8	1.97	4.20957e-06	0.000919791			GO:0009410	response to xenobiotic stimulus	135	44	PF3D7_0107500,PF3D7_0212800,PF3D7_0317500,PF3D7_0319700,PF3D7_0507500,PF3D7_0523000,PF3D7_0525100,PF3D7_0603300,PF3D7_0623200,PF3D7_0627800,PF3D7_0629500,PF3D7_0808200,PF3D7_0915400,PF3D7_1007700,PF3D7_1012900,PF3D7_1019900,PF3D7_1022600,PF3D7_1036300,PF3D7_1116700,PF3D7_1118600,PF3D7_1122200,PF3D7_1126000,PF3D7_1147500,PF3D7_1211900,PF3D7_1213800,PF3D7_1218300,PF3D7_1219600,PF3D7_1238800,PF3D7_1…	32.6	1.82	2.13758e-05	0.00371297
pfa03008	Ribosome biogenesis in eukaryotes	17|173	40|939	0.000265461	0.0127421	PF3D7_0612900/PF3D7_0106700/PF3D7_1008800/PF3D7_1020700/PF3D7_1407100/PF3D7_1230900/PF3D7_1118500/PF3D7_0814300/PF3D7_1448000/PF3D7_0802300/PF3D7_0709600/PF3D7_1103700/PF3D7_1431300/PF3D7_1471000/PF3D7_0629600/PF3D7_0821500/PF3D7_1108400	NOG1/AARP2/NOP5/-/NOP1/RIO1/NOP56/-/UTP12/PWP2/POP1/CK2beta1/LSG1/RCL1/-/NEP1/CK2alpha	pfa:PFF0625w/pfa:PFA_0330w/pfa:PF10_0085/pfa:PF10_0200/pfa:PF14_0068/pfa:PFL1490w/pfa:PF11_0191/pfa:MAL8P1.92/pfa:PF14_0456/pfa:PF08_0130/pfa:MAL7P1.28/pfa:PF11_0048/pfa:PF14_0292/pfa:PF14_0677/pfa:PFF1435w/pfa:PF08_0041/pfa:PF11_0096	17		GO:0030163	protein catabolic process	131	47	PF3D7_0205900,PF3D7_0207500,PF3D7_0207600,PF3D7_0207700,PF3D7_0208000,PF3D7_0305700,PF3D7_0307400,PF3D7_0317000,PF3D7_0317700,PF3D7_0319100,PF3D7_0505800,PF3D7_0608500,PF3D7_0624500,PF3D7_0627300,PF3D7_0727400,PF3D7_0728100,PF3D7_0803800,PF3D7_0807500,PF3D7_0808300,PF3D7_0826100,PF3D7_0916500,PF3D7_0917900,PF3D7_0921000,PF3D7_0931800,PF3D7_1008400,PF3D7_1011400,PF3D7_1014300,PF3D7_1033900,PF3D7_1…	35.9	1.82	8.04521e-06	0.00150675			GO:0006364	rRNA processing	111	38	PF3D7_0106700,PF3D7_0303100,PF3D7_0307200,PF3D7_0310500,PF3D7_0411400,PF3D7_0415100,PF3D7_0602100,PF3D7_0629600,PF3D7_0630900,PF3D7_0720000,PF3D7_0802300,PF3D7_0813900,PF3D7_0821500,PF3D7_1008800,PF3D7_1020400,PF3D7_1020700,PF3D7_1028300,PF3D7_1107700,PF3D7_1109400,PF3D7_1111000,PF3D7_1118500,PF3D7_1124900,PF3D7_1129400,PF3D7_1302700,PF3D7_1307100,PF3D7_1331100,PF3D7_1332700,PF3D7_1354300,PF3D7_1…	34.2	1.91	2.2759e-05	0.00371297
											GO:0010498	proteasomal protein catabolic process	68	29	PF3D7_0205900,PF3D7_0317000,PF3D7_0317700,PF3D7_0608500,PF3D7_0627300,PF3D7_0727400,PF3D7_0728100,PF3D7_0803800,PF3D7_0807500,PF3D7_0808300,PF3D7_0826100,PF3D7_0916500,PF3D7_0917900,PF3D7_0931800,PF3D7_1011400,PF3D7_1014300,PF3D7_1202600,PF3D7_1247000,PF3D7_1248900,PF3D7_1306400,PF3D7_1328100,PF3D7_1353800,PF3D7_1353900,PF3D7_1356300,PF3D7_1367000,PF3D7_1412900,PF3D7_1418000,PF3D7_1468500,PF3D7_1…	42.6	2.17	1.09262e-05	0.00175362			GO:0034470	ncRNA processing	164	50	PF3D7_0106700,PF3D7_0303100,PF3D7_0307200,PF3D7_0310500,PF3D7_0411400,PF3D7_0415100,PF3D7_0524900,PF3D7_0602100,PF3D7_0629600,PF3D7_0630900,PF3D7_0709600,PF3D7_0717400,PF3D7_0720000,PF3D7_0802300,PF3D7_0813900,PF3D7_0821500,PF3D7_0908600,PF3D7_1008800,PF3D7_1020400,PF3D7_1020700,PF3D7_1028000,PF3D7_1028300,PF3D7_1107700,PF3D7_1109400,PF3D7_1111000,PF3D7_1118500,PF3D7_1119100,PF3D7_1124900,PF3D7_1…	30.5	1.7	4.50422e-05	0.00642978
											GO:0015986	ATP synthesis coupled proton transport	13	10	PF3D7_0217100,PF3D7_0705900,PF3D7_0715500,PF3D7_0927800,PF3D7_1024300,PF3D7_1140100,PF3D7_1142800,PF3D7_1147700,PF3D7_1235700,PF3D7_1462700,	76.9	3.91	1.33762e-05	0.00175362			GO:0016072	rRNA metabolic process	115	38	PF3D7_0106700,PF3D7_0303100,PF3D7_0307200,PF3D7_0310500,PF3D7_0411400,PF3D7_0415100,PF3D7_0602100,PF3D7_0629600,PF3D7_0630900,PF3D7_0720000,PF3D7_0802300,PF3D7_0813900,PF3D7_0821500,PF3D7_1008800,PF3D7_1020400,PF3D7_1020700,PF3D7_1028300,PF3D7_1107700,PF3D7_1109400,PF3D7_1111000,PF3D7_1118500,PF3D7_1124900,PF3D7_1129400,PF3D7_1302700,PF3D7_1307100,PF3D7_1331100,PF3D7_1332700,PF3D7_1354300,PF3D7_1…	33	1.84	5.58016e-05	0.0070806
											GO:0015985	energy coupled proton transport, down electrochemical gradient	13	10	PF3D7_0217100,PF3D7_0705900,PF3D7_0715500,PF3D7_0927800,PF3D7_1024300,PF3D7_1140100,PF3D7_1142800,PF3D7_1147700,PF3D7_1235700,PF3D7_1462700,	76.9	3.91	1.33762e-05	0.00175362			GO:0042255	ribosome assembly	44	19	PF3D7_0218200,PF3D7_0422400,PF3D7_0517000,PF3D7_0629600,PF3D7_0719600,PF3D7_0729400,PF3D7_0802300,PF3D7_0819100,PF3D7_1026800,PF3D7_1027800,PF3D7_1130200,PF3D7_1217200,PF3D7_1251500,PF3D7_1317800,PF3D7_1323400,PF3D7_1367600,PF3D7_1424100,PF3D7_1431300,PF3D7_1435800,	43.2	2.41	8.26881e-05	0.00944298
											GO:0046034	ATP metabolic process	37	19	PF3D7_0217100,PF3D7_0626800,PF3D7_0705900,PF3D7_0715500,PF3D7_0927800,PF3D7_1012300,PF3D7_1024300,PF3D7_1120100,PF3D7_1140100,PF3D7_1142800,PF3D7_1147700,PF3D7_1235700,PF3D7_1324900,PF3D7_1426900,PF3D7_1430900,PF3D7_1444800,PF3D7_1462700,PF3D7_1462800,PF3D7_1465000,	51.4	2.61	1.53228e-05	0.0018262			GO:0000463	maturation of LSU-rRNA from tricistronic rRNA transcript (SSU-rRNA, 5.8S rRNA, LSU-rRNA)	11	7	PF3D7_0303100,PF3D7_0307200,PF3D7_0630900,PF3D7_1107700,PF3D7_1124900,PF3D7_1354300,PF3D7_1405800,	63.6	3.55	0.000984764	0.0905347
											GO:0043161	proteasome-mediated ubiquitin-dependent protein catabolic process	66	28	PF3D7_0205900,PF3D7_0317000,PF3D7_0317700,PF3D7_0608500,PF3D7_0727400,PF3D7_0728100,PF3D7_0803800,PF3D7_0807500,PF3D7_0808300,PF3D7_0826100,PF3D7_0916500,PF3D7_0917900,PF3D7_0931800,PF3D7_1011400,PF3D7_1014300,PF3D7_1202600,PF3D7_1247000,PF3D7_1248900,PF3D7_1306400,PF3D7_1328100,PF3D7_1353800,PF3D7_1353900,PF3D7_1356300,PF3D7_1367000,PF3D7_1412900,PF3D7_1418000,PF3D7_1468500,PF3D7_1470900,	42.4	2.15	1.74612e-05	0.00190763			GO:0016070	RNA metabolic process	11	7	PF3D7_0405000,PF3D7_0411400,PF3D7_0414500,PF3D7_0630900,PF3D7_1227100,PF3D7_1241800,PF3D7_1426200,	63.6	3.55	0.000984764	0.0905347
											GO:0006508	proteolysis	190	61	PF3D7_0205900,PF3D7_0207500,PF3D7_0207600,PF3D7_0207700,PF3D7_0208000,PF3D7_0305700,PF3D7_0307400,PF3D7_0317000,PF3D7_0317700,PF3D7_0319100,PF3D7_0320700,PF3D7_0505800,PF3D7_0527300,PF3D7_0608500,PF3D7_0618600,PF3D7_0624500,PF3D7_0627300,PF3D7_0727400,PF3D7_0728100,PF3D7_0803800,PF3D7_0804400,PF3D7_0807500,PF3D7_0808300,PF3D7_0817500,PF3D7_0826100,PF3D7_0828000,PF3D7_0904400,PF3D7_0916500,PF3D7_0…	32.1	1.63	2.23542e-05	0.00219589			GO:0044053	translocation of peptides or proteins into host cell cytoplasm	4	4	PF3D7_0214100,PF3D7_1105600,PF3D7_1116800,PF3D7_1436300,	100	5.57	0.00103061	0.0905347
											GO:1901565	organonitrogen compound catabolic process	155	52	PF3D7_0205900,PF3D7_0207500,PF3D7_0207600,PF3D7_0207700,PF3D7_0208000,PF3D7_0305700,PF3D7_0307400,PF3D7_0317000,PF3D7_0317700,PF3D7_0319100,PF3D7_0505800,PF3D7_0513300,PF3D7_0608500,PF3D7_0624500,PF3D7_0627300,PF3D7_0727400,PF3D7_0728100,PF3D7_0803800,PF3D7_0807500,PF3D7_0808300,PF3D7_0826100,PF3D7_0831800,PF3D7_0916500,PF3D7_0917900,PF3D7_0921000,PF3D7_0931800,PF3D7_1008400,PF3D7_1011400,PF3D7_1…	33.5	1.7	2.39878e-05	0.00219589			GO:0042274	ribosomal small subunit biogenesis	49	18	PF3D7_0106700,PF3D7_0310500,PF3D7_0422400,PF3D7_0629600,PF3D7_0802300,PF3D7_0813900,PF3D7_0821500,PF3D7_1020700,PF3D7_1026800,PF3D7_1217200,PF3D7_1302700,PF3D7_1307100,PF3D7_1317800,PF3D7_1367400,PF3D7_1408600,PF3D7_1435800,PF3D7_1448000,PF3D7_1451900,	36.7	2.05	0.00133041	0.108523
											GO:0009205	purine ribonucleoside triphosphate metabolic process	16	11	PF3D7_0217100,PF3D7_0705900,PF3D7_0715500,PF3D7_0927800,PF3D7_1024300,PF3D7_1140100,PF3D7_1142800,PF3D7_1147700,PF3D7_1235700,PF3D7_1366500,PF3D7_1462700,	68.8	3.49	2.67996e-05	0.00219589			GO:0000027	ribosomal large subunit assembly	28	12	PF3D7_0218200,PF3D7_0517000,PF3D7_0719600,PF3D7_0729400,PF3D7_0819100,PF3D7_1027800,PF3D7_1130200,PF3D7_1251500,PF3D7_1323400,PF3D7_1367600,PF3D7_1424100,PF3D7_1431300,	42.9	2.39	0.00186114	0.141695
											GO:0009206	purine ribonucleoside triphosphate biosynthetic process	16	11	PF3D7_0217100,PF3D7_0705900,PF3D7_0715500,PF3D7_0927800,PF3D7_1024300,PF3D7_1140100,PF3D7_1142800,PF3D7_1147700,PF3D7_1235700,PF3D7_1366500,PF3D7_1462700,	68.8	3.49	2.67996e-05	0.00219589			GO:0140694	non-membrane-bounded organelle assembly	59	20	PF3D7_0218200,PF3D7_0320800,PF3D7_0422400,PF3D7_0517000,PF3D7_0629600,PF3D7_0719600,PF3D7_0729400,PF3D7_0802300,PF3D7_0819100,PF3D7_1026800,PF3D7_1027800,PF3D7_1130200,PF3D7_1217200,PF3D7_1251500,PF3D7_1317800,PF3D7_1323400,PF3D7_1367600,PF3D7_1424100,PF3D7_1431300,PF3D7_1435800,	33.9	1.89	0.00228293	0.162944
											GO:0006754	ATP biosynthetic process	14	10	PF3D7_0217100,PF3D7_0705900,PF3D7_0715500,PF3D7_0927800,PF3D7_1024300,PF3D7_1140100,PF3D7_1142800,PF3D7_1147700,PF3D7_1235700,PF3D7_1462700,	71.4	3.63	3.85601e-05	0.00297367			GO:0042026	protein refolding	7	5	PF3D7_0409400,PF3D7_0823800,PF3D7_0831700,PF3D7_1134000,PF3D7_1413900,	71.4	3.98	0.0028045	0.188397
											GO:0009201	ribonucleoside triphosphate biosynthetic process	17	11	PF3D7_0217100,PF3D7_0705900,PF3D7_0715500,PF3D7_0927800,PF3D7_1024300,PF3D7_1140100,PF3D7_1142800,PF3D7_1147700,PF3D7_1235700,PF3D7_1366500,PF3D7_1462700,	64.7	3.29	6.2471e-05	0.00389998			GO:0030705	cytoskeleton-dependent intracellular transport	10	6	PF3D7_0503600,PF3D7_0613900,PF3D7_1020300,PF3D7_1126700,PF3D7_1229800,PF3D7_1342600,	60	3.34	0.00356901	0.220408
											GO:1902600	proton transmembrane transport	17	11	PF3D7_0217100,PF3D7_0705900,PF3D7_0715500,PF3D7_0927800,PF3D7_1024300,PF3D7_1140100,PF3D7_1142800,PF3D7_1147700,PF3D7_1235700,PF3D7_1341900,PF3D7_1462700,	64.7	3.29	6.2471e-05	0.00389998			GO:0000028	ribosomal small subunit assembly	13	7	PF3D7_0422400,PF3D7_0629600,PF3D7_0802300,PF3D7_1026800,PF3D7_1217200,PF3D7_1317800,PF3D7_1435800,	53.8	3	0.00366703	0.220408
											GO:0009145	purine nucleoside triphosphate biosynthetic process	17	11	PF3D7_0217100,PF3D7_0705900,PF3D7_0715500,PF3D7_0927800,PF3D7_1024300,PF3D7_1140100,PF3D7_1142800,PF3D7_1147700,PF3D7_1235700,PF3D7_1366500,PF3D7_1462700,	64.7	3.29	6.2471e-05	0.00389998			GO:0022618	ribonucleoprotein complex assembly	87	25	PF3D7_0218200,PF3D7_0308600,PF3D7_0405400,PF3D7_0422400,PF3D7_0517000,PF3D7_0629600,PF3D7_0719600,PF3D7_0729400,PF3D7_0802300,PF3D7_0819100,PF3D7_1026800,PF3D7_1027800,PF3D7_1130100,PF3D7_1130200,PF3D7_1212700,PF3D7_1217200,PF3D7_1234800,PF3D7_1251500,PF3D7_1317800,PF3D7_1323400,PF3D7_1367600,PF3D7_1410600,PF3D7_1424100,PF3D7_1431300,PF3D7_1435800,	28.7	1.6	0.00841599	0.480553
											GO:0009199	ribonucleoside triphosphate metabolic process	17	11	PF3D7_0217100,PF3D7_0705900,PF3D7_0715500,PF3D7_0927800,PF3D7_1024300,PF3D7_1140100,PF3D7_1142800,PF3D7_1147700,PF3D7_1235700,PF3D7_1366500,PF3D7_1462700,	64.7	3.29	6.2471e-05	0.00389998			GO:0006520	cellular amino acid metabolic process	70	21	PF3D7_0102900,PF3D7_0204500,PF3D7_0309500,PF3D7_0405700,PF3D7_0621200,PF3D7_0622800,PF3D7_0727200,PF3D7_0828200,PF3D7_0922400,PF3D7_1015200,PF3D7_1104000,PF3D7_1126000,PF3D7_1213800,PF3D7_1251700,PF3D7_1308200,PF3D7_1327800,PF3D7_1332900,PF3D7_1344000,PF3D7_1367700,PF3D7_1420400,PF3D7_1461900,	30	1.67	0.00901688	0.480849
											GO:0009142	nucleoside triphosphate biosynthetic process	20	12	PF3D7_0217100,PF3D7_0705900,PF3D7_0715500,PF3D7_0927800,PF3D7_1024300,PF3D7_1140100,PF3D7_1142800,PF3D7_1147700,PF3D7_1235700,PF3D7_1251300,PF3D7_1366500,PF3D7_1462700,	60	3.05	8.2923e-05	0.00494146			GO:0070925	organelle assembly	79	23	PF3D7_0111000,PF3D7_0218200,PF3D7_0320800,PF3D7_0422400,PF3D7_0517000,PF3D7_0629600,PF3D7_0719600,PF3D7_0729400,PF3D7_0802300,PF3D7_0819100,PF3D7_0828700,PF3D7_1012900,PF3D7_1026800,PF3D7_1027800,PF3D7_1130200,PF3D7_1217200,PF3D7_1251500,PF3D7_1317800,PF3D7_1323400,PF3D7_1367600,PF3D7_1424100,PF3D7_1431300,PF3D7_1435800,	29.1	1.62	0.00952248	0.480849
											GO:0009141	nucleoside triphosphate metabolic process	23	13	PF3D7_0217100,PF3D7_0705900,PF3D7_0715500,PF3D7_0927800,PF3D7_1024300,PF3D7_1127100,PF3D7_1140100,PF3D7_1142800,PF3D7_1147700,PF3D7_1235700,PF3D7_1251300,PF3D7_1366500,PF3D7_1462700,	56.5	2.87	9.78247e-05	0.00557601			GO:0007015	actin filament organization	15	7	PF3D7_0105300,PF3D7_0503600,PF3D7_0530900,PF3D7_0613900,PF3D7_1229800,PF3D7_1251200,PF3D7_1342600,	46.7	2.6	0.00987076	0.480849
											GO:0009144	purine nucleoside triphosphate metabolic process	18	11	PF3D7_0217100,PF3D7_0705900,PF3D7_0715500,PF3D7_0927800,PF3D7_1024300,PF3D7_1140100,PF3D7_1142800,PF3D7_1147700,PF3D7_1235700,PF3D7_1366500,PF3D7_1462700,	61.1	3.1	0.000132205	0.00722172
											GO:0098655	cation transmembrane transport	31	15	PF3D7_0106300,PF3D7_0217100,PF3D7_0603500,PF3D7_0705900,PF3D7_0715500,PF3D7_0904900,PF3D7_0927800,PF3D7_1024300,PF3D7_1140100,PF3D7_1142800,PF3D7_1147700,PF3D7_1235700,PF3D7_1241600,PF3D7_1341900,PF3D7_1462700,	48.4	2.46	0.000289004	0.0151554
											GO:0043933	protein-containing complex subunit organization	198	59	PF3D7_0205500,PF3D7_0218300,PF3D7_0218500,PF3D7_0309600,PF3D7_0314000,PF3D7_0319400,PF3D7_0408700,PF3D7_0409100,PF3D7_0503400,PF3D7_0509000,PF3D7_0512000,PF3D7_0527000,PF3D7_0528000,PF3D7_0529500,PF3D7_0610100,PF3D7_0617100,PF3D7_0624200,PF3D7_0626800,PF3D7_0705400,PF3D7_0708900,PF3D7_0710000,PF3D7_0717500,PF3D7_0718500,PF3D7_0719700,PF3D7_0816800,PF3D7_0904700,PF3D7_0909800,PF3D7_0922700,PF3D7_1…	29.8	1.51	0.000316911	0.0159796
											GO:0032446	protein modification by small protein conjugation	55	22	PF3D7_0305700,PF3D7_0319100,PF3D7_0505800,PF3D7_0527100,PF3D7_0606200,PF3D7_0624500,PF3D7_0728100,PF3D7_0826100,PF3D7_0915100,PF3D7_0921000,PF3D7_1033900,PF3D7_1203900,PF3D7_1205500,PF3D7_1225800,PF3D7_1235300,PF3D7_1245300,PF3D7_1313000,PF3D7_1356300,PF3D7_1367000,PF3D7_1402500,PF3D7_1412900,PF3D7_1451300,	40	2.03	0.000384673	0.018678
											GO:0098660	inorganic ion transmembrane transport	32	15	PF3D7_0106300,PF3D7_0217100,PF3D7_0603500,PF3D7_0705900,PF3D7_0715500,PF3D7_0904900,PF3D7_0927800,PF3D7_1024300,PF3D7_1140100,PF3D7_1142800,PF3D7_1147700,PF3D7_1202200,PF3D7_1235700,PF3D7_1341900,PF3D7_1462700,	46.9	2.38	0.000446397	0.020901
											GO:0098662	inorganic cation transmembrane transport	30	14	PF3D7_0106300,PF3D7_0217100,PF3D7_0603500,PF3D7_0705900,PF3D7_0715500,PF3D7_0904900,PF3D7_0927800,PF3D7_1024300,PF3D7_1140100,PF3D7_1142800,PF3D7_1147700,PF3D7_1235700,PF3D7_1341900,PF3D7_1462700,	46.7	2.37	0.000731704	0.033078
											GO:0006465	signal peptide processing	10	7	PF3D7_0320700,PF3D7_0618600,PF3D7_0828000,PF3D7_0904400,PF3D7_1114100,PF3D7_1331300,PF3D7_1457000,	70	3.55	0.000770481	0.03367
											GO:0006812	cation transport	41	17	PF3D7_0106300,PF3D7_0217100,PF3D7_0603500,PF3D7_0705900,PF3D7_0715500,PF3D7_0904900,PF3D7_0927800,PF3D7_1024300,PF3D7_1140100,PF3D7_1142800,PF3D7_1147700,PF3D7_1223700,PF3D7_1235700,PF3D7_1241600,PF3D7_1341900,PF3D7_1427600,PF3D7_1462700,	41.5	2.11	0.00108684	0.0459628
											GO:0065003	protein-containing complex assembly	170	50	PF3D7_0205500,PF3D7_0218300,PF3D7_0218500,PF3D7_0309600,PF3D7_0314000,PF3D7_0408700,PF3D7_0409100,PF3D7_0512000,PF3D7_0527000,PF3D7_0528000,PF3D7_0529500,PF3D7_0610100,PF3D7_0617100,PF3D7_0624200,PF3D7_0626800,PF3D7_0705400,PF3D7_0708900,PF3D7_0710000,PF3D7_0717500,PF3D7_0718500,PF3D7_0719700,PF3D7_0816800,PF3D7_0904700,PF3D7_0909800,PF3D7_0922700,PF3D7_1008400,PF3D7_1012300,PF3D7_1018500,PF3D7_1…	29.4	1.49	0.00124459	0.0509894
											GO:0000209	protein polyubiquitination	22	11	PF3D7_0305700,PF3D7_0527100,PF3D7_0606200,PF3D7_0728100,PF3D7_0826100,PF3D7_0921000,PF3D7_1033900,PF3D7_1203900,PF3D7_1245300,PF3D7_1356300,PF3D7_1412900,	50	2.54	0.00134919	0.0535998
											GO:0016567	protein ubiquitination	42	17	PF3D7_0305700,PF3D7_0319100,PF3D7_0527100,PF3D7_0606200,PF3D7_0624500,PF3D7_0728100,PF3D7_0826100,PF3D7_0921000,PF3D7_1033900,PF3D7_1203900,PF3D7_1205500,PF3D7_1225800,PF3D7_1235300,PF3D7_1245300,PF3D7_1356300,PF3D7_1402500,PF3D7_1412900,	40.5	2.06	0.00149758	0.0577449
											GO:0006119	oxidative phosphorylation	12	7	PF3D7_0927800,PF3D7_1012300,PF3D7_1235700,PF3D7_1426900,PF3D7_1430900,PF3D7_1462700,PF3D7_1465000,	58.3	2.96	0.00351009	0.131478
											GO:0098656	anion transmembrane transport	7	5	PF3D7_0316600,PF3D7_1113300,PF3D7_1202200,PF3D7_1223800,PF3D7_1340800,	71.4	3.63	0.00431739	0.157225
											GO:0090407	organophosphate biosynthetic process	105	32	PF3D7_0217100,PF3D7_0419900,PF3D7_0618900,PF3D7_0624700,PF3D7_0705900,PF3D7_0715500,PF3D7_0816100,PF3D7_0924300,PF3D7_0927800,PF3D7_1008000,PF3D7_1022800,PF3D7_1024300,PF3D7_1116200,PF3D7_1123100,PF3D7_1127100,PF3D7_1128400,PF3D7_1140100,PF3D7_1141600,PF3D7_1142800,PF3D7_1147700,PF3D7_1210900,PF3D7_1235700,PF3D7_1251300,PF3D7_1315600,PF3D7_1343000,PF3D7_1354500,PF3D7_1366500,PF3D7_1366800,PF3D7_1…	30.5	1.55	0.00504153	0.178634
											GO:0006412	translation	110	33	PF3D7_0208600,PF3D7_0219200,PF3D7_0307100,PF3D7_0312800,PF3D7_0316800,PF3D7_0406800,PF3D7_0503000,PF3D7_0516900,PF3D7_0524600,PF3D7_0618300,PF3D7_0718400,PF3D7_0719700,PF3D7_0827500,PF3D7_1003500,PF3D7_1004000,PF3D7_1019400,PF3D7_1110600,PF3D7_1126200,PF3D7_1137100,PF3D7_1137500,PF3D7_1144000,PF3D7_1223900,PF3D7_1357000,PF3D7_1365100,PF3D7_1413400,PF3D7_1414300,PF3D7_1429100,PF3D7_1429700,PF3D7_1…	30	1.52	0.00580097	0.200133
											GO:0034308	primary alcohol metabolic process	5	4	PF3D7_0306400,PF3D7_0614000,PF3D7_0627500,PF3D7_1239600,	80	4.06	0.00630442	0.201533
											GO:0042724	thiamine-containing compound biosynthetic process	5	4	PF3D7_0614000,PF3D7_0627500,PF3D7_0924300,PF3D7_1239600,	80	4.06	0.00630442	0.201533
											GO:0042723	thiamine-containing compound metabolic process	5	4	PF3D7_0614000,PF3D7_0627500,PF3D7_0924300,PF3D7_1239600,	80	4.06	0.00630442	0.201533
											GO:0034622	cellular protein-containing complex assembly	157	44	PF3D7_0205500,PF3D7_0218300,PF3D7_0218500,PF3D7_0314000,PF3D7_0409100,PF3D7_0512000,PF3D7_0527000,PF3D7_0528000,PF3D7_0529500,PF3D7_0610100,PF3D7_0624200,PF3D7_0705400,PF3D7_0708900,PF3D7_0710000,PF3D7_0717500,PF3D7_0718500,PF3D7_0719700,PF3D7_0816800,PF3D7_0909800,PF3D7_0922700,PF3D7_1008400,PF3D7_1012300,PF3D7_1018500,PF3D7_1105000,PF3D7_1105100,PF3D7_1107000,PF3D7_1110200,PF3D7_1110600,PF3D7_1…	28	1.42	0.00645644	0.201533
											GO:0019637	organophosphate metabolic process	153	43	PF3D7_0217100,PF3D7_0306400,PF3D7_0419900,PF3D7_0618900,PF3D7_0624700,PF3D7_0626800,PF3D7_0627500,PF3D7_0705900,PF3D7_0715500,PF3D7_0816100,PF3D7_0924300,PF3D7_0927800,PF3D7_1008000,PF3D7_1008900,PF3D7_1013500,PF3D7_1022800,PF3D7_1024300,PF3D7_1025100,PF3D7_1108500,PF3D7_1116200,PF3D7_1120100,PF3D7_1123100,PF3D7_1127100,PF3D7_1128400,PF3D7_1140100,PF3D7_1141600,PF3D7_1142800,PF3D7_1147700,PF3D7_1…	28.1	1.43	0.00667877	0.203625
											GO:0009152	purine ribonucleotide biosynthetic process	33	13	PF3D7_0217100,PF3D7_0705900,PF3D7_0715500,PF3D7_0816100,PF3D7_0927800,PF3D7_1024300,PF3D7_1140100,PF3D7_1142800,PF3D7_1147700,PF3D7_1235700,PF3D7_1354500,PF3D7_1366500,PF3D7_1462700,	39.4	2	0.0069469	0.206986
											GO:0009060	aerobic respiration	3	3	PF3D7_1012300,PF3D7_1212800,PF3D7_1426900,	100	5.08	0.00761676	0.217078
											GO:0051262	protein tetramerization	3	3	PF3D7_0309600,PF3D7_0626800,PF3D7_0904700,	100	5.08	0.00761676	0.217078
											GO:0006464	cellular protein modification process	314	79	PF3D7_0105700,PF3D7_0110500,PF3D7_0211600,PF3D7_0215900,PF3D7_0219400,PF3D7_0305700,PF3D7_0309200,PF3D7_0317200,PF3D7_0319100,PF3D7_0322000,PF3D7_0416400,PF3D7_0505800,PF3D7_0527100,PF3D7_0606200,PF3D7_0609800,PF3D7_0615500,PF3D7_0618900,PF3D7_0624500,PF3D7_0624700,PF3D7_0627500,PF3D7_0628200,PF3D7_0629700,PF3D7_0708300,PF3D7_0714300,PF3D7_0717500,PF3D7_0724000,PF3D7_0728100,PF3D7_0801800,PF3D7_0…	25.2	1.28	0.00806286	0.220217
											GO:0036211	protein modification process	314	79	PF3D7_0105700,PF3D7_0110500,PF3D7_0211600,PF3D7_0215900,PF3D7_0219400,PF3D7_0305700,PF3D7_0309200,PF3D7_0317200,PF3D7_0319100,PF3D7_0322000,PF3D7_0416400,PF3D7_0505800,PF3D7_0527100,PF3D7_0606200,PF3D7_0609800,PF3D7_0615500,PF3D7_0618900,PF3D7_0624500,PF3D7_0624700,PF3D7_0627500,PF3D7_0628200,PF3D7_0629700,PF3D7_0708300,PF3D7_0714300,PF3D7_0717500,PF3D7_0724000,PF3D7_0728100,PF3D7_0801800,PF3D7_0…	25.2	1.28	0.00806286	0.220217
											GO:0000398	mRNA splicing, via spliceosome	92	28	PF3D7_0218500,PF3D7_0302000,PF3D7_0319500,PF3D7_0323700,PF3D7_0409100,PF3D7_0508700,PF3D7_0520300,PF3D7_0610100,PF3D7_0624200,PF3D7_0819900,PF3D7_0909800,PF3D7_0922700,PF3D7_1018500,PF3D7_1018600,PF3D7_1030000,PF3D7_1107000,PF3D7_1107100,PF3D7_1110200,PF3D7_1123900,PF3D7_1126900,PF3D7_1209200,PF3D7_1224900,PF3D7_1231500,PF3D7_1243100,PF3D7_1367100,PF3D7_1420000,PF3D7_1443300,PF3D7_1454000,	30.4	1.55	0.00858988	0.225227
											GO:0000377	RNA splicing, via transesterification reactions with bulged adenosine as nucleophile	92	28	PF3D7_0218500,PF3D7_0302000,PF3D7_0319500,PF3D7_0323700,PF3D7_0409100,PF3D7_0508700,PF3D7_0520300,PF3D7_0610100,PF3D7_0624200,PF3D7_0819900,PF3D7_0909800,PF3D7_0922700,PF3D7_1018500,PF3D7_1018600,PF3D7_1030000,PF3D7_1107000,PF3D7_1107100,PF3D7_1110200,PF3D7_1123900,PF3D7_1126900,PF3D7_1209200,PF3D7_1224900,PF3D7_1231500,PF3D7_1243100,PF3D7_1367100,PF3D7_1420000,PF3D7_1443300,PF3D7_1454000,	30.4	1.55	0.00858988	0.225227
											GO:0055074	calcium ion homeostasis	8	5	PF3D7_0106300,PF3D7_0603500,PF3D7_0817500,PF3D7_0904900,PF3D7_1434200,	62.5	3.17	0.00965364	0.237543
											GO:0072507	divalent inorganic cation homeostasis	8	5	PF3D7_0106300,PF3D7_0603500,PF3D7_0817500,PF3D7_0904900,PF3D7_1434200,	62.5	3.17	0.00965364	0.237543
											GO:0006333	chromatin assembly or disassembly	17	8	PF3D7_0320900,PF3D7_0501800,PF3D7_1104200,PF3D7_1105000,PF3D7_1105100,PF3D7_1220900,PF3D7_1224500,PF3D7_1228800,	47.1	2.39	0.00980417	0.237543

## Sheet: MRPL23 day2 KD
				DOWNREGULATED KEGG IDS								Downregulated GO IDs											Upregulated GO IDs
											ID	Name	Bgd count	Result count	Result gene list	Pct of bgd	Fold enrichment	P-value	Benjamini			ID	Name	Bgd count	Result count	Result gene list	Pct of bgd	Fold enrichment	P-value	Benjamini
KEGGID	Description	GeneRatio	BgRatio	pvalue	padj	geneID	geneName	keggID	Count		GO:0022613	ribonucleoprotein complex biogenesis	215	162	PF3D7_0106400,PF3D7_0106700,PF3D7_0109700,PF3D7_0203700,PF3D7_0208200,PF3D7_0214400,PF3D7_0218400,PF3D7_0218500,PF3D7_0302100,PF3D7_0307200,PF3D7_0308600,PF3D7_0405400,PF3D7_0409100,PF3D7_0409200,PF3D7_0409800,PF3D7_0410400,PF3D7_0411400,PF3D7_0418700,PF3D7_0420100,PF3D7_0422400,PF3D7_0506100,PF3D7_0515000,PF3D7_0517000,PF3D7_0522300,PF3D7_0526300,PF3D7_0529500,PF3D7_0602100,PF3D7_0607900,PF3D7_0…	75.3	2.37	1.85961e-41	2.76152e-38			GO:0008610	lipid biosynthetic process	74	50	PF3D7_0104400,PF3D7_0109300,PF3D7_0109850,PF3D7_0202700,PF3D7_0211400,PF3D7_0321200,PF3D7_0322300,PF3D7_0419900,PF3D7_0511200,PF3D7_0515300,PF3D7_0615100,PF3D7_0615300,PF3D7_0618900,PF3D7_0624700,PF3D7_0625000,PF3D7_0625100,PF3D7_0626300,PF3D7_0820200,PF3D7_0826400,PF3D7_0920000,PF3D7_0927900,PF3D7_1022800,PF3D7_1032400,PF3D7_1122100,PF3D7_1123100,PF3D7_1124500,PF3D7_1124600,PF3D7_1128700,PF3D7_1…	67.6	2.32	5.63484e-12	8.50861e-09
pfa03010	Ribosome	81|394	92|969	4.64261e-23	2.18203e-21	PF3D7_1421200/PF3D7_0307100/PF3D7_0309600/PF3D7_0903900/PF3D7_1424100/PF3D7_0520000/PF3D7_1309100/PF3D7_1338200/PF3D7_0814000/PF3D7_0519400/PF3D7_1358800/PF3D7_1026800/PF3D7_1424400/PF3D7_1342000/PF3D7_0322900/PF3D7_1302800/PF3D7_0317600/PF3D7_0316800/PF3D7_1103100/PF3D7_1242700/PF3D7_1317800/PF3D7_1447000/PF3D7_1142600/PF3D7_0710600/PF3D7_1460700/PF3D7_0507100/PF3D7_1402500/PF3D7_0415900/PF3D7_0…	RPS25/RPS12/PfP2/RPL32/RPL5/RPS9/-/RPL6/-/RPS24/RPS15/RPS2/-/-/RPS3A/-/RPS11/-/RPP1/-/RPS19/-/-/RPL34/RPL27/RPL4/-/-/RPS16/RPS21/RPL37A/-/RPL21/-/-/RPL3/RPL19/-/RPS27/-/-/-/-/RPS19/RPS30/-/RPS10/-/-/-/RPS26/RPL35/RPS4/RPL31/RPL37/-/RPL44/RPL36/-/-/-/RPL29/-/-/PfP0/-/RPS11/-/RPL23/RPS18/RPL38/-/RPL2/-/-/-/RPL28/mRPL13/-/RPL39/-	pfa:PF14_0205/pfa:PFC0295c/pfa:PFC0400w/pfa:PFI0190w/pfa:PF14_0230/pfa:PFE1005w/pfa:PF13_0049/pfa:PF13_0213/pfa:PF08_0075/pfa:PFE0975c/pfa:PF13_0316/pfa:PF10_0264/pfa:PF14_0231/pfa:PF13_0228/pfa:PFC1020c/pfa:PF13_0014/pfa:PFC0775w/pfa:PFC0735w/pfa:PF11_0043/pfa:PFL2055w/pfa:MAL13P1.92/pfa:PF14_0448/pfa:PF11_0438/pfa:PF07_0043/pfa:PF14_0579/pfa:PFE0350c/pfa:PF14_0027/pfa:PFD0770c/pfa:PF08_0076/pfa…	81		GO:0006396	RNA processing	290	199	PF3D7_0106400,PF3D7_0106700,PF3D7_0109200,PF3D7_0109700,PF3D7_0203700,PF3D7_0208200,PF3D7_0218400,PF3D7_0218500,PF3D7_0302100,PF3D7_0307200,PF3D7_0308600,PF3D7_0318600,PF3D7_0319500,PF3D7_0405400,PF3D7_0409100,PF3D7_0409200,PF3D7_0410400,PF3D7_0411400,PF3D7_0415500,PF3D7_0418700,PF3D7_0420100,PF3D7_0503300,PF3D7_0508700,PF3D7_0515000,PF3D7_0516300,PF3D7_0517300,PF3D7_0519000,PF3D7_0520300,PF3D7_0…	68.6	2.16	8.09065e-41	6.00731e-38			GO:0044255	cellular lipid metabolic process	104	60	PF3D7_0104400,PF3D7_0109300,PF3D7_0109850,PF3D7_0202700,PF3D7_0211400,PF3D7_0211600,PF3D7_0215000,PF3D7_0303200,PF3D7_0321200,PF3D7_0322300,PF3D7_0419900,PF3D7_0511200,PF3D7_0515300,PF3D7_0615100,PF3D7_0615300,PF3D7_0618900,PF3D7_0624700,PF3D7_0625000,PF3D7_0625100,PF3D7_0626300,PF3D7_0705500,PF3D7_0709700,PF3D7_0806400,PF3D7_0820200,PF3D7_0826400,PF3D7_0920000,PF3D7_0927900,PF3D7_1011300,PF3D7_1…	57.7	1.98	7.29668e-10	5.50899e-07
pfa03040	Spliceosome	65|394	87|969	1.52653e-11	3.58735e-10	PF3D7_0831700/PF3D7_0818900/PF3D7_1445900/PF3D7_0209800/PF3D7_0517300/PF3D7_1123900/PF3D7_1018600/PF3D7_1227100/PF3D7_1022400/PF3D7_0218700/PF3D7_0503300/PF3D7_1030100/PF3D7_0722500/PF3D7_0922700/PF3D7_1367100/PF3D7_1402700/PF3D7_1468800/PF3D7_1033600/PF3D7_1234800/PF3D7_1414800/PF3D7_0804800/PF3D7_0610100/PF3D7_1461600/PF3D7_1003800/PF3D7_1125500/PF3D7_0812700/PF3D7_0829300/PF3D7_1132600/PF3D7_1…	HSP70x/HSP70/DDX5/UAP56/SR1/SNU13/-/DH60/SRSF4/PRP45/SRSF12/PRP22/CWC15/PRP18/SNP1/SR140/U2AF2/CEF1/SF3B3/SMB1/CYP24/SLU7/SF3B2/EFTUD2/SNRPD1/SNRPC/LSM8/PRP38A/PRP40/LSM6/PRPF8/SNRPE/PRPF3/PRP43/U2AF1/SNRPF/DDX23/RBM22/PRPF19/CWF7/PRP5/LSM3/SF3A3/PRPF31/-/XAB2/LSM5/CYP23/LSM2/LSM7/SNRPD2/BUD31/SF3B5/SNRPG/ASF1/PRP38B/EIF4A3/SNRNP40/CBP20/LSM4/RBM8A/SF3A1/PRP16/SNRPD3/-	pfa:PF08_0054/pfa:PF08_0054/pfa:PF14_0437/pfa:PFB0445c/pfa:PFE0865c/pfa:PF11_0250/pfa:PF10_0179/pfa:PFL1310c/pfa:PF10_0217/pfa:PFB0875c/pfa:PFE0160c/pfa:PF10_0294/pfa:PF07_0091/pfa:PFI1115c/pfa:MAL13P1.338/pfa:PF14_0028/pfa:PF14_0656/pfa:PF10_0327/pfa:PFL1680w/pfa:PF14_0146/pfa:PF08_0121/pfa:PFF0500c/pfa:PF14_0587/pfa:PF10_0041/pfa:PF11_0266/pfa:PF08_0084/pfa:MAL8P1.9/pfa:PF11_0336/pfa:PF13_0091/…	65		GO:0042254	ribosome biogenesis	172	133	PF3D7_0106400,PF3D7_0106700,PF3D7_0109700,PF3D7_0203700,PF3D7_0208200,PF3D7_0214400,PF3D7_0218400,PF3D7_0307200,PF3D7_0409200,PF3D7_0409800,PF3D7_0410400,PF3D7_0411400,PF3D7_0418700,PF3D7_0420100,PF3D7_0422400,PF3D7_0506100,PF3D7_0517000,PF3D7_0522300,PF3D7_0526300,PF3D7_0602100,PF3D7_0607900,PF3D7_0612900,PF3D7_0622500,PF3D7_0627900,PF3D7_0629600,PF3D7_0630500,PF3D7_0630900,PF3D7_0707900,PF3D7_0…	77.3	2.43	4.42116e-36	2.18847e-33			GO:0006629	lipid metabolic process	110	62	PF3D7_0104400,PF3D7_0109300,PF3D7_0109850,PF3D7_0202700,PF3D7_0211400,PF3D7_0211600,PF3D7_0215000,PF3D7_0303200,PF3D7_0321200,PF3D7_0322300,PF3D7_0419900,PF3D7_0511200,PF3D7_0515300,PF3D7_0615100,PF3D7_0615300,PF3D7_0618900,PF3D7_0624700,PF3D7_0625000,PF3D7_0625100,PF3D7_0626300,PF3D7_0705500,PF3D7_0709700,PF3D7_0806400,PF3D7_0820200,PF3D7_0826400,PF3D7_0920000,PF3D7_0927900,PF3D7_1011300,PF3D7_1…	56.4	1.93	1.3811e-09	6.95152e-07
pfa03008	Ribosome biogenesis in eukaryotes	36|394	40|969	4.44557e-11	6.96472e-10	PF3D7_0612900/PF3D7_1407100/PF3D7_1008800/PF3D7_1123900/PF3D7_1230900/PF3D7_1118500/PF3D7_1342400/PF3D7_1108400/PF3D7_0729300/PF3D7_0802300/PF3D7_1027100/PF3D7_0814300/PF3D7_1020700/PF3D7_1423000/PF3D7_1417500/PF3D7_0106700/PF3D7_1117700/PF3D7_1309500/PF3D7_0821500/PF3D7_0418700/PF3D7_0818400/PF3D7_1448000/PF3D7_0627900/PF3D7_1103700/PF3D7_0110900/PF3D7_1471000/PF3D7_1431300/PF3D7_0709600/PF3D7_1…	NOG1/NOP1/NOP5/SNU13/RIO1/NOP56/CK2beta2/CK2alpha/NMD3/PWP2/MPP10/-/-/NOG2/CBF5/AARP2/RAN/GAR1/NEP1/-/FCF1/UTP12/POP4/CK2beta1/AKLP1/RCL1/LSG1/POP1/IMP3/-/-/RIO2/-/-/IMP4/NOP10	pfa:PFF0625w/pfa:PF14_0068/pfa:PF10_0085/pfa:PF11_0250/pfa:PFL1490w/pfa:PF11_0191/pfa:PF13_0232/pfa:PF11_0096/pfa:PF07_0121/pfa:PF08_0130/pfa:PF10_0266/pfa:MAL8P1.92/pfa:PF10_0200/pfa:PF14_0221/pfa:PF14_0174/pfa:PFA_0330w/pfa:PF11_0183/pfa:PF13_0051/pfa:PF08_0041/pfa:PFD0905w/pfa:MAL8P1.67/pfa:PF14_0456/pfa:PFF1355w/pfa:PF11_0048/pfa:PFA_0530c/pfa:PF14_0677/pfa:PF14_0292/pfa:MAL7P1.28/pfa:PF14_05…	36		GO:0034470	ncRNA processing	164	121	PF3D7_0106400,PF3D7_0106700,PF3D7_0109700,PF3D7_0203700,PF3D7_0208200,PF3D7_0218400,PF3D7_0307200,PF3D7_0318600,PF3D7_0409200,PF3D7_0410400,PF3D7_0411400,PF3D7_0418700,PF3D7_0420100,PF3D7_0516300,PF3D7_0522300,PF3D7_0524900,PF3D7_0526300,PF3D7_0602100,PF3D7_0622200,PF3D7_0622500,PF3D7_0627900,PF3D7_0629600,PF3D7_0630900,PF3D7_0707900,PF3D7_0709600,PF3D7_0717400,PF3D7_0720100,PF3D7_0722600,PF3D7_0…	73.8	2.32	2.06926e-29	7.68212e-27			GO:0006644	phospholipid metabolic process	52	34	PF3D7_0104400,PF3D7_0109850,PF3D7_0303200,PF3D7_0321200,PF3D7_0419900,PF3D7_0515300,PF3D7_0615300,PF3D7_0618900,PF3D7_0624700,PF3D7_0705500,PF3D7_0709700,PF3D7_0820200,PF3D7_0927900,PF3D7_1022800,PF3D7_1032400,PF3D7_1111600,PF3D7_1122100,PF3D7_1123100,PF3D7_1124600,PF3D7_1128700,PF3D7_1129600,PF3D7_1210900,PF3D7_1212500,PF3D7_1214100,PF3D7_1238600,PF3D7_1315600,PF3D7_1316100,PF3D7_1316600,PF3D7_1…	65.4	2.24	5.43045e-08	2.04999e-05
pfa03018	RNA degradation	25|394	36|969	0.00035855	0.00421296	PF3D7_1134000/PF3D7_1015900/PF3D7_1224300/PF3D7_1015600/PF3D7_0602100/PF3D7_1443500/PF3D7_0821300/PF3D7_0519500/PF3D7_0829300/PF3D7_1427800/PF3D7_1325000/PF3D7_0410400/PF3D7_1332400/PF3D7_1445500/PF3D7_1359300/PF3D7_0819900/PF3D7_1124400/PF3D7_0909900/PF3D7_1443300/PF3D7_0520300/PF3D7_1209200/PF3D7_0909400/PF3D7_1107000/PF3D7_1340100/PF3D7_1307000	HSP70-3/ENO/PABP1/HSP60/MTR4/PARN/DHX36/CCR4-1/LSM8/RRP41/LSM6/RRP4/-/-/DIS3/LSM3/LSM1/-/LSM5/LSM2/LSM7/-/LSM4/RRP42/RRP40	pfa:PF11_0351/pfa:PF10_0155/pfa:PFL1170w/pfa:PF10_0153/pfa:PFF0100w/pfa:PF14_0413/pfa:PF08_0042/pfa:PFE0980c/pfa:MAL8P1.9/pfa:PF14_0256/pfa:PF13_0142/pfa:PFD0515w/pfa:MAL13P1.170/pfa:PF14_0432/pfa:MAL13P1.289/pfa:PF08_0049/pfa:PF11_0255/pfa:PFI0480w/pfa:PF14_0411/pfa:PFE1020w/pfa:PFL0460w/pfa:PFI0455w/pfa:PF11_0524/pfa:MAL13P1.204/pfa:MAL13P1.36	25		GO:0006364	rRNA processing	111	87	PF3D7_0106400,PF3D7_0106700,PF3D7_0109700,PF3D7_0203700,PF3D7_0208200,PF3D7_0218400,PF3D7_0307200,PF3D7_0409200,PF3D7_0410400,PF3D7_0411400,PF3D7_0418700,PF3D7_0420100,PF3D7_0522300,PF3D7_0526300,PF3D7_0602100,PF3D7_0622500,PF3D7_0627900,PF3D7_0629600,PF3D7_0630900,PF3D7_0707900,PF3D7_0720100,PF3D7_0722600,PF3D7_0801500,PF3D7_0802300,PF3D7_0804300,PF3D7_0813900,PF3D7_0818800,PF3D7_0821500,PF3D7_0…	78.4	2.46	1.68963e-24	5.01819e-22			GO:0008654	phospholipid biosynthetic process	42	29	PF3D7_0104400,PF3D7_0109850,PF3D7_0321200,PF3D7_0419900,PF3D7_0515300,PF3D7_0615300,PF3D7_0618900,PF3D7_0624700,PF3D7_0820200,PF3D7_0927900,PF3D7_1022800,PF3D7_1032400,PF3D7_1122100,PF3D7_1123100,PF3D7_1124600,PF3D7_1128700,PF3D7_1129600,PF3D7_1210900,PF3D7_1212500,PF3D7_1214100,PF3D7_1315600,PF3D7_1316100,PF3D7_1316600,PF3D7_1341600,PF3D7_1366800,PF3D7_1369000,PF3D7_1401800,PF3D7_1412400,PF3D7_1…	69	2.37	8.70711e-08	2.62955e-05
pfa00030	Pentose phosphate pathway	10|394	12|969	0.00308568	0.0290054	PF3D7_0610800/PF3D7_1325100/PF3D7_1436000/PF3D7_0915400/PF3D7_1454700/PF3D7_0514600/PF3D7_1327800/PF3D7_1453800/PF3D7_1444800/PF3D7_1012500	TK/-/GPI/PFK9/6PGD/-/-/GluPho/FBPA/-	pfa:PFF0530w/pfa:PF13_0143/pfa:PF14_0341/pfa:PFI0755c/pfa:PF14_0520/pfa:PFE0730c/pfa:PF13_0157/pfa:PF14_0511/pfa:PF14_0425/pfa:PF10_0122	10		GO:0016072	rRNA metabolic process	115	89	PF3D7_0106400,PF3D7_0106700,PF3D7_0109700,PF3D7_0203700,PF3D7_0208200,PF3D7_0218400,PF3D7_0307200,PF3D7_0409200,PF3D7_0410400,PF3D7_0411400,PF3D7_0418700,PF3D7_0420100,PF3D7_0522300,PF3D7_0526300,PF3D7_0602100,PF3D7_0622500,PF3D7_0627900,PF3D7_0629600,PF3D7_0630900,PF3D7_0707900,PF3D7_0720100,PF3D7_0722600,PF3D7_0801500,PF3D7_0802300,PF3D7_0804300,PF3D7_0813900,PF3D7_0818800,PF3D7_0821500,PF3D7_0…	77.4	2.43	2.4925e-24	6.16895e-22			GO:0006650	glycerophospholipid metabolic process	39	27	PF3D7_0303200,PF3D7_0419900,PF3D7_0515300,PF3D7_0615300,PF3D7_0618900,PF3D7_0624700,PF3D7_0705500,PF3D7_0820200,PF3D7_0927900,PF3D7_1032400,PF3D7_1111600,PF3D7_1122100,PF3D7_1123100,PF3D7_1124600,PF3D7_1128700,PF3D7_1129600,PF3D7_1210900,PF3D7_1214100,PF3D7_1315600,PF3D7_1316100,PF3D7_1316600,PF3D7_1341600,PF3D7_1366800,PF3D7_1369000,PF3D7_1401800,PF3D7_1412400,PF3D7_1444300,	69.2	2.38	2.26261e-07	4.7402e-05
											GO:0042274	ribosomal small subunit biogenesis	49	44	PF3D7_0106400,PF3D7_0106700,PF3D7_0109700,PF3D7_0208200,PF3D7_0214400,PF3D7_0409200,PF3D7_0418700,PF3D7_0420100,PF3D7_0422400,PF3D7_0629600,PF3D7_0719700,PF3D7_0720100,PF3D7_0721600,PF3D7_0722600,PF3D7_0801500,PF3D7_0802300,PF3D7_0813900,PF3D7_0818800,PF3D7_0821500,PF3D7_0825500,PF3D7_1005100,PF3D7_1013100,PF3D7_1020700,PF3D7_1021500,PF3D7_1026800,PF3D7_1123900,PF3D7_1124800,PF3D7_1144000,PF3D7_1…	89.8	2.82	2.39669e-17	5.08441e-15			GO:0045017	glycerolipid biosynthetic process	35	25	PF3D7_0322300,PF3D7_0419900,PF3D7_0515300,PF3D7_0615300,PF3D7_0618900,PF3D7_0624700,PF3D7_0820200,PF3D7_0927900,PF3D7_1032400,PF3D7_1122100,PF3D7_1123100,PF3D7_1124600,PF3D7_1128700,PF3D7_1129600,PF3D7_1210900,PF3D7_1214100,PF3D7_1315600,PF3D7_1316100,PF3D7_1316600,PF3D7_1341600,PF3D7_1366800,PF3D7_1369000,PF3D7_1401800,PF3D7_1412400,PF3D7_1444300,	71.4	2.45	2.47821e-07	4.7402e-05
											GO:0006412	translation	110	75	PF3D7_0210100,PF3D7_0210900,PF3D7_0212200,PF3D7_0217800,PF3D7_0219200,PF3D7_0304400,PF3D7_0307200,PF3D7_0316800,PF3D7_0317600,PF3D7_0322900,PF3D7_0415900,PF3D7_0420400,PF3D7_0422400,PF3D7_0503800,PF3D7_0506100,PF3D7_0507100,PF3D7_0516900,PF3D7_0517000,PF3D7_0614500,PF3D7_0618300,PF3D7_0719600,PF3D7_0719700,PF3D7_0721600,PF3D7_0813900,PF3D7_0814000,PF3D7_0815600,PF3D7_0821700,PF3D7_1003500,PF3D7_1…	68.2	2.14	2.25239e-15	4.181e-13			GO:0046474	glycerophospholipid biosynthetic process	33	24	PF3D7_0419900,PF3D7_0515300,PF3D7_0615300,PF3D7_0618900,PF3D7_0624700,PF3D7_0820200,PF3D7_0927900,PF3D7_1032400,PF3D7_1122100,PF3D7_1123100,PF3D7_1124600,PF3D7_1128700,PF3D7_1129600,PF3D7_1210900,PF3D7_1214100,PF3D7_1315600,PF3D7_1316100,PF3D7_1316600,PF3D7_1341600,PF3D7_1366800,PF3D7_1369000,PF3D7_1401800,PF3D7_1412400,PF3D7_1444300,	72.7	2.5	2.51136e-07	4.7402e-05
				UPREGULATED KEGG IDS							GO:0022618	ribonucleoprotein complex assembly	87	62	PF3D7_0218500,PF3D7_0302100,PF3D7_0308600,PF3D7_0405400,PF3D7_0409100,PF3D7_0422400,PF3D7_0506100,PF3D7_0515000,PF3D7_0517000,PF3D7_0529500,PF3D7_0607900,PF3D7_0610100,PF3D7_0629600,PF3D7_0719600,PF3D7_0719700,PF3D7_0720100,PF3D7_0721600,PF3D7_0729300,PF3D7_0729400,PF3D7_0802300,PF3D7_0804300,PF3D7_0812700,PF3D7_0813600,PF3D7_0819100,PF3D7_0827000,PF3D7_0907600,PF3D7_0909800,PF3D7_0921800,PF3D7_0…	71.3	2.24	2.63754e-14	4.35195e-12			GO:0000278	mitotic cell cycle	71	41	PF3D7_0107800,PF3D7_0303500,PF3D7_0309200,PF3D7_0311400,PF3D7_0317200,PF3D7_0411900,PF3D7_0422300,PF3D7_0501800,PF3D7_0503200,PF3D7_0509100,PF3D7_0527000,PF3D7_0601600,PF3D7_0607600,PF3D7_0616200,PF3D7_0619400,PF3D7_0628200,PF3D7_0630300,PF3D7_0704700,PF3D7_0717500,PF3D7_0728100,PF3D7_0729900,PF3D7_0917000,PF3D7_0933500,PF3D7_0933800,PF3D7_1008700,PF3D7_1105500,PF3D7_1112100,PF3D7_1203000,PF3D7_1…	57.7	1.98	3.73413e-07	6.21528e-05
KEGGID	Description	GeneRatio	BgRatio	pvalue	padj	geneID	geneName	keggID	Count		GO:0002181	cytoplasmic translation	30	29	PF3D7_0212300,PF3D7_0415900,PF3D7_0418200,PF3D7_0503800,PF3D7_0516900,PF3D7_0529500,PF3D7_0716800,PF3D7_0813600,PF3D7_0821700,PF3D7_0823100,PF3D7_0907600,PF3D7_0908600,PF3D7_1010600,PF3D7_1026800,PF3D7_1103100,PF3D7_1109900,PF3D7_1123400,PF3D7_1130200,PF3D7_1142600,PF3D7_1206700,PF3D7_1212700,PF3D7_1244800,PF3D7_1323100,PF3D7_1338200,PF3D7_1351400,PF3D7_1358900,PF3D7_1410600,PF3D7_1460300,PF3D7_1…	96.7	3.04	6.25985e-14	8.49072e-12			GO:0046486	glycerolipid metabolic process	44	29	PF3D7_0303200,PF3D7_0322300,PF3D7_0419900,PF3D7_0515300,PF3D7_0615300,PF3D7_0618900,PF3D7_0624700,PF3D7_0705500,PF3D7_0709700,PF3D7_0820200,PF3D7_0927900,PF3D7_1032400,PF3D7_1111600,PF3D7_1122100,PF3D7_1123100,PF3D7_1124600,PF3D7_1128700,PF3D7_1129600,PF3D7_1210900,PF3D7_1214100,PF3D7_1315600,PF3D7_1316100,PF3D7_1316600,PF3D7_1341600,PF3D7_1366800,PF3D7_1369000,PF3D7_1401800,PF3D7_1412400,PF3D7_1…	65.9	2.26	4.11608e-07	6.21528e-05
pfa01100	Metabolic pathways	102|220	278|969	1.27057e-10	5.84463e-09	PF3D7_0918000/PF3D7_1331600/PF3D7_0511200/PF3D7_1321500/PF3D7_1108500/PF3D7_0504600/PF3D7_1435300/PF3D7_1439400/PF3D7_1426700/PF3D7_0915000/PF3D7_0816100/PF3D7_1025100/PF3D7_0927800/PF3D7_1022500/PF3D7_1135900/PF3D7_1312600/PF3D7_0911000/PF3D7_1469600/PF3D7_0927300/PF3D7_1124600/PF3D7_1235700/PF3D7_0604700/PF3D7_0618900/PF3D7_1437200/PF3D7_0403900/PF3D7_1462700/PF3D7_1344600/PF3D7_0928000/PF3D7_0…	GAP50/DEH/SCD/PDEbeta/SCS-alpha/BCKDHB/-/-/PEPC/NDH2/PPCDC/GFPT/COX5B/CS/-/BCKDHA/-/ACC/FH/EK/-/GILP/GPI1/-/SET8/CYT1/LipA/COX6B/PI3K/-/ALG14/ISPG/KDH/LPD1/PSD/MCAT/-/HK/ACT/ISN1/GAT/IRP/-/CK/PPRD/CEPT/PDEgamma/-/QCR7/TPx(Gl)/SDHB/PIGM/DGAT/DGK1/-/-/SCS-beta/PDEdelta/GPI10/PIGL/COX2B/-/SHMT/pdhA/-/PIS/PIGA/PGPS/GMD/-/ACS9/DPA/-/FabZ/pdhB/COX10/-/ThzK/TPK/ACS4/tGLO2/DPCK/aLipDH/QCR6/DHFR-TS/DHFS-F…	pfa:PFI0880c/pfa:MAL13P1.168/pfa:PFE0555w/pfa:MAL13P1.118/pfa:PF11_0097/pfa:PFE0225w/pfa:PF14_0334/pfa:PF14_0373/pfa:PF14_0246/pfa:PFI0735c/pfa:MAL8P1.81/pfa:PF10_0245/pfa:PFI1365w/pfa:PF10_0218/pfa:PF11_0370/pfa:PF13_0070/pfa:PFI0535w/pfa:PF14_0664/pfa:PFI1340w/pfa:PF11_0257/pfa:PFL1725w/pfa:PFF0230c/pfa:PFF0915w/pfa:PF14_0352/pfa:PFD0190w/pfa:PF14_0597/pfa:MAL13P1.220/pfa:PFI1375w/pfa:PFE0765w/…	102		GO:0071826	ribonucleoprotein complex subunit organization	90	63	PF3D7_0218500,PF3D7_0302100,PF3D7_0308600,PF3D7_0405400,PF3D7_0409100,PF3D7_0422400,PF3D7_0506100,PF3D7_0515000,PF3D7_0517000,PF3D7_0529500,PF3D7_0607900,PF3D7_0610100,PF3D7_0629600,PF3D7_0719600,PF3D7_0719700,PF3D7_0720100,PF3D7_0721600,PF3D7_0729300,PF3D7_0729400,PF3D7_0802300,PF3D7_0804300,PF3D7_0812700,PF3D7_0813600,PF3D7_0819100,PF3D7_0827000,PF3D7_0907600,PF3D7_0909800,PF3D7_0921800,PF3D7_0…	70	2.2	6.28943e-14	8.49072e-12			GO:0052126	movement in host environment	120	60	PF3D7_0104000,PF3D7_0206200,PF3D7_0210600,PF3D7_0214900,PF3D7_0217500,PF3D7_0304600,PF3D7_0305600,PF3D7_0315200,PF3D7_0404400,PF3D7_0404700,PF3D7_0404900,PF3D7_0405200,PF3D7_0423400,PF3D7_0423500,PF3D7_0423800,PF3D7_0508000,PF3D7_0517600,PF3D7_0612700,PF3D7_0722200,PF3D7_0806300,PF3D7_0823300,PF3D7_0909200,PF3D7_0932200,PF3D7_0934800,PF3D7_1012200,PF3D7_1014100,PF3D7_1017100,PF3D7_1021800,PF3D7_1…	50	1.72	8.37937e-07	0.000115026
pfa00564	Glycerophospholipid metabolism	14|220	21|969	1.68086e-05	0.000386597	PF3D7_0306400/PF3D7_1124600/PF3D7_1471400/PF3D7_0927900/PF3D7_1212500/PF3D7_1366800/PF3D7_1401800/PF3D7_0628300/PF3D7_0930500/PF3D7_0303200/PF3D7_1315600/PF3D7_0820200/PF3D7_1114800/PF3D7_1316600	-/EK/-/PSD/GAT/-/CK/CEPT/DGK1/-/PIS/PGPS/G3PDH/CCT	pfa:PFC0275w/pfa:PF11_0257/pfa:PF14_0681/pfa:PFI1370c/pfa:PFL0620c/pfa:MAL13P1.335/pfa:PF14_0020/pfa:PFF1375c/pfa:PFI1485c/pfa:PFC0150w/pfa:MAL13P1.82/pfa:MAL8P1.58/pfa:PF11_0157/pfa:MAL13P1.86	14		GO:0016071	mRNA metabolic process	152	92	PF3D7_0109200,PF3D7_0204600,PF3D7_0205400,PF3D7_0218500,PF3D7_0302100,PF3D7_0308600,PF3D7_0318600,PF3D7_0319500,PF3D7_0405400,PF3D7_0409100,PF3D7_0410400,PF3D7_0415500,PF3D7_0508700,PF3D7_0515000,PF3D7_0516300,PF3D7_0517300,PF3D7_0519000,PF3D7_0519500,PF3D7_0520300,PF3D7_0522800,PF3D7_0610100,PF3D7_0614400,PF3D7_0623600,PF3D7_0722500,PF3D7_0729500,PF3D7_0804000,PF3D7_0804600,PF3D7_0812700,PF3D7_0…	60.5	1.9	1.03132e-13	1.27626e-11			GO:0007010	cytoskeleton organization	70	39	PF3D7_0105300,PF3D7_0111000,PF3D7_0303500,PF3D7_0309200,PF3D7_0319400,PF3D7_0409900,PF3D7_0419000,PF3D7_0422300,PF3D7_0503400,PF3D7_0528500,PF3D7_0530900,PF3D7_0607600,PF3D7_0613900,PF3D7_0619400,PF3D7_0717500,PF3D7_0729900,PF3D7_0828700,PF3D7_0905300,PF3D7_0906400,PF3D7_0909500,PF3D7_0932200,PF3D7_0933500,PF3D7_0933800,PF3D7_1008700,PF3D7_1009700,PF3D7_1104600,PF3D7_1105500,PF3D7_1126700,PF3D7_1…	55.7	1.91	2.50223e-06	0.000314863
pfa00563	Glycosylphosphatidylinositol (GPI)-anchor biosynthesis	8|220	10|969	0.000185914	0.00253989	PF3D7_0911000/PF3D7_0618900/PF3D7_1330700/PF3D7_1210900/PF3D7_1341600/PF3D7_0624700/PF3D7_1032400/PF3D7_1122100	-/GPI1/-/PIGM/GPI10/PIGL/PIGA/GPI16	pfa:PFI0535w/pfa:PFF0915w/pfa:MAL13P1.165/pfa:PFL0540w/pfa:MAL13P1.210/pfa:PFF1190c/pfa:PF10_0316/pfa:PF11_0229	8		GO:0000375	RNA splicing, via transesterification reactions	96	65	PF3D7_0218500,PF3D7_0302100,PF3D7_0308600,PF3D7_0319500,PF3D7_0405400,PF3D7_0409100,PF3D7_0415500,PF3D7_0508700,PF3D7_0515000,PF3D7_0517300,PF3D7_0520300,PF3D7_0522800,PF3D7_0610100,PF3D7_0623600,PF3D7_0722500,PF3D7_0804000,PF3D7_0812700,PF3D7_0819900,PF3D7_0821300,PF3D7_0822300,PF3D7_0822800,PF3D7_0829300,PF3D7_0909800,PF3D7_0922700,PF3D7_0924700,PF3D7_1002400,PF3D7_1003800,PF3D7_1018600,PF3D7_1…	67.7	2.13	2.98907e-13	3.41443e-11			GO:0006643	membrane lipid metabolic process	26	19	PF3D7_0109300,PF3D7_0615300,PF3D7_0618900,PF3D7_0624700,PF3D7_0625000,PF3D7_0625100,PF3D7_0920000,PF3D7_1011300,PF3D7_1032400,PF3D7_1122100,PF3D7_1128700,PF3D7_1210900,PF3D7_1214100,PF3D7_1238600,PF3D7_1331600,PF3D7_1341600,PF3D7_1369000,PF3D7_1403700,PF3D7_1415700,	73.1	2.51	4.23284e-06	0.000491661
pfa00020	Citrate cycle (TCA cycle)	11|220	17|969	0.00022086	0.00253989	PF3D7_1108500/PF3D7_1022500/PF3D7_0927300/PF3D7_0820700/PF3D7_1232200/PF3D7_1342100/PF3D7_1212800/PF3D7_1431600/PF3D7_1124500/PF3D7_1446400/PF3D7_0815900	SCS-alpha/CS/FH/KDH/LPD1/IRP/SDHB/SCS-beta/pdhA/pdhB/aLipDH	pfa:PF11_0097/pfa:PF10_0218/pfa:PFI1340w/pfa:PF08_0045/pfa:PFL1550w/pfa:PF13_0229/pfa:PFL0630w/pfa:PF14_0295/pfa:PF11_0256/pfa:PF14_0441/pfa:PF08_0066	11		GO:0006397	mRNA processing	111	72	PF3D7_0109200,PF3D7_0218500,PF3D7_0302100,PF3D7_0308600,PF3D7_0318600,PF3D7_0319500,PF3D7_0405400,PF3D7_0409100,PF3D7_0415500,PF3D7_0508700,PF3D7_0515000,PF3D7_0517300,PF3D7_0519000,PF3D7_0520300,PF3D7_0522800,PF3D7_0610100,PF3D7_0614400,PF3D7_0623600,PF3D7_0722500,PF3D7_0804000,PF3D7_0812700,PF3D7_0819000,PF3D7_0819900,PF3D7_0821300,PF3D7_0821600,PF3D7_0822300,PF3D7_0829300,PF3D7_0909800,PF3D7_0…	64.9	2.04	4.18691e-13	4.44111e-11			GO:0044409	entry into host	103	51	PF3D7_0104000,PF3D7_0210600,PF3D7_0214900,PF3D7_0217500,PF3D7_0304600,PF3D7_0305600,PF3D7_0315200,PF3D7_0404400,PF3D7_0404700,PF3D7_0404900,PF3D7_0405200,PF3D7_0423400,PF3D7_0423500,PF3D7_0423800,PF3D7_0508000,PF3D7_0517600,PF3D7_0612700,PF3D7_0722200,PF3D7_0823300,PF3D7_0909200,PF3D7_0932200,PF3D7_0934800,PF3D7_1012200,PF3D7_1014100,PF3D7_1017100,PF3D7_1028700,PF3D7_1030200,PF3D7_1035400,PF3D7_1…	49.5	1.7	8.10153e-06	0.000873808
pfa01110	Biosynthesis of secondary metabolites	39|220	109|969	0.000676704	0.00622568	PF3D7_1331600/PF3D7_0306400/PF3D7_1108500/PF3D7_0504600/PF3D7_1435300/PF3D7_1022500/PF3D7_1135900/PF3D7_1312600/PF3D7_1469600/PF3D7_0927300/PF3D7_1471400/PF3D7_1022800/PF3D7_0820700/PF3D7_1232200/PF3D7_0927900/PF3D7_1312000/PF3D7_0624000/PF3D7_1212500/PF3D7_1342100/PF3D7_1366800/PF3D7_0628300/PF3D7_1212800/PF3D7_0930500/PF3D7_0303200/PF3D7_1431600/PF3D7_0826400/PF3D7_1235600/PF3D7_1124500/PF3D7_1…	DEH/-/SCS-alpha/BCKDHB/-/CS/-/BCKDHA/ACC/FH/-/ISPG/KDH/LPD1/PSD/MCAT/HK/GAT/IRP/-/CEPT/SDHB/DGK1/-/SCS-beta/CPT/SHMT/pdhA/-/pdhB/COX10/G3PDH/aLipDH/SAMS/COX15/LytB/FabG/-/ENR	pfa:MAL13P1.168/pfa:PFC0275w/pfa:PF11_0097/pfa:PFE0225w/pfa:PF14_0334/pfa:PF10_0218/pfa:PF11_0370/pfa:PF13_0070/pfa:PF14_0664/pfa:PFI1340w/pfa:PF14_0681/pfa:PF10_0221/pfa:PF08_0045/pfa:PFL1550w/pfa:PFI1370c/pfa:PF13_0066/pfa:PFF1155w/pfa:PFL0620c/pfa:PF13_0229/pfa:MAL13P1.335/pfa:PFF1375c/pfa:PFL0630w/pfa:PFI1485c/pfa:PFC0150w/pfa:PF14_0295/pfa:MAL8P1.22/pfa:PFL1720w/pfa:PF11_0256/pfa:PF14_0774/p…	39		GO:0042273	ribosomal large subunit biogenesis	62	47	PF3D7_0203700,PF3D7_0307200,PF3D7_0409800,PF3D7_0506100,PF3D7_0517000,PF3D7_0607900,PF3D7_0612900,PF3D7_0630500,PF3D7_0630900,PF3D7_0707900,PF3D7_0716100,PF3D7_0719600,PF3D7_0725300,PF3D7_0729300,PF3D7_0729400,PF3D7_0804300,PF3D7_0819100,PF3D7_0921800,PF3D7_1027800,PF3D7_1028300,PF3D7_1028400,PF3D7_1107700,PF3D7_1123900,PF3D7_1124800,PF3D7_1124900,PF3D7_1129400,PF3D7_1130200,PF3D7_1142600,PF3D7_1…	75.8	2.38	9.37911e-13	9.28532e-11			GO:0000226	microtubule cytoskeleton organization	47	28	PF3D7_0111000,PF3D7_0303500,PF3D7_0309200,PF3D7_0319400,PF3D7_0419000,PF3D7_0422300,PF3D7_0607600,PF3D7_0619400,PF3D7_0717500,PF3D7_0729900,PF3D7_0828700,PF3D7_0905300,PF3D7_0906400,PF3D7_0909500,PF3D7_0933500,PF3D7_0933800,PF3D7_1008700,PF3D7_1009700,PF3D7_1104600,PF3D7_1105500,PF3D7_1126700,PF3D7_1145300,PF3D7_1339800,PF3D7_1426300,PF3D7_1449100,PF3D7_1453400,PF3D7_1470100,PF3D7_1475700,	59.6	2.05	1.21025e-05	0.0011941
pfa00190	Oxidative phosphorylation	17|220	37|969	0.00122118	0.00936238	PF3D7_1439400/PF3D7_0915000/PF3D7_0927800/PF3D7_1235700/PF3D7_1462700/PF3D7_0928000/PF3D7_0316300/PF3D7_1341900/PF3D7_1012300/PF3D7_1212800/PF3D7_0705900/PF3D7_1430900/PF3D7_0721900/PF3D7_0519300/PF3D7_0519200/PF3D7_1426900/PF3D7_1435000	-/NDH2/COX5B/-/CYT1/COX6B/PPase/-/QCR7/SDHB/-/COX2B/-/COX10/-/QCR6/COX15	pfa:PF14_0373/pfa:PFI0735c/pfa:PFI1365w/pfa:PFL1725w/pfa:PF14_0597/pfa:PFI1375w/pfa:PFC0710w.1/pfa:PF13_0227/pfa:PF10_0120/pfa:PFL0630w/pfa:MAL7P1.340/pfa:PF14_0288/pfa:PF07_0090a/pfa:PFE0970w/pfa:PFE0965c/pfa:PF14_0248/pfa:PF14_0331	17		GO:0000398	mRNA splicing, via spliceosome	92	62	PF3D7_0218500,PF3D7_0302100,PF3D7_0308600,PF3D7_0319500,PF3D7_0405400,PF3D7_0409100,PF3D7_0415500,PF3D7_0508700,PF3D7_0515000,PF3D7_0517300,PF3D7_0520300,PF3D7_0522800,PF3D7_0610100,PF3D7_0623600,PF3D7_0722500,PF3D7_0804000,PF3D7_0812700,PF3D7_0819900,PF3D7_0821300,PF3D7_0822300,PF3D7_0829300,PF3D7_0909800,PF3D7_0922700,PF3D7_0924700,PF3D7_1002400,PF3D7_1003800,PF3D7_1018600,PF3D7_1030000,PF3D7_1…	67.4	2.12	1.49337e-12	1.3045e-10			GO:0006796	phosphate-containing compound metabolic process	266	109	PF3D7_0104400,PF3D7_0109850,PF3D7_0208400,PF3D7_0217500,PF3D7_0217900,PF3D7_0303200,PF3D7_0306400,PF3D7_0309200,PF3D7_0310100,PF3D7_0311400,PF3D7_0316300,PF3D7_0317200,PF3D7_0321200,PF3D7_0321400,PF3D7_0412300,PF3D7_0413500,PF3D7_0417200,PF3D7_0419900,PF3D7_0500900,PF3D7_0515300,PF3D7_0515500,PF3D7_0615300,PF3D7_0615500,PF3D7_0618900,PF3D7_0624000,PF3D7_0624700,PF3D7_0627500,PF3D7_0628200,PF3D7_0…	41	1.41	1.26527e-05	0.0011941
pfa00640	Propanoate metabolism	7|220	10|969	0.00181886	0.0119525	PF3D7_1108500/PF3D7_0504600/PF3D7_1312600/PF3D7_1469600/PF3D7_1232200/PF3D7_1431600/PF3D7_0815900	SCS-alpha/BCKDHB/BCKDHA/ACC/LPD1/SCS-beta/aLipDH	pfa:PF11_0097/pfa:PFE0225w/pfa:PF13_0070/pfa:PF14_0664/pfa:PFL1550w/pfa:PF14_0295/pfa:PF08_0066	7		GO:0000377	RNA splicing, via transesterification reactions with bulged adenosine as nucleophile	92	62	PF3D7_0218500,PF3D7_0302100,PF3D7_0308600,PF3D7_0319500,PF3D7_0405400,PF3D7_0409100,PF3D7_0415500,PF3D7_0508700,PF3D7_0515000,PF3D7_0517300,PF3D7_0520300,PF3D7_0522800,PF3D7_0610100,PF3D7_0623600,PF3D7_0722500,PF3D7_0804000,PF3D7_0812700,PF3D7_0819900,PF3D7_0821300,PF3D7_0822300,PF3D7_0829300,PF3D7_0909800,PF3D7_0922700,PF3D7_0924700,PF3D7_1002400,PF3D7_1003800,PF3D7_1018600,PF3D7_1030000,PF3D7_1…	67.4	2.12	1.49337e-12	1.3045e-10			GO:0019637	organophosphate metabolic process	153	69	PF3D7_0104400,PF3D7_0109850,PF3D7_0217900,PF3D7_0303200,PF3D7_0306400,PF3D7_0321200,PF3D7_0412300,PF3D7_0413500,PF3D7_0417200,PF3D7_0419900,PF3D7_0515300,PF3D7_0515500,PF3D7_0615300,PF3D7_0618900,PF3D7_0624000,PF3D7_0624700,PF3D7_0627500,PF3D7_0705500,PF3D7_0705900,PF3D7_0709700,PF3D7_0815900,PF3D7_0816100,PF3D7_0820200,PF3D7_0924300,PF3D7_0927800,PF3D7_0927900,PF3D7_1008000,PF3D7_1015000,PF3D7_1…	45.1	1.55	1.4093e-05	0.00125179
pfa01212	Fatty acid metabolism	12|220	24|969	0.00275787	0.0158577	PF3D7_1331600/PF3D7_0511200/PF3D7_1135900/PF3D7_1469600/PF3D7_1312000/PF3D7_0215000/PF3D7_1323000/PF3D7_1372400/PF3D7_0922900/PF3D7_0626300/PF3D7_0615100/PF3D7_0211400	DEH/SCD/-/ACC/MCAT/ACS9/FabZ/ACS4/FabG/FabB/FabF/ENR/KASIII	pfa:MAL13P1.168/pfa:PFE0555w/pfa:PF11_0370/pfa:PF14_0664/pfa:PF13_0066/pfa:PFB0685c/pfa:PF13_0128/pfa:MAL13P1.485/pfa:PFI1125c/pfa:PFF1275c/pfa:PFF0730c/pfa:PFB0505c	12		GO:0008380	RNA splicing	112	71	PF3D7_0218500,PF3D7_0302100,PF3D7_0308600,PF3D7_0319500,PF3D7_0405400,PF3D7_0409100,PF3D7_0415500,PF3D7_0503300,PF3D7_0508700,PF3D7_0515000,PF3D7_0517300,PF3D7_0520300,PF3D7_0522800,PF3D7_0610100,PF3D7_0623600,PF3D7_0722500,PF3D7_0804000,PF3D7_0812700,PF3D7_0819900,PF3D7_0821300,PF3D7_0821600,PF3D7_0822300,PF3D7_0822800,PF3D7_0829300,PF3D7_0909800,PF3D7_0922700,PF3D7_0924700,PF3D7_1002400,PF3D7_1…	63.4	1.99	3.25214e-12	2.68301e-10			GO:0006508	proteolysis	190	82	PF3D7_0108000,PF3D7_0205900,PF3D7_0207400,PF3D7_0207800,PF3D7_0207900,PF3D7_0208000,PF3D7_0212900,PF3D7_0305700,PF3D7_0311700,PF3D7_0317300,PF3D7_0317700,PF3D7_0319100,PF3D7_0320700,PF3D7_0404700,PF3D7_0418000,PF3D7_0506900,PF3D7_0507200,PF3D7_0516700,PF3D7_0601600,PF3D7_0608500,PF3D7_0618600,PF3D7_0619400,PF3D7_0624500,PF3D7_0627300,PF3D7_0727400,PF3D7_0728100,PF3D7_0803800,PF3D7_0804400,PF3D7_0…	43.2	1.48	1.7232e-05	0.00144558
pfa04144	Endocytosis	12|220	25|969	0.00425071	0.0217259	PF3D7_0816200/PF3D7_0528500/PF3D7_1406700/PF3D7_1243500/PF3D7_1244600/PF3D7_1250300/PF3D7_0216400/PF3D7_0526200/PF3D7_1441600/PF3D7_0103000/PF3D7_1110500/PF3D7_0517600	VPS2/CPalpha/VPS29/SNF7/ARFGAP1/VPS26/VPS45/ARFGAP2/-/-/VPS35/CPbeta	pfa:PF08_0064/pfa:PFE1420w/pfa:PF14_0064/pfa:PFL2090c/pfa:PFL2140c/pfa:PFL2415w/pfa:PFB0750w/pfa:PFE1305c/pfa:PF14_0395/pfa:PFA_0150c/pfa:PF11_0112/pfa:PFE0880c	12		GO:0030490	maturation of SSU-rRNA	32	29	PF3D7_0106400,PF3D7_0106700,PF3D7_0109700,PF3D7_0409200,PF3D7_0418700,PF3D7_0420100,PF3D7_0720100,PF3D7_0722600,PF3D7_0801500,PF3D7_0802300,PF3D7_0813900,PF3D7_0825500,PF3D7_1005100,PF3D7_1013100,PF3D7_1020700,PF3D7_1021500,PF3D7_1123900,PF3D7_1124800,PF3D7_1144000,PF3D7_1302700,PF3D7_1307100,PF3D7_1325000,PF3D7_1333600,PF3D7_1367400,PF3D7_1408600,PF3D7_1448000,PF3D7_1451900,PF3D7_1454600,PF3D7_1…	90.6	2.85	5.03512e-12	3.93534e-10			GO:0046488	phosphatidylinositol metabolic process	26	18	PF3D7_0419900,PF3D7_0515300,PF3D7_0615300,PF3D7_0618900,PF3D7_0624700,PF3D7_0705500,PF3D7_1032400,PF3D7_1111600,PF3D7_1122100,PF3D7_1128700,PF3D7_1129600,PF3D7_1210900,PF3D7_1214100,PF3D7_1315600,PF3D7_1316100,PF3D7_1341600,PF3D7_1369000,PF3D7_1412400,	69.2	2.38	2.55961e-05	0.00202035
pfa04141	Protein processing in endoplasmic reticulum	18|220	46|969	0.00763651	0.035128	PF3D7_1418000/PF3D7_1124000/PF3D7_1344200/PF3D7_1468500/PF3D7_1438100/PF3D7_0808300/PF3D7_0917900/PF3D7_1032500/PF3D7_0811000/PF3D7_1203900/PF3D7_1226800/PF3D7_1134100/PF3D7_1222300/PF3D7_0619400/PF3D7_1444500/PF3D7_1422500/PF3D7_0627300/PF3D7_0319100	UFD1/ERO1/GRP170/DER1-1/SEC62/-/BIP/Der1-2/CUL1/UBC/ATX3/PDI-11/GRP94/-/eIK1/HRD1/RNF5/RBX1	pfa:PF14_0178/pfa:PF11_0251/pfa:MAL13P1.540/pfa:PF14_0653/pfa:PF14_0361/pfa:MAL8P1.122/pfa:PFI0875w/pfa:PF10_0317/pfa:PF08_0094/pfa:PFL0190w/pfa:PFL1295w/pfa:PF11_0352/pfa:PFL1070c/pfa:PFF0940c/pfa:PF14_0423/pfa:PF14_0215/pfa:PFF1325c/pfa:PFC0845c	18		GO:0009451	RNA modification	72	49	PF3D7_0409200,PF3D7_0516300,PF3D7_0522300,PF3D7_0524900,PF3D7_0622200,PF3D7_0622500,PF3D7_0704200,PF3D7_0717400,PF3D7_0729500,PF3D7_0730100,PF3D7_0804600,PF3D7_0817100,PF3D7_0821500,PF3D7_0908600,PF3D7_0914000,PF3D7_0914300,PF3D7_1018000,PF3D7_1020400,PF3D7_1020700,PF3D7_1028000,PF3D7_1035000,PF3D7_1111000,PF3D7_1127300,PF3D7_1129400,PF3D7_1130600,PF3D7_1138100,PF3D7_1202500,PF3D7_1207600,PF3D7_1…	68.1	2.14	2.08623e-10	1.54903e-08			GO:0046467	membrane lipid biosynthetic process	24	17	PF3D7_0109300,PF3D7_0615300,PF3D7_0618900,PF3D7_0624700,PF3D7_0625000,PF3D7_0625100,PF3D7_0920000,PF3D7_1032400,PF3D7_1122100,PF3D7_1128700,PF3D7_1210900,PF3D7_1214100,PF3D7_1331600,PF3D7_1341600,PF3D7_1369000,PF3D7_1403700,PF3D7_1415700,	70.8	2.43	2.71898e-05	0.00202035
pfa04120	Ubiquitin mediated proteolysis	12|220	27|969	0.00913709	0.0367247	PF3D7_1033900/PF3D7_1356300/PF3D7_0624500/PF3D7_1211800/PF3D7_0811000/PF3D7_1203900/PF3D7_1225800/PF3D7_1026400/PF3D7_1245300/PF3D7_1422500/PF3D7_1217600/PF3D7_0319100	-/-/APC11/PfpUB/CUL1/UBC/UBA1/CDC20/UBC12/HRD1/APC10/RBX1	pfa:PF10_0330/pfa:PF13_0301/pfa:PFF1180w/pfa:PFL0585w/pfa:PF08_0094/pfa:PFL0190w/pfa:PFL1245w/pfa:PF10_0261/pfa:PFL2175w/pfa:PF14_0215/pfa:PFL0850w/pfa:PFC0845c	12		GO:0000462	maturation of SSU-rRNA from tricistronic rRNA transcript (SSU-rRNA, 5.8S rRNA, LSU-rRNA)	23	21	PF3D7_0106400,PF3D7_0106700,PF3D7_0109700,PF3D7_0409200,PF3D7_0720100,PF3D7_0722600,PF3D7_0801500,PF3D7_0802300,PF3D7_0813900,PF3D7_0825500,PF3D7_1005100,PF3D7_1013100,PF3D7_1124800,PF3D7_1144000,PF3D7_1302700,PF3D7_1307100,PF3D7_1333600,PF3D7_1367400,PF3D7_1408600,PF3D7_1451900,PF3D7_1454600,	91.3	2.87	3.9421e-09	2.78763e-07			GO:0006793	phosphorus metabolic process	273	110	PF3D7_0104400,PF3D7_0109850,PF3D7_0208400,PF3D7_0217500,PF3D7_0217900,PF3D7_0303200,PF3D7_0306400,PF3D7_0309200,PF3D7_0310100,PF3D7_0311400,PF3D7_0316300,PF3D7_0317200,PF3D7_0321200,PF3D7_0321400,PF3D7_0412300,PF3D7_0413500,PF3D7_0417200,PF3D7_0419900,PF3D7_0500900,PF3D7_0515300,PF3D7_0515500,PF3D7_0615300,PF3D7_0615500,PF3D7_0618900,PF3D7_0624000,PF3D7_0624700,PF3D7_0627500,PF3D7_0628200,PF3D7_0…	40.3	1.38	2.80976e-05	0.00202035
pfa00061	Fatty acid biosynthesis	9|220	18|969	0.00958035	0.0367247	PF3D7_1469600/PF3D7_1312000/PF3D7_0215000/PF3D7_1323000/PF3D7_1372400/PF3D7_0922900/PF3D7_0626300/PF3D7_0615100/PF3D7_0211400	ACC/MCAT/ACS9/FabZ/ACS4/FabG/FabB/FabF/ENR/KASIII	pfa:PF14_0664/pfa:PF13_0066/pfa:PFB0685c/pfa:PF13_0128/pfa:MAL13P1.485/pfa:PFI1125c/pfa:PFF1275c/pfa:PFF0730c/pfa:PFB0505c	9		GO:0006413	translational initiation	32	26	PF3D7_0315100,PF3D7_0418200,PF3D7_0517700,PF3D7_0528200,PF3D7_0529500,PF3D7_0607000,PF3D7_0612100,PF3D7_0716800,PF3D7_0728000,PF3D7_0813600,PF3D7_0815600,PF3D7_0907600,PF3D7_0918300,PF3D7_1007900,PF3D7_1010600,PF3D7_1143400,PF3D7_1204300,PF3D7_1206200,PF3D7_1206700,PF3D7_1212700,PF3D7_1243600,PF3D7_1312400,PF3D7_1326400,PF3D7_1368200,PF3D7_1410600,PF3D7_1468700,	81.3	2.55	1.02162e-08	6.89591e-07			GO:0042158	lipoprotein biosynthetic process	31	20	PF3D7_0215900,PF3D7_0303400,PF3D7_0528400,PF3D7_0609800,PF3D7_0615300,PF3D7_0618900,PF3D7_0624700,PF3D7_0932500,PF3D7_1027900,PF3D7_1032400,PF3D7_1115900,PF3D7_1121000,PF3D7_1122100,PF3D7_1126100,PF3D7_1128700,PF3D7_1210900,PF3D7_1214100,PF3D7_1322500,PF3D7_1341600,PF3D7_1369000,	64.5	2.21	4.37354e-05	0.00275169
											GO:0034622	cellular protein-containing complex assembly	157	83	PF3D7_0109400,PF3D7_0110700,PF3D7_0110800,PF3D7_0218500,PF3D7_0302100,PF3D7_0308600,PF3D7_0317800,PF3D7_0405400,PF3D7_0409100,PF3D7_0422400,PF3D7_0506100,PF3D7_0512000,PF3D7_0515000,PF3D7_0517000,PF3D7_0529500,PF3D7_0603200,PF3D7_0607900,PF3D7_0608310,PF3D7_0610100,PF3D7_0629600,PF3D7_0708000,PF3D7_0719000,PF3D7_0719600,PF3D7_0719700,PF3D7_0720100,PF3D7_0721600,PF3D7_0729300,PF3D7_0729400,PF3D7_0…	52.9	1.66	1.97744e-08	1.27674e-06			GO:0042157	lipoprotein metabolic process	31	20	PF3D7_0215900,PF3D7_0303400,PF3D7_0528400,PF3D7_0609800,PF3D7_0615300,PF3D7_0618900,PF3D7_0624700,PF3D7_0932500,PF3D7_1027900,PF3D7_1032400,PF3D7_1115900,PF3D7_1121000,PF3D7_1122100,PF3D7_1126100,PF3D7_1128700,PF3D7_1210900,PF3D7_1214100,PF3D7_1322500,PF3D7_1341600,PF3D7_1369000,	64.5	2.21	4.37354e-05	0.00275169
											GO:0042255	ribosome assembly	44	32	PF3D7_0422400,PF3D7_0506100,PF3D7_0517000,PF3D7_0607900,PF3D7_0629600,PF3D7_0719600,PF3D7_0719700,PF3D7_0720100,PF3D7_0721600,PF3D7_0729300,PF3D7_0729400,PF3D7_0802300,PF3D7_0819100,PF3D7_0921800,PF3D7_1010800,PF3D7_1026800,PF3D7_1027800,PF3D7_1028400,PF3D7_1130200,PF3D7_1146000,PF3D7_1217200,PF3D7_1251500,PF3D7_1308300,PF3D7_1309100,PF3D7_1317800,PF3D7_1323400,PF3D7_1367600,PF3D7_1414300,PF3D7_1…	72.7	2.29	2.55242e-08	1.57931e-06			GO:0006497	protein lipidation	31	20	PF3D7_0215900,PF3D7_0303400,PF3D7_0528400,PF3D7_0609800,PF3D7_0615300,PF3D7_0618900,PF3D7_0624700,PF3D7_0932500,PF3D7_1027900,PF3D7_1032400,PF3D7_1115900,PF3D7_1121000,PF3D7_1122100,PF3D7_1126100,PF3D7_1128700,PF3D7_1210900,PF3D7_1214100,PF3D7_1322500,PF3D7_1341600,PF3D7_1369000,	64.5	2.21	4.37354e-05	0.00275169
											GO:0065003	protein-containing complex assembly	170	88	PF3D7_0109400,PF3D7_0110700,PF3D7_0110800,PF3D7_0218500,PF3D7_0302100,PF3D7_0308600,PF3D7_0317800,PF3D7_0405400,PF3D7_0409100,PF3D7_0422400,PF3D7_0506100,PF3D7_0512000,PF3D7_0515000,PF3D7_0517000,PF3D7_0527500,PF3D7_0529500,PF3D7_0603200,PF3D7_0607900,PF3D7_0608310,PF3D7_0610100,PF3D7_0626800,PF3D7_0629600,PF3D7_0708000,PF3D7_0719000,PF3D7_0719600,PF3D7_0719700,PF3D7_0720100,PF3D7_0721600,PF3D7_0…	51.8	1.63	2.7383e-08	1.62655e-06			GO:0006661	phosphatidylinositol biosynthetic process	23	16	PF3D7_0419900,PF3D7_0515300,PF3D7_0615300,PF3D7_0618900,PF3D7_0624700,PF3D7_1032400,PF3D7_1122100,PF3D7_1128700,PF3D7_1129600,PF3D7_1210900,PF3D7_1214100,PF3D7_1315600,PF3D7_1316100,PF3D7_1341600,PF3D7_1369000,PF3D7_1412400,	69.6	2.39	6.73389e-05	0.00406727
											GO:0043933	protein-containing complex subunit organization	198	99	PF3D7_0109400,PF3D7_0110700,PF3D7_0110800,PF3D7_0212300,PF3D7_0218500,PF3D7_0302100,PF3D7_0308600,PF3D7_0317800,PF3D7_0405400,PF3D7_0409100,PF3D7_0422400,PF3D7_0506100,PF3D7_0512000,PF3D7_0515000,PF3D7_0517000,PF3D7_0527500,PF3D7_0529500,PF3D7_0603200,PF3D7_0607900,PF3D7_0608310,PF3D7_0610100,PF3D7_0626800,PF3D7_0629600,PF3D7_0708000,PF3D7_0711000,PF3D7_0717300,PF3D7_0719000,PF3D7_0719300,PF3D7_0…	50	1.57	3.65369e-08	2.08682e-06			GO:0007017	microtubule-based process	71	36	PF3D7_0111000,PF3D7_0303500,PF3D7_0309200,PF3D7_0319400,PF3D7_0419000,PF3D7_0422300,PF3D7_0607600,PF3D7_0619400,PF3D7_0717500,PF3D7_0718000,PF3D7_0729900,PF3D7_0806600,PF3D7_0828700,PF3D7_0905300,PF3D7_0906400,PF3D7_0909500,PF3D7_0922000,PF3D7_0933500,PF3D7_0933800,PF3D7_1008700,PF3D7_1009700,PF3D7_1020300,PF3D7_1104600,PF3D7_1105500,PF3D7_1126700,PF3D7_1145300,PF3D7_1202300,PF3D7_1211000,PF3D7_1…	50.7	1.74	9.35553e-05	0.0054334
											GO:0006399	tRNA metabolic process	94	55	PF3D7_0102900,PF3D7_0211800,PF3D7_0410400,PF3D7_0516300,PF3D7_0524900,PF3D7_0622200,PF3D7_0622800,PF3D7_0709600,PF3D7_0717400,PF3D7_0717700,PF3D7_0723000,PF3D7_0804600,PF3D7_0807900,PF3D7_0817100,PF3D7_0821600,PF3D7_0908600,PF3D7_0914300,PF3D7_0916200,PF3D7_1015200,PF3D7_1018000,PF3D7_1028000,PF3D7_1034900,PF3D7_1104000,PF3D7_1105700,PF3D7_1108200,PF3D7_1119100,PF3D7_1126000,PF3D7_1127100,PF3D7_1…	58.5	1.84	6.04822e-08	3.32652e-06			GO:0006665	sphingolipid metabolic process	10	9	PF3D7_0109300,PF3D7_0625000,PF3D7_0625100,PF3D7_0920000,PF3D7_1011300,PF3D7_1238600,PF3D7_1331600,PF3D7_1403700,PF3D7_1415700,	90	3.09	0.000109272	0.00611114
											GO:0008033	tRNA processing	49	32	PF3D7_0516300,PF3D7_0524900,PF3D7_0622200,PF3D7_0709600,PF3D7_0717400,PF3D7_0723000,PF3D7_0804600,PF3D7_0817100,PF3D7_0821600,PF3D7_0908600,PF3D7_0914300,PF3D7_0916200,PF3D7_1018000,PF3D7_1028000,PF3D7_1105700,PF3D7_1119100,PF3D7_1127300,PF3D7_1130600,PF3D7_1138100,PF3D7_1207600,PF3D7_1227800,PF3D7_1249100,PF3D7_1315700,PF3D7_1319300,PF3D7_1327200,PF3D7_1349400,PF3D7_1367700,PF3D7_1402100,PF3D7_1…	65.3	2.05	1.30261e-06	6.90847e-05			GO:0022402	cell cycle process	77	38	PF3D7_0107800,PF3D7_0303500,PF3D7_0309200,PF3D7_0411900,PF3D7_0501800,PF3D7_0503200,PF3D7_0509100,PF3D7_0527000,PF3D7_0601600,PF3D7_0607600,PF3D7_0616200,PF3D7_0619400,PF3D7_0628200,PF3D7_0704700,PF3D7_0705400,PF3D7_0717500,PF3D7_0728100,PF3D7_0729900,PF3D7_0803400,PF3D7_0809600,PF3D7_0917000,PF3D7_0933500,PF3D7_1021800,PF3D7_1112100,PF3D7_1203000,PF3D7_1211700,PF3D7_1219000,PF3D7_1304000,PF3D7_1…	49.4	1.69	0.000126865	0.00684166
											GO:0000470	maturation of LSU-rRNA	22	18	PF3D7_0203700,PF3D7_0307200,PF3D7_0630900,PF3D7_0707900,PF3D7_0804300,PF3D7_0921800,PF3D7_1028400,PF3D7_1107700,PF3D7_1123900,PF3D7_1124900,PF3D7_1129400,PF3D7_1230600,PF3D7_1332800,PF3D7_1354300,PF3D7_1354600,PF3D7_1405800,PF3D7_1424400,PF3D7_1441200,	81.8	2.57	1.81218e-06	9.27962e-05			GO:1903047	mitotic cell cycle process	50	27	PF3D7_0107800,PF3D7_0309200,PF3D7_0411900,PF3D7_0501800,PF3D7_0503200,PF3D7_0509100,PF3D7_0527000,PF3D7_0601600,PF3D7_0607600,PF3D7_0616200,PF3D7_0619400,PF3D7_0628200,PF3D7_0704700,PF3D7_0717500,PF3D7_0728100,PF3D7_0917000,PF3D7_1112100,PF3D7_1203000,PF3D7_1304000,PF3D7_1317100,PF3D7_1318400,PF3D7_1339800,PF3D7_1356900,PF3D7_1403100,PF3D7_1417800,PF3D7_1433900,PF3D7_1448200,	54	1.85	0.000183178	0.00953789
											GO:0140694	non-membrane-bounded organelle assembly	59	36	PF3D7_0422400,PF3D7_0506100,PF3D7_0517000,PF3D7_0607900,PF3D7_0629600,PF3D7_0719600,PF3D7_0719700,PF3D7_0720100,PF3D7_0721600,PF3D7_0729300,PF3D7_0729400,PF3D7_0802300,PF3D7_0819100,PF3D7_0819900,PF3D7_0921800,PF3D7_1010800,PF3D7_1026800,PF3D7_1027800,PF3D7_1028400,PF3D7_1107000,PF3D7_1130200,PF3D7_1146000,PF3D7_1217200,PF3D7_1251500,PF3D7_1308300,PF3D7_1309100,PF3D7_1317800,PF3D7_1323400,PF3D7_1…	61	1.92	3.12042e-06	0.000154461			GO:0090407	organophosphate biosynthetic process	105	47	PF3D7_0104400,PF3D7_0109850,PF3D7_0321200,PF3D7_0412300,PF3D7_0417200,PF3D7_0419900,PF3D7_0515300,PF3D7_0515500,PF3D7_0615300,PF3D7_0618900,PF3D7_0624700,PF3D7_0705900,PF3D7_0815900,PF3D7_0816100,PF3D7_0820200,PF3D7_0924300,PF3D7_0927800,PF3D7_0927900,PF3D7_1008000,PF3D7_1015000,PF3D7_1015800,PF3D7_1022800,PF3D7_1032400,PF3D7_1122100,PF3D7_1123100,PF3D7_1124500,PF3D7_1124600,PF3D7_1128700,PF3D7_1…	44.8	1.54	0.000410086	0.020641
											GO:0001510	RNA methylation	34	24	PF3D7_0522300,PF3D7_0622500,PF3D7_0704200,PF3D7_0729500,PF3D7_0821500,PF3D7_0908600,PF3D7_0914300,PF3D7_1020400,PF3D7_1111000,PF3D7_1127300,PF3D7_1129400,PF3D7_1130600,PF3D7_1202500,PF3D7_1225500,PF3D7_1230600,PF3D7_1230800,PF3D7_1235500,PF3D7_1249900,PF3D7_1309600,PF3D7_1315700,PF3D7_1319300,PF3D7_1354300,PF3D7_1407100,PF3D7_1415800,	70.6	2.22	3.62179e-06	0.000173495			GO:0006270	DNA replication initiation	15	11	PF3D7_0411900,PF3D7_0416300,PF3D7_0503200,PF3D7_0527000,PF3D7_0705300,PF3D7_0705400,PF3D7_1203000,PF3D7_1211300,PF3D7_1211700,PF3D7_1317100,PF3D7_1417800,	73.3	2.52	0.000495826	0.0241515
											GO:0000028	ribosomal small subunit assembly	13	12	PF3D7_0422400,PF3D7_0629600,PF3D7_0719700,PF3D7_0720100,PF3D7_0721600,PF3D7_0802300,PF3D7_1026800,PF3D7_1217200,PF3D7_1308300,PF3D7_1317800,PF3D7_1454600,PF3D7_1461300,	92.3	2.9	9.51211e-06	0.000441422			GO:0046068	cGMP metabolic process	6	6	PF3D7_0515500,PF3D7_1138400,PF3D7_1209500,PF3D7_1321500,PF3D7_1321600,PF3D7_1470500,	100	3.43	0.000605613	0.0285774
											GO:0002183	cytoplasmic translational initiation	10	10	PF3D7_0418200,PF3D7_0529500,PF3D7_0716800,PF3D7_0813600,PF3D7_0907600,PF3D7_1010600,PF3D7_1206700,PF3D7_1212700,PF3D7_1410600,PF3D7_1468700,	100	3.14	1.03297e-05	0.000464838			GO:0006464	cellular protein modification process	314	117	PF3D7_0105700,PF3D7_0211600,PF3D7_0212900,PF3D7_0215100,PF3D7_0215900,PF3D7_0217500,PF3D7_0303400,PF3D7_0305700,PF3D7_0309200,PF3D7_0310100,PF3D7_0311400,PF3D7_0317200,PF3D7_0319100,PF3D7_0321200,PF3D7_0321400,PF3D7_0416400,PF3D7_0500900,PF3D7_0516700,PF3D7_0528400,PF3D7_0601600,PF3D7_0606200,PF3D7_0609800,PF3D7_0612600,PF3D7_0615300,PF3D7_0615500,PF3D7_0618900,PF3D7_0624500,PF3D7_0624700,PF3D7_0…	37.3	1.28	0.000744688	0.0330729
											GO:0006626	protein targeting to mitochondrion	21	16	PF3D7_0513500,PF3D7_0523100,PF3D7_0524700,PF3D7_0608310,PF3D7_0617000,PF3D7_0724400,PF3D7_0726900,PF3D7_1015600,PF3D7_1124700,PF3D7_1125400,PF3D7_1208600,PF3D7_1353700,PF3D7_1356200,PF3D7_1368600,PF3D7_1421500,PF3D7_1434700,	76.2	2.4	3.61228e-05	0.00153991			GO:0036211	protein modification process	314	117	PF3D7_0105700,PF3D7_0211600,PF3D7_0212900,PF3D7_0215100,PF3D7_0215900,PF3D7_0217500,PF3D7_0303400,PF3D7_0305700,PF3D7_0309200,PF3D7_0310100,PF3D7_0311400,PF3D7_0317200,PF3D7_0319100,PF3D7_0321200,PF3D7_0321400,PF3D7_0416400,PF3D7_0500900,PF3D7_0516700,PF3D7_0528400,PF3D7_0601600,PF3D7_0606200,PF3D7_0609800,PF3D7_0612600,PF3D7_0615300,PF3D7_0615500,PF3D7_0618900,PF3D7_0624500,PF3D7_0624700,PF3D7_0…	37.3	1.28	0.000744688	0.0330729
											GO:0006400	tRNA modification	35	23	PF3D7_0516300,PF3D7_0524900,PF3D7_0622200,PF3D7_0717400,PF3D7_0804600,PF3D7_0817100,PF3D7_0908600,PF3D7_0914300,PF3D7_1018000,PF3D7_1028000,PF3D7_1127300,PF3D7_1130600,PF3D7_1138100,PF3D7_1207600,PF3D7_1227800,PF3D7_1249100,PF3D7_1315700,PF3D7_1319300,PF3D7_1349400,PF3D7_1367700,PF3D7_1402100,PF3D7_1434100,PF3D7_1441000,	65.7	2.07	3.62941e-05	0.00153991			GO:0072330	monocarboxylic acid biosynthetic process	22	14	PF3D7_0109300,PF3D7_0211400,PF3D7_0511200,PF3D7_0615100,PF3D7_0626300,PF3D7_0627500,PF3D7_0920000,PF3D7_1124500,PF3D7_1135900,PF3D7_1312000,PF3D7_1331600,PF3D7_1344600,PF3D7_1446400,PF3D7_1469600,	63.6	2.18	0.000789533	0.0340627
											GO:0042000	translocation of peptides or proteins into host	14	12	PF3D7_0101300,PF3D7_0114100,PF3D7_0214100,PF3D7_0222100,PF3D7_0324100,PF3D7_0700800,PF3D7_0701600,PF3D7_0713100,PF3D7_1039700,PF3D7_1105600,PF3D7_1116800,PF3D7_1436300,	85.7	2.7	4.72074e-05	0.00189467			GO:0006633	fatty acid biosynthetic process	20	13	PF3D7_0109300,PF3D7_0211400,PF3D7_0511200,PF3D7_0615100,PF3D7_0626300,PF3D7_0920000,PF3D7_1124500,PF3D7_1135900,PF3D7_1312000,PF3D7_1331600,PF3D7_1344600,PF3D7_1446400,PF3D7_1469600,	65	2.23	0.000915145	0.0383852
											GO:0044417	translocation of molecules into host	14	12	PF3D7_0101300,PF3D7_0114100,PF3D7_0214100,PF3D7_0222100,PF3D7_0324100,PF3D7_0700800,PF3D7_0701600,PF3D7_0713100,PF3D7_1039700,PF3D7_1105600,PF3D7_1116800,PF3D7_1436300,	85.7	2.7	4.72074e-05	0.00189467			GO:0097435	supramolecular fiber organization	27	16	PF3D7_0105300,PF3D7_0303500,PF3D7_0319400,PF3D7_0409900,PF3D7_0503400,PF3D7_0530900,PF3D7_0613900,PF3D7_0729900,PF3D7_0933500,PF3D7_1126700,PF3D7_1145300,PF3D7_1219000,PF3D7_1229800,PF3D7_1329100,PF3D7_1339800,PF3D7_1453400,	59.3	2.03	0.00102497	0.0396116
											GO:0000460	maturation of 5.8S rRNA	18	14	PF3D7_0203700,PF3D7_0410400,PF3D7_0602100,PF3D7_0707900,PF3D7_0720100,PF3D7_0825500,PF3D7_0921800,PF3D7_1124800,PF3D7_1144000,PF3D7_1307000,PF3D7_1332800,PF3D7_1354300,PF3D7_1367400,PF3D7_1445500,	77.8	2.45	7.84325e-05	0.00306506			GO:0006637	acyl-CoA metabolic process	8	7	PF3D7_0217900,PF3D7_0815900,PF3D7_1022500,PF3D7_1108500,PF3D7_1124500,PF3D7_1431600,PF3D7_1446400,	87.5	3	0.00104931	0.0396116
											GO:0016070	RNA metabolic process	11	10	PF3D7_0405000,PF3D7_0411400,PF3D7_0623700,PF3D7_0630900,PF3D7_0721300,PF3D7_0829300,PF3D7_1124400,PF3D7_1227100,PF3D7_1241800,PF3D7_1426200,	90.9	2.86	8.09524e-05	0.00308242			GO:0035383	thioester metabolic process	8	7	PF3D7_0217900,PF3D7_0815900,PF3D7_1022500,PF3D7_1108500,PF3D7_1124500,PF3D7_1431600,PF3D7_1446400,	87.5	3	0.00104931	0.0396116
											GO:0000027	ribosomal large subunit assembly	28	19	PF3D7_0506100,PF3D7_0517000,PF3D7_0607900,PF3D7_0719600,PF3D7_0729300,PF3D7_0729400,PF3D7_0819100,PF3D7_0921800,PF3D7_1027800,PF3D7_1028400,PF3D7_1130200,PF3D7_1146000,PF3D7_1251500,PF3D7_1309100,PF3D7_1323400,PF3D7_1367600,PF3D7_1414300,PF3D7_1431300,PF3D7_1474100,	67.9	2.13	9.19373e-05	0.00330288			GO:0030148	sphingolipid biosynthetic process	8	7	PF3D7_0109300,PF3D7_0625000,PF3D7_0625100,PF3D7_0920000,PF3D7_1331600,PF3D7_1403700,PF3D7_1415700,	87.5	3	0.00104931	0.0396116
											GO:0070585	protein localization to mitochondrion	22	16	PF3D7_0513500,PF3D7_0523100,PF3D7_0524700,PF3D7_0608310,PF3D7_0617000,PF3D7_0724400,PF3D7_0726900,PF3D7_1015600,PF3D7_1124700,PF3D7_1125400,PF3D7_1208600,PF3D7_1353700,PF3D7_1356200,PF3D7_1368600,PF3D7_1421500,PF3D7_1434700,	72.7	2.29	9.34148e-05	0.00330288			GO:0009657	plastid organization	16	11	PF3D7_0910100,PF3D7_0913500,PF3D7_1114900,PF3D7_1126100,PF3D7_1239700,PF3D7_1305100,PF3D7_1320100,PF3D7_1406600,PF3D7_1408700,PF3D7_1417800,PF3D7_1433800,	68.8	2.36	0.00116997	0.0417208
											GO:0072655	establishment of protein localization to mitochondrion	22	16	PF3D7_0513500,PF3D7_0523100,PF3D7_0524700,PF3D7_0608310,PF3D7_0617000,PF3D7_0724400,PF3D7_0726900,PF3D7_1015600,PF3D7_1124700,PF3D7_1125400,PF3D7_1208600,PF3D7_1353700,PF3D7_1356200,PF3D7_1368600,PF3D7_1421500,PF3D7_1434700,	72.7	2.29	9.34148e-05	0.00330288			GO:0006505	GPI anchor metabolic process	14	10	PF3D7_0615300,PF3D7_0618900,PF3D7_0624700,PF3D7_1032400,PF3D7_1122100,PF3D7_1128700,PF3D7_1210900,PF3D7_1214100,PF3D7_1341600,PF3D7_1369000,	71.4	2.45	0.00127096	0.0417208
											GO:0006457	protein folding	84	43	PF3D7_0109400,PF3D7_0113700,PF3D7_0201800,PF3D7_0213100,PF3D7_0214000,PF3D7_0306200,PF3D7_0306700,PF3D7_0306800,PF3D7_0308200,PF3D7_0320300,PF3D7_0322000,PF3D7_0409400,PF3D7_0501100,PF3D7_0512000,PF3D7_0527500,PF3D7_0528700,PF3D7_0608700,PF3D7_0621800,PF3D7_0708000,PF3D7_0708400,PF3D7_0708800,PF3D7_0804800,PF3D7_0818900,PF3D7_0827900,PF3D7_1015600,PF3D7_1118200,PF3D7_1132200,PF3D7_1215300,PF3D7_1…	51.2	1.61	0.000149518	0.00516357			GO:0006506	GPI anchor biosynthetic process	14	10	PF3D7_0615300,PF3D7_0618900,PF3D7_0624700,PF3D7_1032400,PF3D7_1122100,PF3D7_1128700,PF3D7_1210900,PF3D7_1214100,PF3D7_1341600,PF3D7_1369000,	71.4	2.45	0.00127096	0.0417208
											GO:0017038	protein import	23	16	PF3D7_0419600,PF3D7_0513500,PF3D7_0524000,PF3D7_0608310,PF3D7_0617000,PF3D7_0724400,PF3D7_0726900,PF3D7_0812400,PF3D7_0815200,PF3D7_1117700,PF3D7_1124700,PF3D7_1125400,PF3D7_1353700,PF3D7_1356200,PF3D7_1412300,PF3D7_1434700,	69.6	2.19	0.000216619	0.00693255			GO:0034032	purine nucleoside bisphosphate metabolic process	14	10	PF3D7_0217900,PF3D7_0412300,PF3D7_0815900,PF3D7_0816100,PF3D7_1022500,PF3D7_1108500,PF3D7_1124500,PF3D7_1431600,PF3D7_1443700,PF3D7_1446400,	71.4	2.45	0.00127096	0.0417208
											GO:0000054	ribosomal subunit export from nucleus	10	9	PF3D7_0214400,PF3D7_0716100,PF3D7_0729300,PF3D7_1117700,PF3D7_1124800,PF3D7_1332800,PF3D7_1367400,PF3D7_1368200,PF3D7_1423000,	90	2.83	0.000233419	0.00693255			GO:0033875	ribonucleoside bisphosphate metabolic process	14	10	PF3D7_0217900,PF3D7_0412300,PF3D7_0815900,PF3D7_0816100,PF3D7_1022500,PF3D7_1108500,PF3D7_1124500,PF3D7_1431600,PF3D7_1443700,PF3D7_1446400,	71.4	2.45	0.00127096	0.0417208
											GO:0033750	ribosome localization	10	9	PF3D7_0214400,PF3D7_0716100,PF3D7_0729300,PF3D7_1117700,PF3D7_1124800,PF3D7_1332800,PF3D7_1367400,PF3D7_1368200,PF3D7_1423000,	90	2.83	0.000233419	0.00693255			GO:0033865	nucleoside bisphosphate metabolic process	14	10	PF3D7_0217900,PF3D7_0412300,PF3D7_0815900,PF3D7_0816100,PF3D7_1022500,PF3D7_1108500,PF3D7_1124500,PF3D7_1431600,PF3D7_1443700,PF3D7_1446400,	71.4	2.45	0.00127096	0.0417208
											GO:0031503	protein-containing complex localization	10	9	PF3D7_0214400,PF3D7_0716100,PF3D7_0729300,PF3D7_1117700,PF3D7_1124800,PF3D7_1332800,PF3D7_1367400,PF3D7_1368200,PF3D7_1423000,	90	2.83	0.000233419	0.00693255			GO:0018345	protein palmitoylation	12	9	PF3D7_0215900,PF3D7_0303400,PF3D7_0528400,PF3D7_0609800,PF3D7_0932500,PF3D7_1027900,PF3D7_1115900,PF3D7_1121000,PF3D7_1322500,	75	2.57	0.00131851	0.0423606
											GO:0044743	protein transmembrane import into intracellular organelle	10	9	PF3D7_0513500,PF3D7_0617000,PF3D7_0724400,PF3D7_0726900,PF3D7_1124700,PF3D7_1125400,PF3D7_1353700,PF3D7_1356200,PF3D7_1434700,	90	2.83	0.000233419	0.00693255			GO:0007018	microtubule-based movement	30	17	PF3D7_0111000,PF3D7_0319400,PF3D7_0718000,PF3D7_0729900,PF3D7_0806600,PF3D7_0828700,PF3D7_0905300,PF3D7_0906400,PF3D7_0922000,PF3D7_1020300,PF3D7_1104600,PF3D7_1202300,PF3D7_1211000,PF3D7_1245100,PF3D7_1426300,PF3D7_1465800,PF3D7_1475700,	56.7	1.95	0.00143149	0.0450323
											GO:0000387	spliceosomal snRNP assembly	10	9	PF3D7_0218500,PF3D7_0405400,PF3D7_0409100,PF3D7_0515000,PF3D7_0909800,PF3D7_1107000,PF3D7_1125500,PF3D7_1305400,PF3D7_1350200,	90	2.83	0.000233419	0.00693255			GO:1901991	negative regulation of mitotic cell cycle phase transition	5	5	PF3D7_0107800,PF3D7_0503200,PF3D7_1112100,PF3D7_1203000,PF3D7_1433900,	100	3.43	0.00208525	0.063735
											GO:0030150	protein import into mitochondrial matrix	10	9	PF3D7_0513500,PF3D7_0617000,PF3D7_0724400,PF3D7_0726900,PF3D7_1124700,PF3D7_1125400,PF3D7_1353700,PF3D7_1356200,PF3D7_1434700,	90	2.83	0.000233419	0.00693255			GO:1901135	carbohydrate derivative metabolic process	129	53	PF3D7_0104400,PF3D7_0211600,PF3D7_0217900,PF3D7_0306400,PF3D7_0321200,PF3D7_0412300,PF3D7_0413500,PF3D7_0417200,PF3D7_0515500,PF3D7_0615300,PF3D7_0618900,PF3D7_0624000,PF3D7_0624700,PF3D7_0705900,PF3D7_0806200,PF3D7_0806400,PF3D7_0813800,PF3D7_0815900,PF3D7_0816100,PF3D7_0820200,PF3D7_0909200,PF3D7_0927800,PF3D7_1015800,PF3D7_1021600,PF3D7_1022500,PF3D7_1022800,PF3D7_1025100,PF3D7_1032400,PF3D7_1…	41.1	1.41	0.00211043	0.063735
											GO:0000154	rRNA modification	28	18	PF3D7_0409200,PF3D7_0522300,PF3D7_0622500,PF3D7_0821500,PF3D7_0914000,PF3D7_1020400,PF3D7_1020700,PF3D7_1111000,PF3D7_1129400,PF3D7_1225500,PF3D7_1230600,PF3D7_1249900,PF3D7_1309500,PF3D7_1354300,PF3D7_1407100,PF3D7_1415800,PF3D7_1417500,PF3D7_1433000,	64.3	2.02	0.000394979	0.0115008			GO:0035890	exit from host	29	16	PF3D7_0206200,PF3D7_0217500,PF3D7_0304600,PF3D7_0806300,PF3D7_1014100,PF3D7_1021800,PF3D7_1028700,PF3D7_1108600,PF3D7_1138400,PF3D7_1216500,PF3D7_1231400,PF3D7_1247800,PF3D7_1414400,PF3D7_1418100,PF3D7_1436600,PF3D7_1449000,	55.2	1.89	0.00286445	0.0825469
											GO:0090501	RNA phosphodiester bond hydrolysis	26	17	PF3D7_0106700,PF3D7_0318600,PF3D7_0410400,PF3D7_0709600,PF3D7_0720100,PF3D7_0819000,PF3D7_0825500,PF3D7_0933000,PF3D7_1013100,PF3D7_1124800,PF3D7_1144000,PF3D7_1307000,PF3D7_1367400,PF3D7_1438500,PF3D7_1451900,PF3D7_1465300,PF3D7_1471000,	65.4	2.06	0.000428564	0.0122388			GO:0036388	pre-replicative complex assembly	7	6	PF3D7_0527000,PF3D7_0705400,PF3D7_0717500,PF3D7_1211700,PF3D7_1317100,PF3D7_1417800,	85.7	2.94	0.00318462	0.0825469
											GO:0019752	carboxylic acid metabolic process	133	60	PF3D7_0102900,PF3D7_0204500,PF3D7_0211800,PF3D7_0215300,PF3D7_0301000,PF3D7_0309500,PF3D7_0318800,PF3D7_0405700,PF3D7_0422000,PF3D7_0525100,PF3D7_0608800,PF3D7_0619500,PF3D7_0621200,PF3D7_0622800,PF3D7_0626800,PF3D7_0717700,PF3D7_0727200,PF3D7_0731600,PF3D7_0802000,PF3D7_0807900,PF3D7_0810800,PF3D7_0906500,PF3D7_0922500,PF3D7_1001100,PF3D7_1001200,PF3D7_1015200,PF3D7_1015900,PF3D7_1034900,PF3D7_1…	45.1	1.42	0.000740145	0.020738			GO:0044786	cell cycle DNA replication	7	6	PF3D7_0411900,PF3D7_0527000,PF3D7_0705400,PF3D7_1211700,PF3D7_1317100,PF3D7_1417800,	85.7	2.94	0.00318462	0.0825469
											GO:0070925	organelle assembly	79	39	PF3D7_0422400,PF3D7_0506100,PF3D7_0517000,PF3D7_0607900,PF3D7_0629600,PF3D7_0719600,PF3D7_0719700,PF3D7_0720100,PF3D7_0721600,PF3D7_0729300,PF3D7_0729400,PF3D7_0802300,PF3D7_0819100,PF3D7_0819900,PF3D7_0921800,PF3D7_1010800,PF3D7_1012900,PF3D7_1015900,PF3D7_1026800,PF3D7_1027800,PF3D7_1028400,PF3D7_1107000,PF3D7_1130200,PF3D7_1146000,PF3D7_1217200,PF3D7_1251500,PF3D7_1308300,PF3D7_1309100,PF3D7_1…	49.4	1.55	0.000770735	0.0211952			GO:0009187	cyclic nucleotide metabolic process	7	6	PF3D7_0515500,PF3D7_1138400,PF3D7_1209500,PF3D7_1321500,PF3D7_1321600,PF3D7_1470500,	85.7	2.94	0.00318462	0.0825469
											GO:0000463	maturation of LSU-rRNA from tricistronic rRNA transcript (SSU-rRNA, 5.8S rRNA, LSU-rRNA)	11	9	PF3D7_0307200,PF3D7_0630900,PF3D7_0804300,PF3D7_1028400,PF3D7_1107700,PF3D7_1124900,PF3D7_1354300,PF3D7_1354600,PF3D7_1405800,	81.8	2.57	0.00091952	0.0239559			GO:0097035	regulation of membrane lipid distribution	7	6	PF3D7_0319000,PF3D7_1011300,PF3D7_1022700,PF3D7_1138400,PF3D7_1223400,PF3D7_1468600,	85.7	2.94	0.00318462	0.0825469
											GO:0000479	endonucleolytic cleavage of tricistronic rRNA transcript (SSU-rRNA, 5.8S rRNA, LSU-rRNA)	11	9	PF3D7_0106700,PF3D7_0720100,PF3D7_0825500,PF3D7_1013100,PF3D7_1124800,PF3D7_1144000,PF3D7_1367400,PF3D7_1451900,PF3D7_1471000,	81.8	2.57	0.00091952	0.0239559			GO:0033260	nuclear DNA replication	7	6	PF3D7_0411900,PF3D7_0527000,PF3D7_0705400,PF3D7_1211700,PF3D7_1317100,PF3D7_1417800,	85.7	2.94	0.00318462	0.0825469
											GO:0000478	endonucleolytic cleavage involved in rRNA processing	11	9	PF3D7_0106700,PF3D7_0720100,PF3D7_0825500,PF3D7_1013100,PF3D7_1124800,PF3D7_1144000,PF3D7_1367400,PF3D7_1451900,PF3D7_1471000,	81.8	2.57	0.00091952	0.0239559			GO:0018198	peptidyl-cysteine modification	11	8	PF3D7_0215900,PF3D7_0528400,PF3D7_0609800,PF3D7_0932500,PF3D7_1027900,PF3D7_1115900,PF3D7_1121000,PF3D7_1322500,	72.7	2.5	0.00345638	0.0825469
											GO:0072594	establishment of protein localization to organelle	60	31	PF3D7_0314100,PF3D7_0419600,PF3D7_0513500,PF3D7_0523100,PF3D7_0524000,PF3D7_0524700,PF3D7_0608310,PF3D7_0617000,PF3D7_0724400,PF3D7_0726900,PF3D7_0729000,PF3D7_0812400,PF3D7_0815200,PF3D7_1015600,PF3D7_1017400,PF3D7_1117700,PF3D7_1124700,PF3D7_1125400,PF3D7_1136400,PF3D7_1208600,PF3D7_1318800,PF3D7_1346100,PF3D7_1353700,PF3D7_1356200,PF3D7_1366600,PF3D7_1368600,PF3D7_1412300,PF3D7_1414900,PF3D7_1…	51.7	1.62	0.00101017	0.0249835			GO:0018231	peptidyl-S-diacylglycerol-L-cysteine biosynthetic process from peptidyl-cysteine	11	8	PF3D7_0215900,PF3D7_0528400,PF3D7_0609800,PF3D7_0932500,PF3D7_1027900,PF3D7_1115900,PF3D7_1121000,PF3D7_1322500,	72.7	2.5	0.00345638	0.0825469
											GO:0019856	pyrimidine nucleobase biosynthetic process	6	6	PF3D7_0512700,PF3D7_0603300,PF3D7_1023200,PF3D7_1308200,PF3D7_1410200,PF3D7_1472900,	100	3.14	0.00102626	0.0249835			GO:0018230	peptidyl-L-cysteine S-palmitoylation	11	8	PF3D7_0215900,PF3D7_0528400,PF3D7_0609800,PF3D7_0932500,PF3D7_1027900,PF3D7_1115900,PF3D7_1121000,PF3D7_1322500,	72.7	2.5	0.00345638	0.0825469
											GO:0006206	pyrimidine nucleobase metabolic process	6	6	PF3D7_0512700,PF3D7_0603300,PF3D7_1023200,PF3D7_1308200,PF3D7_1410200,PF3D7_1472900,	100	3.14	0.00102626	0.0249835			GO:0006099	tricarboxylic acid cycle	11	8	PF3D7_0504600,PF3D7_0820700,PF3D7_1022500,PF3D7_1108500,PF3D7_1212800,PF3D7_1342100,PF3D7_1431600,PF3D7_1437700,	72.7	2.5	0.00345638	0.0825469
											GO:0001731	formation of translation preinitiation complex	6	6	PF3D7_0529500,PF3D7_0813600,PF3D7_0907600,PF3D7_1010600,PF3D7_1206700,PF3D7_1410600,	100	3.14	0.00102626	0.0249835			GO:0044782	cilium organization	9	7	PF3D7_0111000,PF3D7_0419000,PF3D7_0508400,PF3D7_0828700,PF3D7_0905300,PF3D7_1104600,PF3D7_1426300,	77.8	2.67	0.00352964	0.0825469
											GO:0006520	cellular amino acid metabolic process	70	35	PF3D7_0102900,PF3D7_0204500,PF3D7_0211800,PF3D7_0309500,PF3D7_0405700,PF3D7_0608800,PF3D7_0621200,PF3D7_0622800,PF3D7_0717700,PF3D7_0727200,PF3D7_0802000,PF3D7_0807900,PF3D7_0906500,PF3D7_1015200,PF3D7_1034900,PF3D7_1104000,PF3D7_1126000,PF3D7_1213800,PF3D7_1240000,PF3D7_1308200,PF3D7_1327800,PF3D7_1331700,PF3D7_1332900,PF3D7_1336900,PF3D7_1349200,PF3D7_1350100,PF3D7_1365500,PF3D7_1367700,PF3D7_1…	50	1.57	0.00105982	0.0252795			GO:0060271	cilium assembly	9	7	PF3D7_0111000,PF3D7_0419000,PF3D7_0508400,PF3D7_0828700,PF3D7_0905300,PF3D7_1104600,PF3D7_1426300,	77.8	2.67	0.00352964	0.0825469
											GO:0001522	pseudouridine synthesis	13	10	PF3D7_0516300,PF3D7_0730100,PF3D7_0804600,PF3D7_0914000,PF3D7_1018000,PF3D7_1035000,PF3D7_1309500,PF3D7_1402100,PF3D7_1417500,PF3D7_1433000,	76.9	2.42	0.00107246	0.0252795			GO:0051301	cell division	9	7	PF3D7_0407800,PF3D7_0601600,PF3D7_0619700,PF3D7_0917000,PF3D7_1246200,PF3D7_1406600,PF3D7_1455800,	77.8	2.67	0.00352964	0.0825469
											GO:0051169	nuclear transport	32	19	PF3D7_0205400,PF3D7_0214400,PF3D7_0419600,PF3D7_0524000,PF3D7_0716100,PF3D7_0729300,PF3D7_0812400,PF3D7_0815200,PF3D7_0912500,PF3D7_1117700,PF3D7_1124800,PF3D7_1315900,PF3D7_1332800,PF3D7_1367400,PF3D7_1368200,PF3D7_1412300,PF3D7_1422400,PF3D7_1423000,PF3D7_1459000,	59.4	1.87	0.00113764	0.0259907			GO:0023052	signaling	97	41	PF3D7_0106800,PF3D7_0107800,PF3D7_0217500,PF3D7_0310100,PF3D7_0312400,PF3D7_0419900,PF3D7_0500900,PF3D7_0503200,PF3D7_0515300,PF3D7_0628200,PF3D7_0717500,PF3D7_0724000,PF3D7_0802800,PF3D7_0805700,PF3D7_0902100,PF3D7_0911300,PF3D7_0917900,PF3D7_0922800,PF3D7_0934800,PF3D7_1007200,PF3D7_1032500,PF3D7_1104900,PF3D7_1105500,PF3D7_1112100,PF3D7_1121900,PF3D7_1123100,PF3D7_1129600,PF3D7_1138400,PF3D7_1…	42.3	1.45	0.00355334	0.0825469
											GO:0006913	nucleocytoplasmic transport	32	19	PF3D7_0205400,PF3D7_0214400,PF3D7_0419600,PF3D7_0524000,PF3D7_0716100,PF3D7_0729300,PF3D7_0812400,PF3D7_0815200,PF3D7_0912500,PF3D7_1117700,PF3D7_1124800,PF3D7_1315900,PF3D7_1332800,PF3D7_1367400,PF3D7_1368200,PF3D7_1412300,PF3D7_1422400,PF3D7_1423000,PF3D7_1459000,	59.4	1.87	0.00113764	0.0259907			GO:0007165	signal transduction	97	41	PF3D7_0106800,PF3D7_0107800,PF3D7_0217500,PF3D7_0310100,PF3D7_0312400,PF3D7_0419900,PF3D7_0500900,PF3D7_0503200,PF3D7_0515300,PF3D7_0628200,PF3D7_0717500,PF3D7_0724000,PF3D7_0802800,PF3D7_0805700,PF3D7_0902100,PF3D7_0911300,PF3D7_0917900,PF3D7_0922800,PF3D7_0934800,PF3D7_1007200,PF3D7_1032500,PF3D7_1104900,PF3D7_1105500,PF3D7_1112100,PF3D7_1121900,PF3D7_1123100,PF3D7_1129600,PF3D7_1138400,PF3D7_1…	42.3	1.45	0.00355334	0.0825469
											GO:0043436	oxoacid metabolic process	136	60	PF3D7_0102900,PF3D7_0204500,PF3D7_0211800,PF3D7_0215300,PF3D7_0301000,PF3D7_0309500,PF3D7_0318800,PF3D7_0405700,PF3D7_0422000,PF3D7_0525100,PF3D7_0608800,PF3D7_0619500,PF3D7_0621200,PF3D7_0622800,PF3D7_0626800,PF3D7_0717700,PF3D7_0727200,PF3D7_0731600,PF3D7_0802000,PF3D7_0807900,PF3D7_0810800,PF3D7_0906500,PF3D7_0922500,PF3D7_1001100,PF3D7_1001200,PF3D7_1015200,PF3D7_1015900,PF3D7_1034900,PF3D7_1…	44.1	1.39	0.00146249	0.032415			GO:0051603	proteolysis involved in cellular protein catabolic process	126	51	PF3D7_0108000,PF3D7_0205900,PF3D7_0207400,PF3D7_0207800,PF3D7_0207900,PF3D7_0208000,PF3D7_0212900,PF3D7_0305700,PF3D7_0317700,PF3D7_0319100,PF3D7_0404700,PF3D7_0601600,PF3D7_0608500,PF3D7_0619400,PF3D7_0624500,PF3D7_0627300,PF3D7_0727400,PF3D7_0728100,PF3D7_0803800,PF3D7_0808300,PF3D7_0811000,PF3D7_0812100,PF3D7_0902800,PF3D7_0917900,PF3D7_1014300,PF3D7_1026400,PF3D7_1032500,PF3D7_1033900,PF3D7_1…	40.5	1.39	0.00368219	0.0829866
											GO:0006082	organic acid metabolic process	136	60	PF3D7_0102900,PF3D7_0204500,PF3D7_0211800,PF3D7_0215300,PF3D7_0301000,PF3D7_0309500,PF3D7_0318800,PF3D7_0405700,PF3D7_0422000,PF3D7_0525100,PF3D7_0608800,PF3D7_0619500,PF3D7_0621200,PF3D7_0622800,PF3D7_0626800,PF3D7_0717700,PF3D7_0727200,PF3D7_0731600,PF3D7_0802000,PF3D7_0807900,PF3D7_0810800,PF3D7_0906500,PF3D7_0922500,PF3D7_1001100,PF3D7_1001200,PF3D7_1015200,PF3D7_1015900,PF3D7_1034900,PF3D7_1…	44.1	1.39	0.00146249	0.032415			GO:0044257	cellular protein catabolic process	126	51	PF3D7_0108000,PF3D7_0205900,PF3D7_0207400,PF3D7_0207800,PF3D7_0207900,PF3D7_0208000,PF3D7_0212900,PF3D7_0305700,PF3D7_0317700,PF3D7_0319100,PF3D7_0404700,PF3D7_0601600,PF3D7_0608500,PF3D7_0619400,PF3D7_0624500,PF3D7_0627300,PF3D7_0727400,PF3D7_0728100,PF3D7_0803800,PF3D7_0808300,PF3D7_0811000,PF3D7_0812100,PF3D7_0902800,PF3D7_0917900,PF3D7_1014300,PF3D7_1026400,PF3D7_1032500,PF3D7_1033900,PF3D7_1…	40.5	1.39	0.00368219	0.0829866
											GO:0051168	nuclear export	24	15	PF3D7_0205400,PF3D7_0214400,PF3D7_0419600,PF3D7_0716100,PF3D7_0729300,PF3D7_0912500,PF3D7_1117700,PF3D7_1124800,PF3D7_1315900,PF3D7_1332800,PF3D7_1367400,PF3D7_1368200,PF3D7_1422400,PF3D7_1423000,PF3D7_1459000,	62.5	1.97	0.00185716	0.0399059			GO:0006664	glycolipid metabolic process	16	10	PF3D7_0615300,PF3D7_0618900,PF3D7_0624700,PF3D7_1032400,PF3D7_1122100,PF3D7_1128700,PF3D7_1210900,PF3D7_1214100,PF3D7_1341600,PF3D7_1369000,	62.5	2.15	0.00557337	0.117895
											GO:0009112	nucleobase metabolic process	8	7	PF3D7_0512700,PF3D7_0603300,PF3D7_1023200,PF3D7_1029600,PF3D7_1308200,PF3D7_1410200,PF3D7_1472900,	87.5	2.75	0.00188109	0.0399059			GO:0009247	glycolipid biosynthetic process	16	10	PF3D7_0615300,PF3D7_0618900,PF3D7_0624700,PF3D7_1032400,PF3D7_1122100,PF3D7_1128700,PF3D7_1210900,PF3D7_1214100,PF3D7_1341600,PF3D7_1369000,	62.5	2.15	0.00557337	0.117895
											GO:0046112	nucleobase biosynthetic process	8	7	PF3D7_0512700,PF3D7_0603300,PF3D7_1023200,PF3D7_1029600,PF3D7_1308200,PF3D7_1410200,PF3D7_1472900,	87.5	2.75	0.00188109	0.0399059			GO:1903509	liposaccharide metabolic process	16	10	PF3D7_0615300,PF3D7_0618900,PF3D7_0624700,PF3D7_1032400,PF3D7_1122100,PF3D7_1128700,PF3D7_1210900,PF3D7_1214100,PF3D7_1341600,PF3D7_1369000,	62.5	2.15	0.00557337	0.117895
											GO:1901606	alpha-amino acid catabolic process	10	8	PF3D7_0405700,PF3D7_0608800,PF3D7_0802000,PF3D7_0906500,PF3D7_1240000,PF3D7_1308200,PF3D7_1365500,PF3D7_1456100,	80	2.52	0.00239903	0.0494799			GO:0035891	exit from host cell	28	15	PF3D7_0206200,PF3D7_0217500,PF3D7_0304600,PF3D7_0806300,PF3D7_1014100,PF3D7_1021800,PF3D7_1028700,PF3D7_1108600,PF3D7_1138400,PF3D7_1216500,PF3D7_1231400,PF3D7_1247800,PF3D7_1414400,PF3D7_1418100,PF3D7_1449000,	53.6	1.84	0.00559381	0.117895
											GO:0016556	mRNA modification	10	8	PF3D7_0516300,PF3D7_0729500,PF3D7_0804600,PF3D7_1018000,PF3D7_1035000,PF3D7_1230800,PF3D7_1235500,PF3D7_1417500,	80	2.52	0.00239903	0.0494799			GO:0007154	cell communication	102	42	PF3D7_0106800,PF3D7_0107800,PF3D7_0217500,PF3D7_0310100,PF3D7_0312400,PF3D7_0419900,PF3D7_0500900,PF3D7_0503200,PF3D7_0515300,PF3D7_0628200,PF3D7_0717500,PF3D7_0724000,PF3D7_0802800,PF3D7_0805700,PF3D7_0902100,PF3D7_0911300,PF3D7_0917900,PF3D7_0922800,PF3D7_0934800,PF3D7_1007200,PF3D7_1032500,PF3D7_1104900,PF3D7_1105500,PF3D7_1112100,PF3D7_1121900,PF3D7_1123100,PF3D7_1126100,PF3D7_1129600,PF3D7_1…	41.2	1.41	0.00562146	0.117895
											GO:0065002	intracellular protein transmembrane transport	18	12	PF3D7_0513500,PF3D7_0617000,PF3D7_0724400,PF3D7_0726900,PF3D7_1124700,PF3D7_1125400,PF3D7_1318800,PF3D7_1346100,PF3D7_1353700,PF3D7_1356200,PF3D7_1434700,PF3D7_1450100,	66.7	2.1	0.00245813	0.0500045			GO:0006511	ubiquitin-dependent protein catabolic process	103	42	PF3D7_0108000,PF3D7_0205900,PF3D7_0212900,PF3D7_0305700,PF3D7_0317700,PF3D7_0319100,PF3D7_0601600,PF3D7_0608500,PF3D7_0619400,PF3D7_0624500,PF3D7_0627300,PF3D7_0727400,PF3D7_0728100,PF3D7_0803800,PF3D7_0808300,PF3D7_0811000,PF3D7_0917900,PF3D7_1014300,PF3D7_1026400,PF3D7_1032500,PF3D7_1033900,PF3D7_1117100,PF3D7_1119400,PF3D7_1123200,PF3D7_1130400,PF3D7_1202600,PF3D7_1211800,PF3D7_1225800,PF3D7_1…	40.8	1.4	0.00688618	0.123126
											GO:0090502	RNA phosphodiester bond hydrolysis, endonucleolytic	16	11	PF3D7_0106700,PF3D7_0709600,PF3D7_0720100,PF3D7_0825500,PF3D7_1013100,PF3D7_1124800,PF3D7_1144000,PF3D7_1367400,PF3D7_1451900,PF3D7_1465300,PF3D7_1471000,	68.8	2.16	0.00260809	0.0516402			GO:0000725	recombinational repair	26	14	PF3D7_0107800,PF3D7_0416300,PF3D7_0419300,PF3D7_0514100,PF3D7_0527000,PF3D7_0705400,PF3D7_0803400,PF3D7_1037000,PF3D7_1211700,PF3D7_1317100,PF3D7_1335500,PF3D7_1368800,PF3D7_1417800,PF3D7_1451300,	53.8	1.85	0.0069555	0.123126
											GO:0000469	cleavage involved in rRNA processing	16	11	PF3D7_0106700,PF3D7_0410400,PF3D7_0720100,PF3D7_0825500,PF3D7_1013100,PF3D7_1124800,PF3D7_1144000,PF3D7_1307000,PF3D7_1367400,PF3D7_1451900,PF3D7_1471000,	68.8	2.16	0.00260809	0.0516402			GO:0019941	modification-dependent protein catabolic process	106	43	PF3D7_0108000,PF3D7_0205900,PF3D7_0212900,PF3D7_0305700,PF3D7_0317700,PF3D7_0319100,PF3D7_0601600,PF3D7_0608500,PF3D7_0619400,PF3D7_0624500,PF3D7_0627300,PF3D7_0727400,PF3D7_0728100,PF3D7_0803800,PF3D7_0808300,PF3D7_0811000,PF3D7_0917900,PF3D7_1014300,PF3D7_1026400,PF3D7_1032500,PF3D7_1033900,PF3D7_1117100,PF3D7_1119400,PF3D7_1123200,PF3D7_1130400,PF3D7_1202600,PF3D7_1211800,PF3D7_1225800,PF3D7_1…	40.6	1.39	0.00701293	0.123126
											GO:0006839	mitochondrial transport	27	16	PF3D7_0513500,PF3D7_0523100,PF3D7_0524700,PF3D7_0608310,PF3D7_0617000,PF3D7_0724400,PF3D7_0726900,PF3D7_1015600,PF3D7_1124700,PF3D7_1125400,PF3D7_1208600,PF3D7_1353700,PF3D7_1356200,PF3D7_1368600,PF3D7_1421500,PF3D7_1434700,	59.3	1.86	0.00287898	0.0555232			GO:0090066	regulation of anatomical structure size	4	4	PF3D7_0517600,PF3D7_0528500,PF3D7_0713400,PF3D7_0932200,	100	3.43	0.00717555	0.123126
											GO:0009408	response to heat	27	16	PF3D7_0113700,PF3D7_0213100,PF3D7_0409400,PF3D7_0708400,PF3D7_0708500,PF3D7_0708800,PF3D7_0816600,PF3D7_0818900,PF3D7_1116800,PF3D7_1118200,PF3D7_1211400,PF3D7_1215300,PF3D7_1304500,PF3D7_1437900,PF3D7_1438900,PF3D7_1443900,	59.3	1.86	0.00287898	0.0555232			GO:0046513	ceramide biosynthetic process	4	4	PF3D7_0625000,PF3D7_0625100,PF3D7_1403700,PF3D7_1415700,	100	3.43	0.00717555	0.123126
											GO:0006749	glutathione metabolic process	5	5	PF3D7_0512200,PF3D7_0918900,PF3D7_1113700,PF3D7_1121600,PF3D7_1419300,	100	3.14	0.00323567	0.0600621			GO:0006672	ceramide metabolic process	4	4	PF3D7_0625000,PF3D7_0625100,PF3D7_1403700,PF3D7_1415700,	100	3.43	0.00717555	0.123126
											GO:0006207	'de novo' pyrimidine nucleobase biosynthetic process	5	5	PF3D7_0512700,PF3D7_0603300,PF3D7_1023200,PF3D7_1308200,PF3D7_1472900,	100	3.14	0.00323567	0.0600621			GO:0006490	oligosaccharide-lipid intermediate biosynthetic process	4	4	PF3D7_0211600,PF3D7_0321200,PF3D7_0806400,PF3D7_1455900,	100	3.43	0.00717555	0.123126
											GO:0000447	endonucleolytic cleavage in ITS1 to separate SSU-rRNA from 5.8S rRNA and LSU-rRNA from tricistronic rRNA transcript (SSU-rRNA, 5.8S rRNA, LSU-rRNA)	5	5	PF3D7_0720100,PF3D7_0825500,PF3D7_1124800,PF3D7_1144000,PF3D7_1367400,	100	3.14	0.00323567	0.0600621			GO:0007009	plasma membrane organization	4	4	PF3D7_0806300,PF3D7_1011300,PF3D7_1022700,PF3D7_1455600,	100	3.43	0.00717555	0.123126
											GO:0006403	RNA localization	21	13	PF3D7_0205400,PF3D7_0410400,PF3D7_0419600,PF3D7_0519000,PF3D7_0617200,PF3D7_0804300,PF3D7_0912500,PF3D7_0922700,PF3D7_1117700,PF3D7_1307000,PF3D7_1315900,PF3D7_1422400,PF3D7_1459000,	61.9	1.95	0.00423749	0.0776874			GO:0032535	regulation of cellular component size	4	4	PF3D7_0517600,PF3D7_0528500,PF3D7_0713400,PF3D7_0932200,	100	3.43	0.00717555	0.123126
											GO:0031167	rRNA methylation	19	12	PF3D7_0522300,PF3D7_0622500,PF3D7_0821500,PF3D7_1020400,PF3D7_1111000,PF3D7_1129400,PF3D7_1225500,PF3D7_1230600,PF3D7_1249900,PF3D7_1354300,PF3D7_1407100,PF3D7_1415800,	63.2	1.99	0.00475589	0.0851499			GO:1902315	nuclear cell cycle DNA replication initiation	4	4	PF3D7_0411900,PF3D7_0527000,PF3D7_1317100,PF3D7_1417800,	100	3.43	0.00717555	0.123126
											GO:0009266	response to temperature stimulus	28	16	PF3D7_0113700,PF3D7_0213100,PF3D7_0409400,PF3D7_0708400,PF3D7_0708500,PF3D7_0708800,PF3D7_0816600,PF3D7_0818900,PF3D7_1116800,PF3D7_1118200,PF3D7_1211400,PF3D7_1215300,PF3D7_1304500,PF3D7_1437900,PF3D7_1438900,PF3D7_1443900,	57.1	1.8	0.00475922	0.0851499			GO:1902750	negative regulation of cell cycle G2/M phase transition	4	4	PF3D7_0107800,PF3D7_0503200,PF3D7_1203000,PF3D7_1433900,	100	3.43	0.00717555	0.123126
											GO:0020027	hemoglobin metabolic process	7	6	PF3D7_1360800,PF3D7_1407800,PF3D7_1407900,PF3D7_1408000,PF3D7_1454400,PF3D7_1458000,	85.7	2.7	0.00523187	0.0914038			GO:0044818	mitotic G2/M transition checkpoint	4	4	PF3D7_0107800,PF3D7_0503200,PF3D7_1203000,PF3D7_1433900,	100	3.43	0.00717555	0.123126
											GO:0042540	hemoglobin catabolic process	7	6	PF3D7_1360800,PF3D7_1407800,PF3D7_1407900,PF3D7_1408000,PF3D7_1454400,PF3D7_1458000,	85.7	2.7	0.00523187	0.0914038			GO:0010972	negative regulation of G2/M transition of mitotic cell cycle	4	4	PF3D7_0107800,PF3D7_0503200,PF3D7_1203000,PF3D7_1433900,	100	3.43	0.00717555	0.123126
											GO:0016054	organic acid catabolic process	15	10	PF3D7_0405700,PF3D7_0608800,PF3D7_0802000,PF3D7_0906500,PF3D7_1240000,PF3D7_1308200,PF3D7_1365500,PF3D7_1450900,PF3D7_1454700,PF3D7_1456100,	66.7	2.1	0.00577052	0.0984968			GO:1902975	mitotic DNA replication initiation	4	4	PF3D7_0411900,PF3D7_0527000,PF3D7_1317100,PF3D7_1417800,	100	3.43	0.00717555	0.123126
											GO:0046395	carboxylic acid catabolic process	15	10	PF3D7_0405700,PF3D7_0608800,PF3D7_0802000,PF3D7_0906500,PF3D7_1240000,PF3D7_1308200,PF3D7_1365500,PF3D7_1450900,PF3D7_1454700,PF3D7_1456100,	66.7	2.1	0.00577052	0.0984968			GO:1902292	cell cycle DNA replication initiation	4	4	PF3D7_0411900,PF3D7_0527000,PF3D7_1317100,PF3D7_1417800,	100	3.43	0.00717555	0.123126
											GO:0006098	pentose-phosphate shunt	9	7	PF3D7_0514600,PF3D7_0610800,PF3D7_1325100,PF3D7_1436000,PF3D7_1439900,PF3D7_1453800,PF3D7_1454700,	77.8	2.45	0.006132	0.103478			GO:0006488	dolichol-linked oligosaccharide biosynthetic process	4	4	PF3D7_0211600,PF3D7_0321200,PF3D7_0806400,PF3D7_1455900,	100	3.43	0.00717555	0.123126
											GO:0006739	NADP metabolic process	11	8	PF3D7_0514600,PF3D7_0610800,PF3D7_1325100,PF3D7_1345700,PF3D7_1436000,PF3D7_1439900,PF3D7_1453800,PF3D7_1454700,	72.7	2.29	0.00634437	0.104682			GO:0006119	oxidative phosphorylation	12	8	PF3D7_0927800,PF3D7_1012300,PF3D7_1235700,PF3D7_1426900,PF3D7_1430900,PF3D7_1439400,PF3D7_1462700,PF3D7_1465000,	66.7	2.29	0.00773213	0.131186
											GO:0000466	maturation of 5.8S rRNA from tricistronic rRNA transcript (SSU-rRNA, 5.8S rRNA, LSU-rRNA)	11	8	PF3D7_0410400,PF3D7_0720100,PF3D7_0825500,PF3D7_1124800,PF3D7_1144000,PF3D7_1307000,PF3D7_1354300,PF3D7_1367400,	72.7	2.29	0.00634437	0.104682			GO:0016567	protein ubiquitination	42	20	PF3D7_0215100,PF3D7_0305700,PF3D7_0319100,PF3D7_0601600,PF3D7_0606200,PF3D7_0624500,PF3D7_0728100,PF3D7_0811000,PF3D7_1033900,PF3D7_1119400,PF3D7_1203900,PF3D7_1205500,PF3D7_1211800,PF3D7_1217600,PF3D7_1225800,PF3D7_1243700,PF3D7_1245300,PF3D7_1333200,PF3D7_1345500,PF3D7_1356300,	47.6	1.63	0.00830801	0.13939
											GO:0071806	protein transmembrane transport	20	12	PF3D7_0513500,PF3D7_0617000,PF3D7_0724400,PF3D7_0726900,PF3D7_1124700,PF3D7_1125400,PF3D7_1318800,PF3D7_1346100,PF3D7_1353700,PF3D7_1356200,PF3D7_1434700,PF3D7_1450100,	60	1.89	0.00848571	0.138476			GO:0016485	protein processing	24	13	PF3D7_0317300,PF3D7_0320700,PF3D7_0418000,PF3D7_0506900,PF3D7_0507200,PF3D7_0618600,PF3D7_0904400,PF3D7_0933600,PF3D7_1114100,PF3D7_1136900,PF3D7_1212600,PF3D7_1331300,PF3D7_1457000,	54.2	1.86	0.00865587	0.140599
											GO:0006418	tRNA aminoacylation for protein translation	39	20	PF3D7_0102900,PF3D7_0211800,PF3D7_0622800,PF3D7_0717700,PF3D7_0807900,PF3D7_1015200,PF3D7_1034900,PF3D7_1104000,PF3D7_1126000,PF3D7_1213800,PF3D7_1331700,PF3D7_1332900,PF3D7_1336900,PF3D7_1349200,PF3D7_1350100,PF3D7_1367700,PF3D7_1416800,PF3D7_1420400,PF3D7_1442300,PF3D7_1461900,	51.3	1.61	0.00861911	0.139124			GO:0006465	signal peptide processing	10	7	PF3D7_0320700,PF3D7_0506900,PF3D7_0618600,PF3D7_0904400,PF3D7_1114100,PF3D7_1331300,PF3D7_1457000,	70	2.4	0.00881112	0.140599
											GO:0033365	protein localization to organelle	70	32	PF3D7_0314100,PF3D7_0419600,PF3D7_0513500,PF3D7_0523100,PF3D7_0524000,PF3D7_0524700,PF3D7_0608310,PF3D7_0617000,PF3D7_0724400,PF3D7_0726900,PF3D7_0729000,PF3D7_0812400,PF3D7_0815200,PF3D7_1015600,PF3D7_1017400,PF3D7_1105200,PF3D7_1117700,PF3D7_1124700,PF3D7_1125400,PF3D7_1136400,PF3D7_1208600,PF3D7_1318800,PF3D7_1346100,PF3D7_1353700,PF3D7_1356200,PF3D7_1366600,PF3D7_1368600,PF3D7_1412300,PF3D7_1…	45.7	1.44	0.00970241	0.154926			GO:0030163	protein catabolic process	131	51	PF3D7_0108000,PF3D7_0205900,PF3D7_0207400,PF3D7_0207800,PF3D7_0207900,PF3D7_0208000,PF3D7_0212900,PF3D7_0305700,PF3D7_0317700,PF3D7_0319100,PF3D7_0404700,PF3D7_0601600,PF3D7_0608500,PF3D7_0619400,PF3D7_0624500,PF3D7_0627300,PF3D7_0727400,PF3D7_0728100,PF3D7_0803800,PF3D7_0808300,PF3D7_0811000,PF3D7_0812100,PF3D7_0902800,PF3D7_0917900,PF3D7_1014300,PF3D7_1026400,PF3D7_1032500,PF3D7_1033900,PF3D7_1…	38.9	1.34	0.00909544	0.140599
																						GO:1901565	organonitrogen compound catabolic process	155	59	PF3D7_0108000,PF3D7_0205900,PF3D7_0207400,PF3D7_0207800,PF3D7_0207900,PF3D7_0208000,PF3D7_0212900,PF3D7_0305700,PF3D7_0317700,PF3D7_0319100,PF3D7_0404700,PF3D7_0504600,PF3D7_0601600,PF3D7_0608500,PF3D7_0619400,PF3D7_0624500,PF3D7_0627300,PF3D7_0727400,PF3D7_0728100,PF3D7_0729100,PF3D7_0803800,PF3D7_0808300,PF3D7_0811000,PF3D7_0812100,PF3D7_0831800,PF3D7_0902800,PF3D7_0917900,PF3D7_1014300,PF3D7_1…	38.1	1.31	0.00913962	0.140599
																						GO:0006267	pre-replicative complex assembly involved in nuclear cell cycle DNA replication	6	5	PF3D7_0527000,PF3D7_0705400,PF3D7_1211700,PF3D7_1317100,PF3D7_1417800,	83.3	2.86	0.00948342	0.140599
																						GO:0034204	lipid translocation	6	5	PF3D7_0319000,PF3D7_1022700,PF3D7_1138400,PF3D7_1223400,PF3D7_1468600,	83.3	2.86	0.00948342	0.140599
																						GO:0007076	mitotic chromosome condensation	6	5	PF3D7_0509100,PF3D7_0917000,PF3D7_1304000,PF3D7_1318400,PF3D7_1403100,	83.3	2.86	0.00948342	0.140599
																						GO:1902299	pre-replicative complex assembly involved in cell cycle DNA replication	6	5	PF3D7_0527000,PF3D7_0705400,PF3D7_1211700,PF3D7_1317100,PF3D7_1417800,	83.3	2.86	0.00948342	0.140599
																						GO:0045332	phospholipid translocation	6	5	PF3D7_0319000,PF3D7_1022700,PF3D7_1138400,PF3D7_1223400,PF3D7_1468600,	83.3	2.86	0.00948342	0.140599
																						GO:0001578	microtubule bundle formation	8	6	PF3D7_0111000,PF3D7_0419000,PF3D7_0828700,PF3D7_0905300,PF3D7_1104600,PF3D7_1426300,	75	2.57	0.00959053	0.140599
																						GO:0051235	maintenance of location	8	6	PF3D7_0321900,PF3D7_0932200,PF3D7_1223700,PF3D7_1330400,PF3D7_1343800,PF3D7_1346400,	75	2.57	0.00959053	0.140599
																						GO:0051651	maintenance of location in cell	8	6	PF3D7_0321900,PF3D7_0932200,PF3D7_1223700,PF3D7_1330400,PF3D7_1343800,PF3D7_1346400,	75	2.57	0.00959053	0.140599
																						GO:0035082	axoneme assembly	8	6	PF3D7_0111000,PF3D7_0419000,PF3D7_0828700,PF3D7_0905300,PF3D7_1104600,PF3D7_1426300,	75	2.57	0.00959053	0.140599

## Sheet: MRPL23 day4 KD
				DOWNREGULATED KEGG IDS								Downregulated GO IDs											Upregulated GO IDs
											ID	Name	Bgd count	Result count	Result gene list	Pct of bgd	Fold enrichment	P-value	Benjamini			ID	Name	Bgd count	Result count	Result gene list	Pct of bgd	Fold enrichment	P-value	Benjamini
KEGGID	Description	GeneRatio	BgRatio	pvalue	padj	geneID	geneName	keggID	Count		GO:0006261	DNA-dependent DNA replication	47	36	PF3D7_0215800,PF3D7_0218000,PF3D7_0308000,PF3D7_0409600,PF3D7_0411900,PF3D7_0503200,PF3D7_0527000,PF3D7_0604600,PF3D7_0625300,PF3D7_0630300,PF3D7_0705300,PF3D7_0705400,PF3D7_0904800,PF3D7_0910900,PF3D7_0926900,PF3D7_1111100,PF3D7_1112600,PF3D7_1203000,PF3D7_1211300,PF3D7_1211700,PF3D7_1226600,PF3D7_1241700,PF3D7_1304100,PF3D7_1305000,PF3D7_1308100,PF3D7_1317100,PF3D7_1347100,PF3D7_1355100,PF3D7_1…	76.6	2.34	7.54225e-10	1.22034e-06			GO:0022613	ribonucleoprotein complex biogenesis	215	123	PF3D7_0106400,PF3D7_0106700,PF3D7_0109700,PF3D7_0203700,PF3D7_0218400,PF3D7_0303100,PF3D7_0308900,PF3D7_0323700,PF3D7_0403700,PF3D7_0409100,PF3D7_0409800,PF3D7_0410400,PF3D7_0418700,PF3D7_0419800,PF3D7_0420100,PF3D7_0517000,PF3D7_0520700,PF3D7_0521500,PF3D7_0522300,PF3D7_0526300,PF3D7_0610100,PF3D7_0612900,PF3D7_0619900,PF3D7_0627900,PF3D7_0629600,PF3D7_0630500,PF3D7_0630900,PF3D7_0707900,PF3D7_0…	57.2	1.84	4.04587e-16	5.85437e-13
pfa03030	DNA replication	25|395	29|977	3.3716e-07	1.61837e-05	PF3D7_1361900/PF3D7_1417800/PF3D7_1317100/PF3D7_1241700/PF3D7_0527000/PF3D7_0705400/PF3D7_1355100/PF3D7_1463200/PF3D7_1111100/PF3D7_0411900/PF3D7_1211700/PF3D7_0408500/PF3D7_0218000/PF3D7_0219600/PF3D7_1226600/PF3D7_0630300/PF3D7_0910900/PF3D7_1438700/PF3D7_0308000/PF3D7_0623900/PF3D7_1463300/PF3D7_1411400/PF3D7_0625300/PF3D7_0409600/PF3D7_1304100	PCNA1/MCM2/MCM4/RFC4/MCM3/MCM7/MCM6/RFC3/RFC5/-/MCM5/FEN1/RFC2/RFC1/PCNA2/-/-/-/-/-/-/PREX/-/RPA1/LigI	pfa:PF13_0328/pfa:PF14_0177/pfa:PF13_0095/pfa:PFL2005w/pfa:PFE1345c/pfa:PF07_0023/pfa:PF13_0291/pfa:PF14_0601/pfa:PF11_0117/pfa:PFD0590c/pfa:PFL0580w/pfa:PFD0420c/pfa:PFB0840w/pfa:PFB0895c/pfa:PFL1285c/pfa:PFF1470c/pfa:PFI0530c/pfa:PF14_0366/pfa:PFC0340w/pfa:PFF1150w/pfa:PF14_0602/pfa:PF14_0112/pfa:PFF1225c/pfa:PFD0470c/pfa:MAL13P1.22	25		GO:0006281	DNA repair	90	52	PF3D7_0110400,PF3D7_0203300,PF3D7_0218000,PF3D7_0219600,PF3D7_0305600,PF3D7_0305700,PF3D7_0409600,PF3D7_0419300,PF3D7_0505500,PF3D7_0506300,PF3D7_0509500,PF3D7_0513600,PF3D7_0514100,PF3D7_0527000,PF3D7_0527100,PF3D7_0604600,PF3D7_0605800,PF3D7_0614800,PF3D7_0623900,PF3D7_0630300,PF3D7_0705400,PF3D7_0803400,PF3D7_0812600,PF3D7_0817400,PF3D7_0904800,PF3D7_1037000,PF3D7_1107400,PF3D7_1111100,PF3D7_1…	57.8	1.76	7.38153e-07	0.000472401			GO:0016072	rRNA metabolic process	115	77	PF3D7_0106400,PF3D7_0106700,PF3D7_0109700,PF3D7_0203700,PF3D7_0209200,PF3D7_0218400,PF3D7_0303100,PF3D7_0323700,PF3D7_0410400,PF3D7_0418700,PF3D7_0419800,PF3D7_0420100,PF3D7_0521500,PF3D7_0522300,PF3D7_0526300,PF3D7_0627900,PF3D7_0629600,PF3D7_0630900,PF3D7_0707900,PF3D7_0720000,PF3D7_0720100,PF3D7_0722600,PF3D7_0801500,PF3D7_0802300,PF3D7_0813900,PF3D7_0818800,PF3D7_0821500,PF3D7_0825500,PF3D7_0…	67	2.15	1.23784e-15	6.46809e-13
pfa03050	Proteasome	28|395	35|977	1.3711e-06	3.15283e-05	PF3D7_0727400/PF3D7_1353800/PF3D7_0807500/PF3D7_1328100/PF3D7_1414000/PF3D7_0317800/PF3D7_0317000/PF3D7_0518300/PF3D7_0931800/PF3D7_1008400/PF3D7_0608500/PF3D7_1338100/PF3D7_0912900/PF3D7_1248900/PF3D7_1017900/PF3D7_1130400/PF3D7_0721800/PF3D7_1470900/PF3D7_1353900/PF3D7_1129200/PF3D7_0803800/PF3D7_1011400/PF3D7_0807800/PF3D7_1368100/PF3D7_0413600/PF3D7_1474800/PF3D7_0312300/PF3D7_1306400	-/-/-/-/RPN13/-/-/-/-/RPT2/-/RPN3/RPN8/RPT6/RPN5/RPT5/-/-/-/RPN7/-/-/RPN10/RPN11/RPT3/-/RPN12/RPT4	pfa:PF07_0112/pfa:PF13_0282/pfa:MAL8P1.128/pfa:PF13_0156/pfa:PF14_0138/pfa:PFC0785c/pfa:PFC0745c/pfa:PFE0915c/pfa:PFI1545c/pfa:PF10_0081/pfa:PFF0420c/pfa:MAL13P1.190/pfa:PFI0630w/pfa:PFL2345c/pfa:PF10_0174/pfa:PF11_0314/pfa:MAL7P1.117/pfa:PF14_0676/pfa:MAL13P1.270/pfa:PF11_0303/pfa:MAL8P1.142/pfa:PF10_0111/pfa:PF08_0109/pfa:MAL13P1.343/pfa:PFD0665c/pfa:PF14_0716/pfa:PFC0520w/pfa:PF13_0033	28		GO:0022402	cell cycle process	77	46	PF3D7_0107000,PF3D7_0203300,PF3D7_0303500,PF3D7_0309200,PF3D7_0316500,PF3D7_0411900,PF3D7_0414000,PF3D7_0501800,PF3D7_0503200,PF3D7_0505500,PF3D7_0509100,PF3D7_0509500,PF3D7_0527000,PF3D7_0605800,PF3D7_0616200,PF3D7_0619400,PF3D7_0705400,PF3D7_0728100,PF3D7_0803400,PF3D7_0803700,PF3D7_0809600,PF3D7_1105200,PF3D7_1107400,PF3D7_1113900,PF3D7_1130700,PF3D7_1135600,PF3D7_1139500,PF3D7_1203000,PF3D7_1…	59.7	1.82	8.75898e-07	0.000472401			GO:0006396	RNA processing	290	153	PF3D7_0105600,PF3D7_0106400,PF3D7_0106700,PF3D7_0109700,PF3D7_0203700,PF3D7_0209200,PF3D7_0218400,PF3D7_0302000,PF3D7_0303100,PF3D7_0308900,PF3D7_0323700,PF3D7_0403700,PF3D7_0409100,PF3D7_0410400,PF3D7_0418700,PF3D7_0419800,PF3D7_0420100,PF3D7_0422500,PF3D7_0503300,PF3D7_0513200,PF3D7_0516300,PF3D7_0519000,PF3D7_0520700,PF3D7_0521500,PF3D7_0522300,PF3D7_0524900,PF3D7_0526300,PF3D7_0610100,PF3D7_0…	52.8	1.69	1.64486e-15	6.46809e-13
pfa01100	Metabolic pathways	145|395	278|977	1.97052e-06	3.15283e-05	PF3D7_1029600/PF3D7_0520900/PF3D7_0922500/PF3D7_0626800/PF3D7_1012400/PF3D7_1015900/PF3D7_0922200/PF3D7_0513300/PF3D7_0802200/PF3D7_1235600/PF3D7_1462800/PF3D7_1034900/PF3D7_1127100/PF3D7_1108500/PF3D7_1235700/PF3D7_0628300/PF3D7_1405600/PF3D7_0217100/PF3D7_1015800/PF3D7_1446200/PF3D7_1251300/PF3D7_1454700/PF3D7_1008900/PF3D7_0409500/PF3D7_1135900/PF3D7_1439900/PF3D7_1032400/PF3D7_1366500/PF3D7_0…	ADA/SAHH/PGK/PyrK/HGPRT/ENO/SAMS/PNP/1-CysPxn/SHMT/GAPDH/MRScyt/dUTPase/SCS-alpha/-/CEPT/RNR/-/-/LAP/TMK/6PGD/AK1/-/-/TIM/PIGA/NDK/-/CYT1/-/-/COX15/-/-/PGM1/ACS7/COX17/KDH/DPA/TK/-/-/GDH2/IDH/HK/COQ5/-/ACS10/-/DHFR-TS/DEH/AMPD/COX2B/EK/WBP1/-/-/-/SDHA/-/LytB/STT3/CS/PIGM/-/GILP/-/ISPG/FBPA/-/DGAT/PPRD/-/-/UROD/AspAT/ALAS/ALG7/ACS9/INO1/-/PDEalpha/FPPS/GGPPS/-/ACS4/GST/GPI10/BCKDH-E2/DXR/COX5B/GPI…	pfa:PF10_0289/pfa:PFE1050w/pfa:PFI1105w/pfa:PFF1300w/pfa:PF10_0121/pfa:PF10_0155/pfa:PFI1090w/pfa:PFE0660c/pfa:PF08_0131/pfa:PFL1720w/pfa:PF14_0598/pfa:PF10_0340/pfa:PF11_0282/pfa:PF11_0097/pfa:PFL1725w/pfa:PFF1375c/pfa:PF14_0053/pfa:PFB0795w/pfa:PF10_0154/pfa:PF14_0439/pfa:PFL2465c/pfa:PF14_0520/pfa:PF10_0086/pfa:PFD0465c/pfa:PF11_0370/pfa:PF14_0378/pfa:PF10_0316/pfa:PF13_0349/pfa:MAL7P1.340/pfa…	145		GO:0006271	DNA strand elongation involved in DNA replication	15	14	PF3D7_0308000,PF3D7_0411900,PF3D7_0527000,PF3D7_0630300,PF3D7_0705400,PF3D7_1111100,PF3D7_1211300,PF3D7_1211700,PF3D7_1226600,PF3D7_1241700,PF3D7_1304100,PF3D7_1308100,PF3D7_1317100,PF3D7_1463200,	93.3	2.85	1.66271e-06	0.000538051			GO:0042254	ribosome biogenesis	172	103	PF3D7_0106400,PF3D7_0106700,PF3D7_0109700,PF3D7_0203700,PF3D7_0218400,PF3D7_0303100,PF3D7_0323700,PF3D7_0409800,PF3D7_0410400,PF3D7_0418700,PF3D7_0419800,PF3D7_0420100,PF3D7_0517000,PF3D7_0521500,PF3D7_0522300,PF3D7_0526300,PF3D7_0612900,PF3D7_0627900,PF3D7_0629600,PF3D7_0630500,PF3D7_0630900,PF3D7_0707900,PF3D7_0710600,PF3D7_0716100,PF3D7_0719600,PF3D7_0719700,PF3D7_0720000,PF3D7_0720100,PF3D7_0…	59.9	1.92	1.788e-15	6.46809e-13
pfa00563	Glycosylphosphatidylinositol (GPI)-anchor biosynthesis	9|395	10|977	0.00175162	0.0155084	PF3D7_1032400/PF3D7_0911000/PF3D7_0935300/PF3D7_1210900/PF3D7_1341600/PF3D7_0618900/PF3D7_0624700/PF3D7_1247300/PF3D7_1330700	PIGA/-/-/PIGM/GPI10/GPI1/PIGL/-/-	pfa:PF10_0316/pfa:PFI0535w/pfa:PFI1705w/pfa:PFL0540w/pfa:MAL13P1.210/pfa:PFF0915w/pfa:PFF1190c/pfa:PFL2270w/pfa:MAL13P1.165	9		GO:0022616	DNA strand elongation	15	14	PF3D7_0308000,PF3D7_0411900,PF3D7_0527000,PF3D7_0630300,PF3D7_0705400,PF3D7_1111100,PF3D7_1211300,PF3D7_1211700,PF3D7_1226600,PF3D7_1241700,PF3D7_1304100,PF3D7_1308100,PF3D7_1317100,PF3D7_1463200,	93.3	2.85	1.66271e-06	0.000538051			GO:0034470	ncRNA processing	164	99	PF3D7_0106400,PF3D7_0106700,PF3D7_0109700,PF3D7_0203700,PF3D7_0209200,PF3D7_0218400,PF3D7_0303100,PF3D7_0323700,PF3D7_0410400,PF3D7_0418700,PF3D7_0419800,PF3D7_0420100,PF3D7_0513200,PF3D7_0516300,PF3D7_0521500,PF3D7_0522300,PF3D7_0524900,PF3D7_0526300,PF3D7_0622200,PF3D7_0627900,PF3D7_0629600,PF3D7_0630900,PF3D7_0707900,PF3D7_0709600,PF3D7_0717400,PF3D7_0720000,PF3D7_0720100,PF3D7_0722600,PF3D7_0…	60.4	1.94	3.11755e-15	9.0222e-13
pfa03410	Base excision repair	12|395	15|977	0.00200495	0.0155084	PF3D7_1361900/PF3D7_0408500/PF3D7_1226600/PF3D7_0630300/PF3D7_1415000/PF3D7_0614800/PF3D7_0308000/PF3D7_1332600/PF3D7_1411400/PF3D7_0625300/PF3D7_1467100/PF3D7_1304100	PCNA1/FEN1/PCNA2/-/UDG/NTHL1/-/APN1/PREX/-/MAG/LigI	pfa:PF13_0328/pfa:PFD0420c/pfa:PFL1285c/pfa:PFF1470c/pfa:PF14_0148/pfa:PFF0715c/pfa:PFC0340w/pfa:PF13_0176/pfa:PF14_0112/pfa:PFF1225c/pfa:PF14_0639/pfa:MAL13P1.22	12		GO:0000278	mitotic cell cycle	71	41	PF3D7_0107000,PF3D7_0303500,PF3D7_0307500,PF3D7_0309200,PF3D7_0316500,PF3D7_0317200,PF3D7_0411900,PF3D7_0414000,PF3D7_0501800,PF3D7_0503200,PF3D7_0509100,PF3D7_0509500,PF3D7_0527000,PF3D7_0616200,PF3D7_0619400,PF3D7_0630300,PF3D7_0728100,PF3D7_0803700,PF3D7_0903700,PF3D7_1008700,PF3D7_1105200,PF3D7_1105500,PF3D7_1130700,PF3D7_1135600,PF3D7_1203000,PF3D7_1228300,PF3D7_1304000,PF3D7_1305000,PF3D7_1…	57.7	1.76	1.13737e-05	0.00275588			GO:0006364	rRNA processing	111	74	PF3D7_0106400,PF3D7_0106700,PF3D7_0109700,PF3D7_0203700,PF3D7_0218400,PF3D7_0303100,PF3D7_0323700,PF3D7_0410400,PF3D7_0418700,PF3D7_0419800,PF3D7_0420100,PF3D7_0521500,PF3D7_0522300,PF3D7_0526300,PF3D7_0627900,PF3D7_0629600,PF3D7_0630900,PF3D7_0707900,PF3D7_0720000,PF3D7_0720100,PF3D7_0722600,PF3D7_0801500,PF3D7_0802300,PF3D7_0813900,PF3D7_0818800,PF3D7_0821500,PF3D7_0825500,PF3D7_0914000,PF3D7_0…	66.7	2.14	6.53565e-15	1.57618e-12
pfa04146	Peroxisome	12|395	15|977	0.00200495	0.0155084	PF3D7_1200700/PF3D7_1345700/PF3D7_0525100/PF3D7_0814900/PF3D7_0623500/PF3D7_0215000/PF3D7_1372400/PF3D7_0731600/PF3D7_1238800/PF3D7_0215300/PF3D7_0301000/PF3D7_1479000	ACS7/IDH/ACS10/FeSOD/SOD2/ACS9/ACS4/ACS5/ACS11/ACS8/ACS2/ACS1a	pfa:PFL0035c/pfa:PF13_0242/pfa:PFE1250w/pfa:PF08_0071/pfa:PFF1130c/pfa:PFB0685c/pfa:MAL13P1.485/pfa:PF07_0129/pfa:PFL1880w/pfa:PFB0695c/pfa:PFC0050c/pfa:PF14_0761	12		GO:0015985	energy coupled proton transport, down electrochemical gradient	13	12	PF3D7_0217100,PF3D7_0705900,PF3D7_0715500,PF3D7_0927800,PF3D7_1024300,PF3D7_1140100,PF3D7_1142800,PF3D7_1147700,PF3D7_1235700,PF3D7_1310000,PF3D7_1311300,PF3D7_1462700,	92.3	2.81	1.36261e-05	0.00275588			GO:0052126	movement in host environment	120	77	PF3D7_0104000,PF3D7_0206200,PF3D7_0207500,PF3D7_0207600,PF3D7_0208900,PF3D7_0209000,PF3D7_0210600,PF3D7_0214900,PF3D7_0304000,PF3D7_0304600,PF3D7_0315200,PF3D7_0323400,PF3D7_0404400,PF3D7_0404700,PF3D7_0404900,PF3D7_0423400,PF3D7_0424100,PF3D7_0501600,PF3D7_0507300,PF3D7_0507500,PF3D7_0508000,PF3D7_0517600,PF3D7_0612700,PF3D7_0616500,PF3D7_0620000,PF3D7_0629300,PF3D7_0707300,PF3D7_0722200,PF3D7_0…	64.2	2.06	4.2336e-14	8.75146e-12
pfa01212	Fatty acid metabolism	17|395	24|977	0.00226165	0.0155084	PF3D7_1135900/PF3D7_1200700/PF3D7_0525100/PF3D7_1331600/PF3D7_1450900/PF3D7_0422000/PF3D7_0215000/PF3D7_1372400/PF3D7_0731600/PF3D7_0605900/PF3D7_0922900/PF3D7_0626300/PF3D7_1238800/PF3D7_0215300/PF3D7_0301000/PF3D7_0211400/PF3D7_1479000	-/ACS7/ACS10/DEH/-/-/ACS9/ACS4/ACS5/-/FabG/FabB/FabF/ACS11/ACS8/ACS2/KASIII/ACS1a	pfa:PF11_0370/pfa:PFL0035c/pfa:PFE1250w/pfa:MAL13P1.168/pfa:PF14_0484/pfa:PFD1035w/pfa:PFB0685c/pfa:MAL13P1.485/pfa:PF07_0129/pfa:PFF0290w/pfa:PFI1125c/pfa:PFF1275c/pfa:PFL1880w/pfa:PFB0695c/pfa:PFC0050c/pfa:PFB0505c/pfa:PF14_0761	17		GO:0015986	ATP synthesis coupled proton transport	13	12	PF3D7_0217100,PF3D7_0705900,PF3D7_0715500,PF3D7_0927800,PF3D7_1024300,PF3D7_1140100,PF3D7_1142800,PF3D7_1147700,PF3D7_1235700,PF3D7_1310000,PF3D7_1311300,PF3D7_1462700,	92.3	2.81	1.36261e-05	0.00275588			GO:0044409	entry into host	103	67	PF3D7_0104000,PF3D7_0208900,PF3D7_0209000,PF3D7_0210600,PF3D7_0214900,PF3D7_0304000,PF3D7_0304600,PF3D7_0315200,PF3D7_0323400,PF3D7_0404400,PF3D7_0404700,PF3D7_0404900,PF3D7_0423400,PF3D7_0424100,PF3D7_0501600,PF3D7_0507300,PF3D7_0508000,PF3D7_0517600,PF3D7_0612700,PF3D7_0616500,PF3D7_0620000,PF3D7_0629300,PF3D7_0707300,PF3D7_0722200,PF3D7_0801000,PF3D7_0808200,PF3D7_0818600,PF3D7_0819200,PF3D7_0…	65	2.09	7.84941e-13	1.41976e-10
pfa00071	Fatty acid degradation	10|395	12|977	0.00293373	0.0176024	PF3D7_1200700/PF3D7_0525100/PF3D7_1450900/PF3D7_0215000/PF3D7_1372400/PF3D7_0731600/PF3D7_1238800/PF3D7_0215300/PF3D7_0301000/PF3D7_1479000	ACS7/ACS10/-/ACS9/ACS4/ACS5/ACS11/ACS8/ACS2/ACS1a	pfa:PFL0035c/pfa:PFE1250w/pfa:PF14_0484/pfa:PFB0685c/pfa:MAL13P1.485/pfa:PF07_0129/pfa:PFL1880w/pfa:PFB0695c/pfa:PFC0050c/pfa:PF14_0761	10		GO:0006270	DNA replication initiation	15	13	PF3D7_0215800,PF3D7_0411900,PF3D7_0503200,PF3D7_0527000,PF3D7_0705300,PF3D7_0705400,PF3D7_1203000,PF3D7_1211300,PF3D7_1211700,PF3D7_1317100,PF3D7_1355100,PF3D7_1417800,PF3D7_1463300,	86.7	2.64	2.49859e-05	0.00449191			GO:0042274	ribosomal small subunit biogenesis	49	34	PF3D7_0106400,PF3D7_0106700,PF3D7_0109700,PF3D7_0418700,PF3D7_0420100,PF3D7_0629600,PF3D7_0719700,PF3D7_0720100,PF3D7_0721600,PF3D7_0722600,PF3D7_0801500,PF3D7_0802300,PF3D7_0813900,PF3D7_0818800,PF3D7_0821500,PF3D7_0825500,PF3D7_1005100,PF3D7_1013100,PF3D7_1020700,PF3D7_1021500,PF3D7_1124800,PF3D7_1144000,PF3D7_1217200,PF3D7_1302700,PF3D7_1307100,PF3D7_1317800,PF3D7_1333600,PF3D7_1367400,PF3D7_1…	69.4	2.23	3.53574e-08	5.68469e-06
pfa04141	Protein processing in endoplasmic reticulum	28|395	46|977	0.00334375	0.0178333	PF3D7_0827900/PF3D7_0831700/PF3D7_0917900/PF3D7_0708400/PF3D7_0818900/PF3D7_1304500/PF3D7_1367000/PF3D7_1203900/PF3D7_1222300/PF3D7_0619400/PF3D7_1437900/PF3D7_1361100/PF3D7_0921000/PF3D7_0214100/PF3D7_0919600/PF3D7_1438100/PF3D7_1116600/PF3D7_1134100/PF3D7_1032500/PF3D7_1230700/PF3D7_1422500/PF3D7_1318800/PF3D7_1468500/PF3D7_0726800/PF3D7_0728000/PF3D7_1444500/PF3D7_0916500/PF3D7_0822600	PDI8/HSP70x/BIP/HSP90/HSP70/-/SKP1/UBC/GRP94/-/HSP40/SEC24A/-/SEC31/WBP1/SEC62/STT3/PDI-11/Der1-2/SEC13/HRD1/SEC63/DER1-1/OST2/eIF2alpha/eIK1/UFD1/SEC23	pfa:MAL8P1.17/pfa:PF08_0054/pfa:PFI0875w/pfa:PF07_0029/pfa:PF08_0054/pfa:PF13_0021/pfa:MAL13P1.337/pfa:PFL0190w/pfa:PFL1070c/pfa:PFF0940c/pfa:PF14_0359/pfa:PF13_0324/pfa:PFI1030c/pfa:PFB0640c/pfa:PFI0960w/pfa:PF14_0361/pfa:PF11_0173/pfa:PF11_0352/pfa:PF10_0317/pfa:PFL1480w/pfa:PF14_0215/pfa:PF13_0102/pfa:PF14_0653/pfa:PF07_0109a/pfa:PF07_0117/pfa:PF14_0423/pfa:PFI0810c/pfa:PF08_0036	28		GO:0009165	nucleotide biosynthetic process	51	31	PF3D7_0111500,PF3D7_0217100,PF3D7_0417200,PF3D7_0515500,PF3D7_0629100,PF3D7_0705900,PF3D7_0715500,PF3D7_0927800,PF3D7_1015800,PF3D7_1024300,PF3D7_1127100,PF3D7_1140100,PF3D7_1142800,PF3D7_1147700,PF3D7_1235700,PF3D7_1251300,PF3D7_1310000,PF3D7_1311300,PF3D7_1327800,PF3D7_1329400,PF3D7_1350100,PF3D7_1354500,PF3D7_1366500,PF3D7_1404600,PF3D7_1405600,PF3D7_1420600,PF3D7_1437200,PF3D7_1437400,PF3D7_1…	60.8	1.85	3.40088e-05	0.00550262			GO:0000462	maturation of SSU-rRNA from tricistronic rRNA transcript (SSU-rRNA, 5.8S rRNA, LSU-rRNA)	23	20	PF3D7_0106400,PF3D7_0106700,PF3D7_0109700,PF3D7_0720100,PF3D7_0722600,PF3D7_0801500,PF3D7_0802300,PF3D7_0813900,PF3D7_0825500,PF3D7_1005100,PF3D7_1013100,PF3D7_1124800,PF3D7_1144000,PF3D7_1302700,PF3D7_1307100,PF3D7_1333600,PF3D7_1367400,PF3D7_1408600,PF3D7_1451900,PF3D7_1454600,	87	2.79	4.17209e-08	6.03701e-06
pfa00190	Oxidative phosphorylation	23|395	37|977	0.00539333	0.025888	PF3D7_1235700/PF3D7_0217100/PF3D7_0316300/PF3D7_0705900/PF3D7_1462700/PF3D7_0406100/PF3D7_1435000/PF3D7_0715500/PF3D7_1025600/PF3D7_1404100/PF3D7_1147700/PF3D7_1430900/PF3D7_1034400/PF3D7_1140100/PF3D7_1439400/PF3D7_0927800/PF3D7_1012300/PF3D7_0519300/PF3D7_1310000/PF3D7_1311300/PF3D7_0928000/PF3D7_1426900/PF3D7_1475300	-/-/PPase/-/CYT1/-/COX15/-/COX17/-/-/COX2B/SDHA/-/-/COX5B/QCR7/COX10/OSCP/-/COX6B/QCR6/COX11	pfa:PFL1725w/pfa:PFB0795w/pfa:PFC0710w.1/pfa:MAL7P1.340/pfa:PF14_0597/pfa:PFD0305c/pfa:PF14_0331/pfa:MAL7P1.75/pfa:PF10_0252/pfa:PF14_0038/pfa:PF11_0485/pfa:PF14_0288/pfa:PF10_0334/pfa:PF11_0412/pfa:PF14_0373/pfa:PFI1365w/pfa:PF10_0120/pfa:PFE0970w/pfa:MAL13P1.47/pfa:PF13_0061/pfa:PFI1375w/pfa:PF14_0248/pfa:PF14_0721	23		GO:0006753	nucleoside phosphate metabolic process	84	45	PF3D7_0111500,PF3D7_0217100,PF3D7_0217900,PF3D7_0413500,PF3D7_0415600,PF3D7_0417200,PF3D7_0515500,PF3D7_0624000,PF3D7_0627500,PF3D7_0629100,PF3D7_0705900,PF3D7_0715500,PF3D7_0720800,PF3D7_0927800,PF3D7_1008900,PF3D7_1015800,PF3D7_1021600,PF3D7_1024300,PF3D7_1108500,PF3D7_1120100,PF3D7_1127100,PF3D7_1140100,PF3D7_1142800,PF3D7_1147700,PF3D7_1209500,PF3D7_1235700,PF3D7_1251300,PF3D7_1310000,PF3D7_1…	53.6	1.63	5.77819e-05	0.00719988			GO:0030490	maturation of SSU-rRNA	32	25	PF3D7_0106400,PF3D7_0106700,PF3D7_0109700,PF3D7_0418700,PF3D7_0420100,PF3D7_0720100,PF3D7_0722600,PF3D7_0801500,PF3D7_0802300,PF3D7_0813900,PF3D7_0825500,PF3D7_1005100,PF3D7_1013100,PF3D7_1020700,PF3D7_1021500,PF3D7_1124800,PF3D7_1144000,PF3D7_1302700,PF3D7_1307100,PF3D7_1333600,PF3D7_1367400,PF3D7_1408600,PF3D7_1448000,PF3D7_1451900,PF3D7_1454600,	78.1	2.51	5.36293e-08	7.0547e-06
pfa03430	Mismatch repair	14|395	20|977	0.00673102	0.0293717	PF3D7_1361900/PF3D7_1241700/PF3D7_0505500/PF3D7_1463200/PF3D7_1111100/PF3D7_0218000/PF3D7_0219600/PF3D7_1226600/PF3D7_1117800/PF3D7_1427500/PF3D7_0308000/PF3D7_0409600/PF3D7_0514100/PF3D7_1304100	PCNA1/RFC4/MSH6/RFC3/RFC5/RFC2/RFC1/PCNA2/MLH/MSH2-1/-/RPA1/UvrD/LigI	pfa:PF13_0328/pfa:PFL2005w/pfa:PFE0270c/pfa:PF14_0601/pfa:PF11_0117/pfa:PFB0840w/pfa:PFB0895c/pfa:PFL1285c/pfa:PF11_0184/pfa:PF14_0254/pfa:PFC0340w/pfa:PFD0470c/pfa:PFE0705c/pfa:MAL13P1.22	14		GO:0046034	ATP metabolic process	37	24	PF3D7_0217100,PF3D7_0413500,PF3D7_0624000,PF3D7_0705900,PF3D7_0715500,PF3D7_0927800,PF3D7_1012300,PF3D7_1024300,PF3D7_1034400,PF3D7_1120100,PF3D7_1140100,PF3D7_1142800,PF3D7_1147700,PF3D7_1235700,PF3D7_1310000,PF3D7_1311300,PF3D7_1404100,PF3D7_1426900,PF3D7_1430900,PF3D7_1437700,PF3D7_1439400,PF3D7_1439900,PF3D7_1444800,PF3D7_1462700,	64.9	1.98	5.98365e-05	0.00719988			GO:0000469	cleavage involved in rRNA processing	16	13	PF3D7_0106700,PF3D7_0303100,PF3D7_0410400,PF3D7_0419800,PF3D7_0720100,PF3D7_0825500,PF3D7_1013100,PF3D7_1124800,PF3D7_1144000,PF3D7_1367400,PF3D7_1449700,PF3D7_1451900,PF3D7_1471000,	81.3	2.61	5.06819e-05	0.00611139
pfa01230	Biosynthesis of amino acids	17|395	26|977	0.00814842	0.0325937	PF3D7_0922500/PF3D7_0626800/PF3D7_1015900/PF3D7_0922200/PF3D7_1235600/PF3D7_1462800/PF3D7_1439900/PF3D7_1120100/PF3D7_0610800/PF3D7_0922600/PF3D7_1345700/PF3D7_0623000/PF3D7_1444800/PF3D7_0204500/PF3D7_1219900/PF3D7_1327800/PF3D7_1357900	PGK/PyrK/ENO/SAMS/SHMT/GAPDH/TIM/PGM1/TK/-/IDH/CS/FBPA/AspAT/-/-/-	pfa:PFI1105w/pfa:PFF1300w/pfa:PF10_0155/pfa:PFI1090w/pfa:PFL1720w/pfa:PF14_0598/pfa:PF14_0378/pfa:PF11_0208/pfa:PFF0530w/pfa:PFI1110w/pfa:PF13_0242/pfa:PFF1105c/pfa:PF14_0425/pfa:PFB0200c/pfa:PFL0960w/pfa:PF13_0157/pfa:MAL13P1.284	17		GO:0071103	DNA conformation change	50	30	PF3D7_0110700,PF3D7_0409600,PF3D7_0501800,PF3D7_0509100,PF3D7_0604600,PF3D7_0605800,PF3D7_0705400,PF3D7_0714000,PF3D7_0807100,PF3D7_0904800,PF3D7_1105000,PF3D7_1113900,PF3D7_1135600,PF3D7_1203700,PF3D7_1205600,PF3D7_1220900,PF3D7_1224500,PF3D7_1304000,PF3D7_1308100,PF3D7_1317100,PF3D7_1318400,PF3D7_1324500,PF3D7_1329300,PF3D7_1347100,PF3D7_1355100,PF3D7_1357500,PF3D7_1359200,PF3D7_1403100,PF3D7_1…	60	1.83	6.45194e-05	0.00719988			GO:0000460	maturation of 5.8S rRNA	18	14	PF3D7_0203700,PF3D7_0303100,PF3D7_0410400,PF3D7_0707900,PF3D7_0720100,PF3D7_0825500,PF3D7_1124800,PF3D7_1144000,PF3D7_1331100,PF3D7_1332800,PF3D7_1354300,PF3D7_1367400,PF3D7_1445500,PF3D7_1449700,	77.8	2.5	6.07112e-05	0.00640218
pfa01110	Biosynthesis of secondary metabolites	56|395	109|977	0.00937527	0.0346164	PF3D7_0922500/PF3D7_0626800/PF3D7_1012400/PF3D7_1015900/PF3D7_0922200/PF3D7_0802200/PF3D7_1235600/PF3D7_1462800/PF3D7_1108500/PF3D7_0628300/PF3D7_1454700/PF3D7_1008900/PF3D7_1135900/PF3D7_1439900/PF3D7_1366500/PF3D7_1435000/PF3D7_1320800/PF3D7_1120100/PF3D7_0820700/PF3D7_0610800/PF3D7_1345700/PF3D7_0624000/PF3D7_0204900/PF3D7_1331600/PF3D7_1329400/PF3D7_1450900/PF3D7_1034400/PF3D7_0104400/PF3D7_0…	PGK/PyrK/HGPRT/ENO/SAMS/1-CysPxn/SHMT/GAPDH/SCS-alpha/CEPT/6PGD/AK1/-/TIM/NDK/COX15/-/PGM1/KDH/TK/IDH/HK/COQ5/DEH/AMPD/-/SDHA/LytB/CS/-/ISPG/FBPA/-/UROD/AspAT/ALAS/INO1/FPPS/GGPPS/BCKDH-E2/DXR/GCVT/COX10/-/-/FabG/-/IspF/GAK/FH/CPT/-/LSM7/pdhB/-/OAT/-	pfa:PFI1105w/pfa:PFF1300w/pfa:PF10_0121/pfa:PF10_0155/pfa:PFI1090w/pfa:PF08_0131/pfa:PFL1720w/pfa:PF14_0598/pfa:PF11_0097/pfa:PFF1375c/pfa:PF14_0520/pfa:PF10_0086/pfa:PF11_0370/pfa:PF14_0378/pfa:PF13_0349/pfa:PF14_0331/pfa:PF13_0121/pfa:PF11_0208/pfa:PF08_0045/pfa:PFF0530w/pfa:PF13_0242/pfa:PFF1155w/pfa:PFB0220w/pfa:MAL13P1.168/pfa:MAL13P1.146/pfa:PF14_0484/pfa:PF10_0334/pfa:PFA_0225w/pfa:PFF1105…	56		GO:0006754	ATP biosynthetic process	14	12	PF3D7_0217100,PF3D7_0705900,PF3D7_0715500,PF3D7_0927800,PF3D7_1024300,PF3D7_1140100,PF3D7_1142800,PF3D7_1147700,PF3D7_1235700,PF3D7_1310000,PF3D7_1311300,PF3D7_1462700,	85.7	2.61	6.6748e-05	0.00719988			GO:0000478	endonucleolytic cleavage involved in rRNA processing	11	10	PF3D7_0106700,PF3D7_0303100,PF3D7_0720100,PF3D7_0825500,PF3D7_1013100,PF3D7_1124800,PF3D7_1144000,PF3D7_1367400,PF3D7_1451900,PF3D7_1471000,	90.9	2.92	6.63668e-05	0.00640218
											GO:0010499	proteasomal ubiquitin-independent protein catabolic process	14	12	PF3D7_0317000,PF3D7_0608500,PF3D7_0727400,PF3D7_0803800,PF3D7_0807500,PF3D7_0931800,PF3D7_1011400,PF3D7_1328100,PF3D7_1353800,PF3D7_1353900,PF3D7_1470900,PF3D7_1474800,	85.7	2.61	6.6748e-05	0.00719988			GO:0000479	endonucleolytic cleavage of tricistronic rRNA transcript (SSU-rRNA, 5.8S rRNA, LSU-rRNA)	11	10	PF3D7_0106700,PF3D7_0303100,PF3D7_0720100,PF3D7_0825500,PF3D7_1013100,PF3D7_1124800,PF3D7_1144000,PF3D7_1367400,PF3D7_1451900,PF3D7_1471000,	90.9	2.92	6.63668e-05	0.00640218
											GO:0032787	monocarboxylic acid metabolic process	57	33	PF3D7_0104400,PF3D7_0211400,PF3D7_0215000,PF3D7_0215300,PF3D7_0301000,PF3D7_0413500,PF3D7_0422000,PF3D7_0525100,PF3D7_0604700,PF3D7_0605900,PF3D7_0624000,PF3D7_0626300,PF3D7_0627500,PF3D7_0731600,PF3D7_0920000,PF3D7_0922400,PF3D7_1001200,PF3D7_1009300,PF3D7_1022800,PF3D7_1120100,PF3D7_1135900,PF3D7_1208300,PF3D7_1238800,PF3D7_1331600,PF3D7_1344600,PF3D7_1437700,PF3D7_1439900,PF3D7_1444800,PF3D7_1…	57.9	1.77	7.64006e-05	0.00772601			GO:0090501	RNA phosphodiester bond hydrolysis	26	17	PF3D7_0106700,PF3D7_0303100,PF3D7_0410400,PF3D7_0419800,PF3D7_0709600,PF3D7_0720100,PF3D7_0819000,PF3D7_0825500,PF3D7_0933000,PF3D7_1013100,PF3D7_1124800,PF3D7_1144000,PF3D7_1367400,PF3D7_1449700,PF3D7_1451900,PF3D7_1465300,PF3D7_1471000,	65.4	2.1	0.000325376	0.0294262
				UPREGULATED KEGG IDS							GO:0009206	purine ribonucleoside triphosphate biosynthetic process	16	13	PF3D7_0217100,PF3D7_0705900,PF3D7_0715500,PF3D7_0927800,PF3D7_1024300,PF3D7_1140100,PF3D7_1142800,PF3D7_1147700,PF3D7_1235700,PF3D7_1310000,PF3D7_1311300,PF3D7_1366500,PF3D7_1462700,	81.3	2.48	9.31069e-05	0.00784626			GO:0090502	RNA phosphodiester bond hydrolysis, endonucleolytic	16	12	PF3D7_0106700,PF3D7_0303100,PF3D7_0709600,PF3D7_0720100,PF3D7_0825500,PF3D7_1013100,PF3D7_1124800,PF3D7_1144000,PF3D7_1367400,PF3D7_1451900,PF3D7_1465300,PF3D7_1471000,	75	2.41	0.000383871	0.0326742
											GO:0009205	purine ribonucleoside triphosphate metabolic process	16	13	PF3D7_0217100,PF3D7_0705900,PF3D7_0715500,PF3D7_0927800,PF3D7_1024300,PF3D7_1140100,PF3D7_1142800,PF3D7_1147700,PF3D7_1235700,PF3D7_1310000,PF3D7_1311300,PF3D7_1366500,PF3D7_1462700,	81.3	2.48	9.31069e-05	0.00784626			GO:0042273	ribosomal large subunit biogenesis	62	32	PF3D7_0203700,PF3D7_0303100,PF3D7_0409800,PF3D7_0419800,PF3D7_0517000,PF3D7_0612900,PF3D7_0630500,PF3D7_0630900,PF3D7_0707900,PF3D7_0716100,PF3D7_0719600,PF3D7_0725300,PF3D7_0729300,PF3D7_0729400,PF3D7_0916900,PF3D7_1028400,PF3D7_1107700,PF3D7_1121400,PF3D7_1124800,PF3D7_1129400,PF3D7_1251500,PF3D7_1323400,PF3D7_1332800,PF3D7_1340300,PF3D7_1354300,PF3D7_1354600,PF3D7_1405800,PF3D7_1424400,PF3D7_1…	51.6	1.66	0.000576341	0.0463314
KEGGID	Description	GeneRatio	BgRatio	pvalue	padj	geneID	geneName	keggID	Count		GO:1901293	nucleoside phosphate biosynthetic process	53	31	PF3D7_0111500,PF3D7_0217100,PF3D7_0417200,PF3D7_0515500,PF3D7_0629100,PF3D7_0705900,PF3D7_0715500,PF3D7_0927800,PF3D7_1015800,PF3D7_1024300,PF3D7_1127100,PF3D7_1140100,PF3D7_1142800,PF3D7_1147700,PF3D7_1235700,PF3D7_1251300,PF3D7_1310000,PF3D7_1311300,PF3D7_1327800,PF3D7_1329400,PF3D7_1350100,PF3D7_1354500,PF3D7_1366500,PF3D7_1404600,PF3D7_1405600,PF3D7_1420600,PF3D7_1437200,PF3D7_1437400,PF3D7_1…	58.5	1.78	9.64741e-05	0.00784626			GO:0009410	response to xenobiotic stimulus	135	60	PF3D7_0107500,PF3D7_0109800,PF3D7_0110600,PF3D7_0112200,PF3D7_0310200,PF3D7_0312500,PF3D7_0316600,PF3D7_0317500,PF3D7_0319700,PF3D7_0412100,PF3D7_0507500,PF3D7_0509800,PF3D7_0510500,PF3D7_0515300,PF3D7_0523000,PF3D7_0603300,PF3D7_0623200,PF3D7_0627800,PF3D7_0628200,PF3D7_0704600,PF3D7_0713400,PF3D7_0807700,PF3D7_0808200,PF3D7_0813000,PF3D7_0823300,PF3D7_0907700,PF3D7_0909700,PF3D7_1007700,PF3D7_1…	44.4	1.43	0.000655758	0.0499411
pfa03008	Ribosome biogenesis in eukaryotes	30|258	40|977	7.20112e-11	3.16849e-09	PF3D7_0729300/PF3D7_1020700/PF3D7_1027100/PF3D7_0420100/PF3D7_0612900/PF3D7_0821500/PF3D7_0106700/PF3D7_0802300/PF3D7_0629600/PF3D7_0627900/PF3D7_1434500/PF3D7_1309500/PF3D7_1118500/PF3D7_1106300/PF3D7_1008800/PF3D7_1230900/PF3D7_0818400/PF3D7_1448000/PF3D7_0818800/PF3D7_1410900/PF3D7_1431300/PF3D7_0814300/PF3D7_0418700/PF3D7_0709600/PF3D7_1423000/PF3D7_1471000/PF3D7_0909400/PF3D7_1332800/PF3D7_1…	NMD3/-/MPP10/RIO2/NOG1/NEP1/AARP2/PWP2/-/POP4/-/GAR1/NOP56/XRN1/NOP5/RIO1/FCF1/UTP12/IMP4/-/LSG1/-/-/POP1/NOG2/RCL1/-/-/IMP3/CK2beta2	pfa:PF07_0121/pfa:PF10_0200/pfa:PF10_0266/pfa:PFD0975w/pfa:PFF0625w/pfa:PF08_0041/pfa:PFA_0330w/pfa:PF08_0130/pfa:PFF1435w/pfa:PFF1355w/pfa:PF14_0326/pfa:PF13_0051/pfa:PF11_0191/pfa:PF11_0074/pfa:PF10_0085/pfa:PFL1490w/pfa:MAL8P1.67/pfa:PF14_0456/pfa:PF08_0055/pfa:PF14_0107/pfa:PF14_0292/pfa:MAL8P1.92/pfa:PFD0905w/pfa:MAL7P1.28/pfa:PF14_0221/pfa:PF14_0677/pfa:PFI0455w/pfa:PF13_0178/pfa:PF14_0584/…	30		GO:0009117	nucleotide metabolic process	83	44	PF3D7_0111500,PF3D7_0217100,PF3D7_0217900,PF3D7_0413500,PF3D7_0415600,PF3D7_0417200,PF3D7_0515500,PF3D7_0624000,PF3D7_0627500,PF3D7_0629100,PF3D7_0705900,PF3D7_0715500,PF3D7_0927800,PF3D7_1008900,PF3D7_1015800,PF3D7_1021600,PF3D7_1024300,PF3D7_1108500,PF3D7_1120100,PF3D7_1127100,PF3D7_1140100,PF3D7_1142800,PF3D7_1147700,PF3D7_1209500,PF3D7_1235700,PF3D7_1251300,PF3D7_1310000,PF3D7_1311300,PF3D7_1…	53	1.62	9.69871e-05	0.00784626			GO:0000466	maturation of 5.8S rRNA from tricistronic rRNA transcript (SSU-rRNA, 5.8S rRNA, LSU-rRNA)	11	9	PF3D7_0303100,PF3D7_0410400,PF3D7_0720100,PF3D7_0825500,PF3D7_1124800,PF3D7_1144000,PF3D7_1354300,PF3D7_1367400,PF3D7_1449700,	81.8	2.63	0.000775808	0.0561297
pfa04145	Phagosome	15|258	25|977	0.0003433	0.0075526	PF3D7_0821800/PF3D7_0806800/PF3D7_1354400/PF3D7_0721900/PF3D7_1323200/PF3D7_0210000/PF3D7_1020300/PF3D7_0906400/PF3D7_1464700/PF3D7_0422300/PF3D7_0729900/PF3D7_0934500/PF3D7_1346100/PF3D7_0515300/PF3D7_1341900	SEC61B/-/-/-/-/Sec61-gamma/-/-/-/-/-/-/SEC61A/PI3K/-	pfa:MAL8P1.51/pfa:PF08_0113/pfa:MAL13P1.271/pfa:PF07_0090a/pfa:PF13_0130/pfa:PFB0450w/pfa:PF10_0196/pfa:PFI0315c/pfa:PF14_0615/pfa:PFD1050w/pfa:MAL7P1.162/pfa:PFI1670c/pfa:MAL13P1.231/pfa:PFE0765w/pfa:PF13_0227	15		GO:0006511	ubiquitin-dependent protein catabolic process	103	52	PF3D7_0212900,PF3D7_0305700,PF3D7_0312300,PF3D7_0317000,PF3D7_0317800,PF3D7_0413600,PF3D7_0505800,PF3D7_0608500,PF3D7_0619400,PF3D7_0727400,PF3D7_0728100,PF3D7_0803800,PF3D7_0807500,PF3D7_0807800,PF3D7_0812600,PF3D7_0826500,PF3D7_0912900,PF3D7_0916500,PF3D7_0917900,PF3D7_0921000,PF3D7_0922100,PF3D7_0931800,PF3D7_1004300,PF3D7_1008400,PF3D7_1010100,PF3D7_1011400,PF3D7_1014300,PF3D7_1017900,PF3D7_1…	50.5	1.54	0.000125903	0.00906321			GO:0009451	RNA modification	72	35	PF3D7_0105600,PF3D7_0419800,PF3D7_0516300,PF3D7_0521500,PF3D7_0522300,PF3D7_0524900,PF3D7_0622200,PF3D7_0717400,PF3D7_0729500,PF3D7_0821500,PF3D7_0914000,PF3D7_0914300,PF3D7_1020700,PF3D7_1028000,PF3D7_1035000,PF3D7_1111000,PF3D7_1127300,PF3D7_1129400,PF3D7_1204600,PF3D7_1206400,PF3D7_1225500,PF3D7_1227800,PF3D7_1227900,PF3D7_1232000,PF3D7_1242200,PF3D7_1309500,PF3D7_1315700,PF3D7_1319300,PF3D7_1…	48.6	1.56	0.00133271	0.0918302
pfa03040	Spliceosome	36|258	87|977	0.00104309	0.0152987	PF3D7_1110200/PF3D7_1018600/PF3D7_0409100/PF3D7_1352700/PF3D7_0722500/PF3D7_1445900/PF3D7_0403700/PF3D7_0614400/PF3D7_1369700/PF3D7_1132600/PF3D7_0503300/PF3D7_0302000/PF3D7_0422500/PF3D7_1033600/PF3D7_0218700/PF3D7_1022400/PF3D7_0619900/PF3D7_1454000/PF3D7_1220100/PF3D7_1243100/PF3D7_0323700/PF3D7_1474500/PF3D7_0308900/PF3D7_1227100/PF3D7_0610100/PF3D7_1235900/PF3D7_1125500/PF3D7_1126900/PF3D7_1…	PRPF6/-/PRPF31/AQR/CWC15/DDX5/CLF1/CWF7/SNRPA1/PRP38A/SRSF12/PRP46/BRR2/CEF1/PRP45/SRSF4/SF3A2/-/PRP17/-/SART1/SF3A1/SF3B1/DH60/SLU7/XAB2/SNRPD1/SNRPF/ASF1/PRP22/SNRPE/SF3B4/SMB1/SNRPD3/SF3B6/PRP43	pfa:PF11_0108/pfa:PF10_0179/pfa:PFD0450c/pfa:PF13_0273/pfa:PF07_0091/pfa:PF14_0437/pfa:PFD0180c/pfa:PFF0695w/pfa:PF13_0362/pfa:PF11_0336/pfa:PFE0160c/pfa:PFC0100c/pfa:PFD1060w/pfa:PF10_0327/pfa:PFB0875c/pfa:PF10_0217/pfa:PFF0970w/pfa:PF14_0513/pfa:PFL0970w/pfa:PFL2075c/pfa:PFC1060c/pfa:PF14_0713/pfa:PFC0375c/pfa:PFL1310c/pfa:PFF0500c/pfa:PFL1735c/pfa:PF11_0266/pfa:PF11_0280/pfa:PF11_0205/pfa:PF10…	36		GO:0022414	reproductive process	32	21	PF3D7_0203300,PF3D7_0303500,PF3D7_0316500,PF3D7_0409600,PF3D7_0505500,PF3D7_0509500,PF3D7_0605800,PF3D7_0725200,PF3D7_0803400,PF3D7_0803700,PF3D7_0809600,PF3D7_0904800,PF3D7_0926900,PF3D7_1107400,PF3D7_1135600,PF3D7_1139500,PF3D7_1217100,PF3D7_1368800,PF3D7_1403100,PF3D7_1443600,PF3D7_1449400,	65.6	2	0.000136519	0.00906321			GO:0002440	production of molecular mediator of immune response	8	7	PF3D7_0207400,PF3D7_0207500,PF3D7_0207600,PF3D7_0207700,PF3D7_0207800,PF3D7_0207900,PF3D7_0208000,	87.5	2.81	0.00164052	0.095608
											GO:0000280	nuclear division	32	21	PF3D7_0316500,PF3D7_0414000,PF3D7_0501800,PF3D7_0509100,PF3D7_0509500,PF3D7_0616200,PF3D7_0722100,PF3D7_0803400,PF3D7_0803700,PF3D7_0809600,PF3D7_1105200,PF3D7_1107400,PF3D7_1130700,PF3D7_1135600,PF3D7_1139500,PF3D7_1217100,PF3D7_1304000,PF3D7_1318400,PF3D7_1368800,PF3D7_1403100,PF3D7_1449400,	65.6	2	0.000136519	0.00906321			GO:0002377	immunoglobulin production	8	7	PF3D7_0207400,PF3D7_0207500,PF3D7_0207600,PF3D7_0207700,PF3D7_0207800,PF3D7_0207900,PF3D7_0208000,	87.5	2.81	0.00164052	0.095608
											GO:0000003	reproduction	32	21	PF3D7_0203300,PF3D7_0303500,PF3D7_0316500,PF3D7_0409600,PF3D7_0505500,PF3D7_0509500,PF3D7_0605800,PF3D7_0725200,PF3D7_0803400,PF3D7_0803700,PF3D7_0809600,PF3D7_0904800,PF3D7_0926900,PF3D7_1107400,PF3D7_1135600,PF3D7_1139500,PF3D7_1217100,PF3D7_1368800,PF3D7_1403100,PF3D7_1443600,PF3D7_1449400,	65.6	2	0.000136519	0.00906321			GO:0055085	transmembrane transport	8	7	PF3D7_0112200,PF3D7_0523000,PF3D7_0721900,PF3D7_1229100,PF3D7_1352100,PF3D7_1431900,PF3D7_1447900,	87.5	2.81	0.00164052	0.095608
											GO:0098813	nuclear chromosome segregation	24	17	PF3D7_0316500,PF3D7_0414000,PF3D7_0501800,PF3D7_0509100,PF3D7_0509500,PF3D7_0616200,PF3D7_0803700,PF3D7_0809600,PF3D7_1105200,PF3D7_1130700,PF3D7_1135600,PF3D7_1304000,PF3D7_1318400,PF3D7_1324500,PF3D7_1368800,PF3D7_1403100,PF3D7_1449400,	70.8	2.16	0.000147455	0.00906321			GO:0000470	maturation of LSU-rRNA	22	14	PF3D7_0203700,PF3D7_0303100,PF3D7_0419800,PF3D7_0630900,PF3D7_0707900,PF3D7_0916900,PF3D7_1028400,PF3D7_1107700,PF3D7_1129400,PF3D7_1332800,PF3D7_1354300,PF3D7_1354600,PF3D7_1405800,PF3D7_1424400,	63.6	2.04	0.00165183	0.095608
											GO:0006796	phosphate-containing compound metabolic process	266	115	PF3D7_0102600,PF3D7_0104400,PF3D7_0111500,PF3D7_0209100,PF3D7_0211700,PF3D7_0213400,PF3D7_0217100,PF3D7_0217900,PF3D7_0301200,PF3D7_0302100,PF3D7_0303200,PF3D7_0309000,PF3D7_0309200,PF3D7_0316300,PF3D7_0317200,PF3D7_0321200,PF3D7_0410300,PF3D7_0413500,PF3D7_0415300,PF3D7_0415600,PF3D7_0417200,PF3D7_0417800,PF3D7_0515500,PF3D7_0610600,PF3D7_0610800,PF3D7_0615300,PF3D7_0615500,PF3D7_0618900,PF3D7_0…	43.2	1.32	0.000150098	0.00906321			GO:0030705	cytoskeleton-dependent intracellular transport	10	8	PF3D7_0503600,PF3D7_0613900,PF3D7_0724900,PF3D7_0729900,PF3D7_1020300,PF3D7_1126700,PF3D7_1229800,PF3D7_1329100,	80	2.57	0.00206591	0.114976
											GO:0043436	oxoacid metabolic process	136	65	PF3D7_0102900,PF3D7_0104400,PF3D7_0204500,PF3D7_0211400,PF3D7_0211800,PF3D7_0215000,PF3D7_0215300,PF3D7_0301000,PF3D7_0316300,PF3D7_0413500,PF3D7_0422000,PF3D7_0525100,PF3D7_0603700,PF3D7_0604700,PF3D7_0605900,PF3D7_0608800,PF3D7_0623000,PF3D7_0624000,PF3D7_0626300,PF3D7_0627500,PF3D7_0628800,PF3D7_0727200,PF3D7_0731600,PF3D7_0807900,PF3D7_0810800,PF3D7_0820700,PF3D7_0920000,PF3D7_0922400,PF3D7_0…	47.8	1.46	0.000156842	0.00906321			GO:0022618	ribonucleoprotein complex assembly	87	40	PF3D7_0308900,PF3D7_0403700,PF3D7_0409100,PF3D7_0517000,PF3D7_0520700,PF3D7_0610100,PF3D7_0619900,PF3D7_0629600,PF3D7_0719600,PF3D7_0719700,PF3D7_0720100,PF3D7_0721600,PF3D7_0729300,PF3D7_0729400,PF3D7_0802300,PF3D7_0809700,PF3D7_0827000,PF3D7_0909800,PF3D7_0916900,PF3D7_1028400,PF3D7_1106000,PF3D7_1110200,PF3D7_1121400,PF3D7_1125500,PF3D7_1130100,PF3D7_1206700,PF3D7_1217200,PF3D7_1220100,PF3D7_1…	46	1.48	0.00237642	0.127358
											GO:0006082	organic acid metabolic process	136	65	PF3D7_0102900,PF3D7_0104400,PF3D7_0204500,PF3D7_0211400,PF3D7_0211800,PF3D7_0215000,PF3D7_0215300,PF3D7_0301000,PF3D7_0316300,PF3D7_0413500,PF3D7_0422000,PF3D7_0525100,PF3D7_0603700,PF3D7_0604700,PF3D7_0605900,PF3D7_0608800,PF3D7_0623000,PF3D7_0624000,PF3D7_0626300,PF3D7_0627500,PF3D7_0628800,PF3D7_0727200,PF3D7_0731600,PF3D7_0807900,PF3D7_0810800,PF3D7_0820700,PF3D7_0920000,PF3D7_0922400,PF3D7_0…	47.8	1.46	0.000156842	0.00906321			GO:0071826	ribonucleoprotein complex subunit organization	90	41	PF3D7_0308900,PF3D7_0403700,PF3D7_0409100,PF3D7_0517000,PF3D7_0520700,PF3D7_0610100,PF3D7_0619900,PF3D7_0629600,PF3D7_0719600,PF3D7_0719700,PF3D7_0720100,PF3D7_0721600,PF3D7_0729300,PF3D7_0729400,PF3D7_0802300,PF3D7_0809700,PF3D7_0827000,PF3D7_0909800,PF3D7_0916900,PF3D7_1028400,PF3D7_1030100,PF3D7_1106000,PF3D7_1110200,PF3D7_1121400,PF3D7_1125500,PF3D7_1130100,PF3D7_1206700,PF3D7_1217200,PF3D7_1…	45.6	1.46	0.00260728	0.13474
											GO:1903047	mitotic cell cycle process	50	29	PF3D7_0309200,PF3D7_0316500,PF3D7_0411900,PF3D7_0414000,PF3D7_0501800,PF3D7_0503200,PF3D7_0509100,PF3D7_0509500,PF3D7_0527000,PF3D7_0616200,PF3D7_0619400,PF3D7_0728100,PF3D7_0803700,PF3D7_1105200,PF3D7_1130700,PF3D7_1135600,PF3D7_1203000,PF3D7_1304000,PF3D7_1317100,PF3D7_1318400,PF3D7_1337100,PF3D7_1355100,PF3D7_1356900,PF3D7_1403100,PF3D7_1417800,PF3D7_1423600,PF3D7_1430100,PF3D7_1433900,PF3D7_1…	58	1.77	0.000198705	0.0110864			GO:0000447	endonucleolytic cleavage in ITS1 to separate SSU-rRNA from 5.8S rRNA and LSU-rRNA from tricistronic rRNA transcript (SSU-rRNA, 5.8S rRNA, LSU-rRNA)	5	5	PF3D7_0720100,PF3D7_0825500,PF3D7_1124800,PF3D7_1144000,PF3D7_1367400,	100	3.21	0.00291822	0.145609
											GO:1901137	carbohydrate derivative biosynthetic process	90	46	PF3D7_0111500,PF3D7_0217100,PF3D7_0311600,PF3D7_0321200,PF3D7_0417200,PF3D7_0515500,PF3D7_0615300,PF3D7_0618900,PF3D7_0624700,PF3D7_0705900,PF3D7_0715500,PF3D7_0726800,PF3D7_0919600,PF3D7_0927800,PF3D7_1015800,PF3D7_1024300,PF3D7_1032400,PF3D7_1116600,PF3D7_1127100,PF3D7_1132800,PF3D7_1140100,PF3D7_1142800,PF3D7_1147700,PF3D7_1210900,PF3D7_1214100,PF3D7_1235700,PF3D7_1247300,PF3D7_1251300,PF3D7_1…	51.1	1.56	0.000212136	0.0114412			GO:0006338	chromatin remodeling	13	9	PF3D7_0510500,PF3D7_0624600,PF3D7_0809700,PF3D7_1014600,PF3D7_1104200,PF3D7_1106000,PF3D7_1248700,PF3D7_1362200,PF3D7_1433300,	69.2	2.22	0.00528238	0.241437
											GO:0000070	mitotic sister chromatid segregation	15	12	PF3D7_0316500,PF3D7_0414000,PF3D7_0501800,PF3D7_0509100,PF3D7_0616200,PF3D7_0803700,PF3D7_1105200,PF3D7_1130700,PF3D7_1135600,PF3D7_1304000,PF3D7_1318400,PF3D7_1403100,	80	2.44	0.000233796	0.0114813			GO:0002376	immune system process	11	8	PF3D7_0207400,PF3D7_0207500,PF3D7_0207600,PF3D7_0207700,PF3D7_0207800,PF3D7_0207900,PF3D7_0208000,PF3D7_0315200,	72.7	2.33	0.00550618	0.241437
											GO:0006164	purine nucleotide biosynthetic process	35	22	PF3D7_0217100,PF3D7_0515500,PF3D7_0705900,PF3D7_0715500,PF3D7_0927800,PF3D7_1024300,PF3D7_1140100,PF3D7_1142800,PF3D7_1147700,PF3D7_1235700,PF3D7_1310000,PF3D7_1311300,PF3D7_1327800,PF3D7_1329400,PF3D7_1354500,PF3D7_1366500,PF3D7_1404600,PF3D7_1420600,PF3D7_1437400,PF3D7_1443700,PF3D7_1446400,PF3D7_1462700,	62.9	1.92	0.000240791	0.0114813			GO:0000463	maturation of LSU-rRNA from tricistronic rRNA transcript (SSU-rRNA, 5.8S rRNA, LSU-rRNA)	11	8	PF3D7_0303100,PF3D7_0630900,PF3D7_0916900,PF3D7_1028400,PF3D7_1107700,PF3D7_1354300,PF3D7_1354600,PF3D7_1405800,	72.7	2.33	0.00550618	0.241437
											GO:0019637	organophosphate metabolic process	153	71	PF3D7_0104400,PF3D7_0111500,PF3D7_0209100,PF3D7_0217100,PF3D7_0217900,PF3D7_0303200,PF3D7_0321200,PF3D7_0413500,PF3D7_0415600,PF3D7_0417200,PF3D7_0515500,PF3D7_0610800,PF3D7_0615300,PF3D7_0618900,PF3D7_0624000,PF3D7_0624700,PF3D7_0627500,PF3D7_0629100,PF3D7_0705900,PF3D7_0709700,PF3D7_0715500,PF3D7_0720800,PF3D7_0924300,PF3D7_0927800,PF3D7_1008900,PF3D7_1015800,PF3D7_1021600,PF3D7_1022800,PF3D7_1…	46.4	1.41	0.000246545	0.0114813			GO:0016070	RNA metabolic process	11	8	PF3D7_0405000,PF3D7_0414500,PF3D7_0630900,PF3D7_0721300,PF3D7_1124400,PF3D7_1227100,PF3D7_1241800,PF3D7_1426200,	72.7	2.33	0.00550618	0.241437
											GO:0006631	fatty acid metabolic process	33	21	PF3D7_0211400,PF3D7_0215000,PF3D7_0215300,PF3D7_0301000,PF3D7_0422000,PF3D7_0525100,PF3D7_0605900,PF3D7_0626300,PF3D7_0731600,PF3D7_0920000,PF3D7_1001200,PF3D7_1009300,PF3D7_1135900,PF3D7_1208300,PF3D7_1238800,PF3D7_1331600,PF3D7_1344600,PF3D7_1439900,PF3D7_1446400,PF3D7_1450900,PF3D7_1479000,	63.6	1.94	0.000260289	0.0114813			GO:0035890	exit from host	29	16	PF3D7_0206200,PF3D7_0207500,PF3D7_0207600,PF3D7_0304600,PF3D7_0507500,PF3D7_0629300,PF3D7_0805600,PF3D7_0806300,PF3D7_0808200,PF3D7_0930300,PF3D7_1014100,PF3D7_1216500,PF3D7_1231400,PF3D7_1247800,PF3D7_1436600,PF3D7_1449000,	55.2	1.77	0.00602782	0.256537
											GO:0009152	purine ribonucleotide biosynthetic process	33	21	PF3D7_0217100,PF3D7_0515500,PF3D7_0705900,PF3D7_0715500,PF3D7_0927800,PF3D7_1024300,PF3D7_1140100,PF3D7_1142800,PF3D7_1147700,PF3D7_1235700,PF3D7_1310000,PF3D7_1311300,PF3D7_1329400,PF3D7_1354500,PF3D7_1366500,PF3D7_1404600,PF3D7_1420600,PF3D7_1437400,PF3D7_1443700,PF3D7_1446400,PF3D7_1462700,	63.6	1.94	0.000260289	0.0114813			GO:0006473	protein acetylation	20	12	PF3D7_0109500,PF3D7_0505200,PF3D7_0627800,PF3D7_0628600,PF3D7_0809700,PF3D7_0823300,PF3D7_1003300,PF3D7_1008100,PF3D7_1106000,PF3D7_1118600,PF3D7_1244100,PF3D7_1362200,	60	1.93	0.00706863	0.292238
											GO:0019752	carboxylic acid metabolic process	133	63	PF3D7_0102900,PF3D7_0104400,PF3D7_0204500,PF3D7_0211400,PF3D7_0211800,PF3D7_0215000,PF3D7_0215300,PF3D7_0301000,PF3D7_0413500,PF3D7_0422000,PF3D7_0525100,PF3D7_0603700,PF3D7_0604700,PF3D7_0605900,PF3D7_0608800,PF3D7_0623000,PF3D7_0624000,PF3D7_0626300,PF3D7_0627500,PF3D7_0628800,PF3D7_0727200,PF3D7_0731600,PF3D7_0807900,PF3D7_0810800,PF3D7_0820700,PF3D7_0920000,PF3D7_0922400,PF3D7_0925300,PF3D7_0…	47.4	1.44	0.000271029	0.0114813			GO:0031056	regulation of histone modification	4	4	PF3D7_1014600,PF3D7_1033500,PF3D7_1108000,PF3D7_1415900,	100	3.21	0.00938805	0.377347
											GO:0009201	ribonucleoside triphosphate biosynthetic process	17	13	PF3D7_0217100,PF3D7_0705900,PF3D7_0715500,PF3D7_0927800,PF3D7_1024300,PF3D7_1140100,PF3D7_1142800,PF3D7_1147700,PF3D7_1235700,PF3D7_1310000,PF3D7_1311300,PF3D7_1366500,PF3D7_1462700,	76.5	2.33	0.000276743	0.0114813
											GO:0009145	purine nucleoside triphosphate biosynthetic process	17	13	PF3D7_0217100,PF3D7_0705900,PF3D7_0715500,PF3D7_0927800,PF3D7_1024300,PF3D7_1140100,PF3D7_1142800,PF3D7_1147700,PF3D7_1235700,PF3D7_1310000,PF3D7_1311300,PF3D7_1366500,PF3D7_1462700,	76.5	2.33	0.000276743	0.0114813
											GO:0009199	ribonucleoside triphosphate metabolic process	17	13	PF3D7_0217100,PF3D7_0705900,PF3D7_0715500,PF3D7_0927800,PF3D7_1024300,PF3D7_1140100,PF3D7_1142800,PF3D7_1147700,PF3D7_1235700,PF3D7_1310000,PF3D7_1311300,PF3D7_1366500,PF3D7_1462700,	76.5	2.33	0.000276743	0.0114813
											GO:0051321	meiotic cell cycle	29	19	PF3D7_0203300,PF3D7_0303500,PF3D7_0316500,PF3D7_0409600,PF3D7_0505500,PF3D7_0509500,PF3D7_0605800,PF3D7_0803400,PF3D7_0803700,PF3D7_0809600,PF3D7_0904800,PF3D7_1107400,PF3D7_1135600,PF3D7_1139500,PF3D7_1217100,PF3D7_1368800,PF3D7_1403100,PF3D7_1443600,PF3D7_1449400,	65.5	2	0.000296208	0.0116894
											GO:0007059	chromosome segregation	29	19	PF3D7_0307500,PF3D7_0316500,PF3D7_0414000,PF3D7_0501800,PF3D7_0509100,PF3D7_0509500,PF3D7_0616200,PF3D7_0803700,PF3D7_0809600,PF3D7_1105200,PF3D7_1130700,PF3D7_1135600,PF3D7_1148000,PF3D7_1304000,PF3D7_1318400,PF3D7_1324500,PF3D7_1368800,PF3D7_1403100,PF3D7_1449400,	65.5	2	0.000296208	0.0116894
											GO:0019941	modification-dependent protein catabolic process	106	52	PF3D7_0212900,PF3D7_0305700,PF3D7_0312300,PF3D7_0317000,PF3D7_0317800,PF3D7_0413600,PF3D7_0505800,PF3D7_0608500,PF3D7_0619400,PF3D7_0727400,PF3D7_0728100,PF3D7_0803800,PF3D7_0807500,PF3D7_0807800,PF3D7_0812600,PF3D7_0826500,PF3D7_0912900,PF3D7_0916500,PF3D7_0917900,PF3D7_0921000,PF3D7_0922100,PF3D7_0931800,PF3D7_1004300,PF3D7_1008400,PF3D7_1010100,PF3D7_1011400,PF3D7_1014300,PF3D7_1017900,PF3D7_1…	49.1	1.5	0.000318092	0.012103
											GO:0009141	nucleoside triphosphate metabolic process	23	16	PF3D7_0217100,PF3D7_0705900,PF3D7_0715500,PF3D7_0720800,PF3D7_0927800,PF3D7_1024300,PF3D7_1127100,PF3D7_1140100,PF3D7_1142800,PF3D7_1147700,PF3D7_1235700,PF3D7_1251300,PF3D7_1310000,PF3D7_1311300,PF3D7_1366500,PF3D7_1462700,	69.6	2.12	0.000324527	0.012103
											GO:0006793	phosphorus metabolic process	273	116	PF3D7_0102600,PF3D7_0104400,PF3D7_0111500,PF3D7_0209100,PF3D7_0211700,PF3D7_0213400,PF3D7_0217100,PF3D7_0217900,PF3D7_0301200,PF3D7_0302100,PF3D7_0303200,PF3D7_0309000,PF3D7_0309200,PF3D7_0316300,PF3D7_0317200,PF3D7_0321200,PF3D7_0410300,PF3D7_0413500,PF3D7_0415300,PF3D7_0415600,PF3D7_0417200,PF3D7_0417800,PF3D7_0515500,PF3D7_0610600,PF3D7_0610800,PF3D7_0615300,PF3D7_0615500,PF3D7_0618900,PF3D7_0…	42.5	1.3	0.000329129	0.012103
											GO:1901135	carbohydrate derivative metabolic process	129	61	PF3D7_0104400,PF3D7_0111500,PF3D7_0217100,PF3D7_0217900,PF3D7_0311600,PF3D7_0321200,PF3D7_0413500,PF3D7_0417200,PF3D7_0515500,PF3D7_0610800,PF3D7_0615300,PF3D7_0618900,PF3D7_0624000,PF3D7_0624700,PF3D7_0705900,PF3D7_0715500,PF3D7_0726800,PF3D7_0919600,PF3D7_0927800,PF3D7_1015800,PF3D7_1021600,PF3D7_1022800,PF3D7_1024300,PF3D7_1032400,PF3D7_1108500,PF3D7_1116600,PF3D7_1120100,PF3D7_1127100,PF3D7_1…	47.3	1.44	0.000358284	0.0128823
											GO:0044786	cell cycle DNA replication	7	7	PF3D7_0411900,PF3D7_0527000,PF3D7_0705400,PF3D7_1211700,PF3D7_1317100,PF3D7_1355100,PF3D7_1417800,	100	3.05	0.000404126	0.0139122
											GO:0033260	nuclear DNA replication	7	7	PF3D7_0411900,PF3D7_0527000,PF3D7_0705400,PF3D7_1211700,PF3D7_1317100,PF3D7_1355100,PF3D7_1417800,	100	3.05	0.000404126	0.0139122
											GO:0006119	oxidative phosphorylation	12	10	PF3D7_0927800,PF3D7_1012300,PF3D7_1034400,PF3D7_1235700,PF3D7_1310000,PF3D7_1404100,PF3D7_1426900,PF3D7_1430900,PF3D7_1439400,PF3D7_1462700,	83.3	2.54	0.000460569	0.015525
											GO:0090407	organophosphate biosynthetic process	105	51	PF3D7_0104400,PF3D7_0111500,PF3D7_0217100,PF3D7_0321200,PF3D7_0417200,PF3D7_0515500,PF3D7_0615300,PF3D7_0618900,PF3D7_0624700,PF3D7_0629100,PF3D7_0705900,PF3D7_0715500,PF3D7_0924300,PF3D7_0927800,PF3D7_1015800,PF3D7_1022800,PF3D7_1024300,PF3D7_1032400,PF3D7_1124600,PF3D7_1127100,PF3D7_1128400,PF3D7_1140100,PF3D7_1142800,PF3D7_1147700,PF3D7_1210900,PF3D7_1214100,PF3D7_1225700,PF3D7_1235700,PF3D7_1…	48.6	1.48	0.000490165	0.0161854
											GO:0000725	recombinational repair	26	17	PF3D7_0409600,PF3D7_0419300,PF3D7_0509500,PF3D7_0514100,PF3D7_0527000,PF3D7_0705400,PF3D7_0803400,PF3D7_0904800,PF3D7_1037000,PF3D7_1107400,PF3D7_1211700,PF3D7_1317100,PF3D7_1355100,PF3D7_1368300,PF3D7_1368800,PF3D7_1417800,PF3D7_1449400,	65.4	1.99	0.000644901	0.020804
											GO:0046390	ribose phosphate biosynthetic process	39	23	PF3D7_0111500,PF3D7_0217100,PF3D7_0515500,PF3D7_0705900,PF3D7_0715500,PF3D7_0927800,PF3D7_1024300,PF3D7_1140100,PF3D7_1142800,PF3D7_1147700,PF3D7_1235700,PF3D7_1310000,PF3D7_1311300,PF3D7_1327800,PF3D7_1329400,PF3D7_1354500,PF3D7_1366500,PF3D7_1404600,PF3D7_1420600,PF3D7_1437400,PF3D7_1443700,PF3D7_1446400,PF3D7_1462700,	59	1.8	0.000655751	0.020804
											GO:0009144	purine nucleoside triphosphate metabolic process	18	13	PF3D7_0217100,PF3D7_0705900,PF3D7_0715500,PF3D7_0927800,PF3D7_1024300,PF3D7_1140100,PF3D7_1142800,PF3D7_1147700,PF3D7_1235700,PF3D7_1310000,PF3D7_1311300,PF3D7_1366500,PF3D7_1462700,	72.2	2.2	0.000697473	0.0208404
											GO:0000819	sister chromatid segregation	18	13	PF3D7_0316500,PF3D7_0414000,PF3D7_0501800,PF3D7_0509100,PF3D7_0616200,PF3D7_0803700,PF3D7_1105200,PF3D7_1130700,PF3D7_1135600,PF3D7_1304000,PF3D7_1318400,PF3D7_1324500,PF3D7_1403100,	72.2	2.2	0.000697473	0.0208404
											GO:0006260	DNA replication	22	15	PF3D7_0111300,PF3D7_0218000,PF3D7_0219600,PF3D7_0317200,PF3D7_0409600,PF3D7_0411900,PF3D7_0419600,PF3D7_0625300,PF3D7_1015800,PF3D7_1111100,PF3D7_1127100,PF3D7_1241700,PF3D7_1417800,PF3D7_1437200,PF3D7_1463200,	68.2	2.08	0.000702222	0.0208404
											GO:0009142	nucleoside triphosphate biosynthetic process	20	14	PF3D7_0217100,PF3D7_0705900,PF3D7_0715500,PF3D7_0927800,PF3D7_1024300,PF3D7_1140100,PF3D7_1142800,PF3D7_1147700,PF3D7_1235700,PF3D7_1251300,PF3D7_1310000,PF3D7_1311300,PF3D7_1366500,PF3D7_1462700,	70	2.13	0.00071055	0.0208404
											GO:0072522	purine-containing compound biosynthetic process	37	22	PF3D7_0217100,PF3D7_0515500,PF3D7_0705900,PF3D7_0715500,PF3D7_0927800,PF3D7_1024300,PF3D7_1140100,PF3D7_1142800,PF3D7_1147700,PF3D7_1235700,PF3D7_1310000,PF3D7_1311300,PF3D7_1327800,PF3D7_1329400,PF3D7_1354500,PF3D7_1366500,PF3D7_1404600,PF3D7_1420600,PF3D7_1437400,PF3D7_1443700,PF3D7_1446400,PF3D7_1462700,	59.5	1.81	0.000734179	0.0208404
											GO:0009260	ribonucleotide biosynthetic process	37	22	PF3D7_0111500,PF3D7_0217100,PF3D7_0515500,PF3D7_0705900,PF3D7_0715500,PF3D7_0927800,PF3D7_1024300,PF3D7_1140100,PF3D7_1142800,PF3D7_1147700,PF3D7_1235700,PF3D7_1310000,PF3D7_1311300,PF3D7_1329400,PF3D7_1354500,PF3D7_1366500,PF3D7_1404600,PF3D7_1420600,PF3D7_1437400,PF3D7_1443700,PF3D7_1446400,PF3D7_1462700,	59.5	1.81	0.000734179	0.0208404
											GO:0016053	organic acid biosynthetic process	35	21	PF3D7_0211400,PF3D7_0422000,PF3D7_0605900,PF3D7_0623000,PF3D7_0626300,PF3D7_0627500,PF3D7_0810800,PF3D7_0920000,PF3D7_0922400,PF3D7_1135900,PF3D7_1208300,PF3D7_1327800,PF3D7_1331600,PF3D7_1344600,PF3D7_1357900,PF3D7_1416500,PF3D7_1430700,PF3D7_1439900,PF3D7_1446400,PF3D7_1456100,PF3D7_1458400,	60	1.83	0.000819372	0.0228576
											GO:0042773	ATP synthesis coupled electron transport	9	8	PF3D7_0927800,PF3D7_1012300,PF3D7_1034400,PF3D7_1404100,PF3D7_1426900,PF3D7_1430900,PF3D7_1439400,PF3D7_1462700,	88.9	2.71	0.000843562	0.0231336
											GO:0043632	modification-dependent macromolecule catabolic process	110	52	PF3D7_0212900,PF3D7_0305700,PF3D7_0312300,PF3D7_0317000,PF3D7_0317800,PF3D7_0413600,PF3D7_0505800,PF3D7_0608500,PF3D7_0619400,PF3D7_0727400,PF3D7_0728100,PF3D7_0803800,PF3D7_0807500,PF3D7_0807800,PF3D7_0812600,PF3D7_0826500,PF3D7_0912900,PF3D7_0916500,PF3D7_0917900,PF3D7_0921000,PF3D7_0922100,PF3D7_0931800,PF3D7_1004300,PF3D7_1008400,PF3D7_1010100,PF3D7_1011400,PF3D7_1014300,PF3D7_1017900,PF3D7_1…	47.3	1.44	0.000968073	0.0261057
											GO:0098655	cation transmembrane transport	31	19	PF3D7_0106300,PF3D7_0217100,PF3D7_0603500,PF3D7_0705900,PF3D7_0715500,PF3D7_0715900,PF3D7_0904900,PF3D7_0927800,PF3D7_1022300,PF3D7_1024300,PF3D7_1140100,PF3D7_1142800,PF3D7_1147700,PF3D7_1235700,PF3D7_1241600,PF3D7_1303500,PF3D7_1310000,PF3D7_1311300,PF3D7_1462700,	61.3	1.87	0.00100827	0.0267441
											GO:0006302	double-strand break repair	29	18	PF3D7_0409600,PF3D7_0419300,PF3D7_0509500,PF3D7_0527000,PF3D7_0605800,PF3D7_0705400,PF3D7_0803400,PF3D7_0904800,PF3D7_1037000,PF3D7_1107400,PF3D7_1211700,PF3D7_1217100,PF3D7_1317100,PF3D7_1355100,PF3D7_1368300,PF3D7_1368800,PF3D7_1417800,PF3D7_1449400,	62.1	1.89	0.0011098	0.0289622
											GO:0006163	purine nucleotide metabolic process	66	34	PF3D7_0111500,PF3D7_0217100,PF3D7_0217900,PF3D7_0413500,PF3D7_0415600,PF3D7_0515500,PF3D7_0624000,PF3D7_0705900,PF3D7_0715500,PF3D7_0927800,PF3D7_1008900,PF3D7_1024300,PF3D7_1108500,PF3D7_1120100,PF3D7_1140100,PF3D7_1142800,PF3D7_1147700,PF3D7_1209500,PF3D7_1235700,PF3D7_1310000,PF3D7_1311300,PF3D7_1327800,PF3D7_1329400,PF3D7_1354500,PF3D7_1366500,PF3D7_1404600,PF3D7_1420600,PF3D7_1437400,PF3D7_1…	51.5	1.57	0.0011645	0.0298451
											GO:0006310	DNA recombination	38	22	PF3D7_0203300,PF3D7_0409600,PF3D7_0419300,PF3D7_0509500,PF3D7_0514100,PF3D7_0527000,PF3D7_0605800,PF3D7_0705400,PF3D7_0803400,PF3D7_0904800,PF3D7_1037000,PF3D7_1107400,PF3D7_1139500,PF3D7_1211700,PF3D7_1217100,PF3D7_1317100,PF3D7_1355100,PF3D7_1368300,PF3D7_1368800,PF3D7_1417800,PF3D7_1427500,PF3D7_1449400,	57.9	1.77	0.00120989	0.0298451
											GO:0006267	pre-replicative complex assembly involved in nuclear cell cycle DNA replication	6	6	PF3D7_0527000,PF3D7_0705400,PF3D7_1211700,PF3D7_1317100,PF3D7_1355100,PF3D7_1417800,	100	3.05	0.00123586	0.0298451
											GO:1902299	pre-replicative complex assembly involved in cell cycle DNA replication	6	6	PF3D7_0527000,PF3D7_0705400,PF3D7_1211700,PF3D7_1317100,PF3D7_1355100,PF3D7_1417800,	100	3.05	0.00123586	0.0298451
											GO:0009263	deoxyribonucleotide biosynthetic process	6	6	PF3D7_0417200,PF3D7_1015800,PF3D7_1127100,PF3D7_1251300,PF3D7_1405600,PF3D7_1437200,	100	3.05	0.00123586	0.0298451
											GO:0006323	DNA packaging	25	16	PF3D7_0110700,PF3D7_0501800,PF3D7_0509100,PF3D7_0714000,PF3D7_1105000,PF3D7_1113900,PF3D7_1135600,PF3D7_1203700,PF3D7_1205600,PF3D7_1220900,PF3D7_1224500,PF3D7_1304000,PF3D7_1308100,PF3D7_1318400,PF3D7_1329300,PF3D7_1403100,	64	1.95	0.00131521	0.0308408
											GO:0000724	double-strand break repair via homologous recombination	25	16	PF3D7_0409600,PF3D7_0419300,PF3D7_0509500,PF3D7_0527000,PF3D7_0705400,PF3D7_0803400,PF3D7_0904800,PF3D7_1037000,PF3D7_1107400,PF3D7_1211700,PF3D7_1317100,PF3D7_1355100,PF3D7_1368300,PF3D7_1368800,PF3D7_1417800,PF3D7_1449400,	64	1.95	0.00131521	0.0308408
											GO:1903046	meiotic cell cycle process	23	15	PF3D7_0203300,PF3D7_0316500,PF3D7_0505500,PF3D7_0509500,PF3D7_0605800,PF3D7_0803400,PF3D7_0803700,PF3D7_0809600,PF3D7_1107400,PF3D7_1135600,PF3D7_1139500,PF3D7_1217100,PF3D7_1368800,PF3D7_1403100,PF3D7_1449400,	65.2	1.99	0.0014104	0.0326004
											GO:0009150	purine ribonucleotide metabolic process	57	30	PF3D7_0217100,PF3D7_0217900,PF3D7_0413500,PF3D7_0515500,PF3D7_0624000,PF3D7_0705900,PF3D7_0715500,PF3D7_0927800,PF3D7_1024300,PF3D7_1108500,PF3D7_1120100,PF3D7_1140100,PF3D7_1142800,PF3D7_1147700,PF3D7_1209500,PF3D7_1235700,PF3D7_1310000,PF3D7_1311300,PF3D7_1329400,PF3D7_1354500,PF3D7_1366500,PF3D7_1404600,PF3D7_1420600,PF3D7_1437400,PF3D7_1437700,PF3D7_1439900,PF3D7_1443700,PF3D7_1444800,PF3D7_1…	52.6	1.6	0.00143858	0.0327833
											GO:0032392	DNA geometric change	21	14	PF3D7_0409600,PF3D7_0604600,PF3D7_0605800,PF3D7_0705400,PF3D7_0807100,PF3D7_0904800,PF3D7_1317100,PF3D7_1324500,PF3D7_1347100,PF3D7_1355100,PF3D7_1357500,PF3D7_1359200,PF3D7_1417800,PF3D7_1459000,	66.7	2.03	0.00149142	0.0335155
											GO:0046394	carboxylic acid biosynthetic process	34	20	PF3D7_0211400,PF3D7_0422000,PF3D7_0605900,PF3D7_0623000,PF3D7_0626300,PF3D7_0627500,PF3D7_0810800,PF3D7_0920000,PF3D7_0922400,PF3D7_1135900,PF3D7_1208300,PF3D7_1327800,PF3D7_1331600,PF3D7_1344600,PF3D7_1357900,PF3D7_1416500,PF3D7_1430700,PF3D7_1439900,PF3D7_1446400,PF3D7_1456100,	58.8	1.79	0.00153781	0.0337785
											GO:0140014	mitotic nuclear division	17	12	PF3D7_0316500,PF3D7_0414000,PF3D7_0501800,PF3D7_0509100,PF3D7_0616200,PF3D7_0803700,PF3D7_1105200,PF3D7_1130700,PF3D7_1135600,PF3D7_1304000,PF3D7_1318400,PF3D7_1403100,	70.6	2.15	0.00156575	0.0337785
											GO:1902600	proton transmembrane transport	17	12	PF3D7_0217100,PF3D7_0705900,PF3D7_0715500,PF3D7_0927800,PF3D7_1024300,PF3D7_1140100,PF3D7_1142800,PF3D7_1147700,PF3D7_1235700,PF3D7_1310000,PF3D7_1311300,PF3D7_1462700,	70.6	2.15	0.00156575	0.0337785
											GO:0006812	cation transport	41	23	PF3D7_0104800,PF3D7_0106300,PF3D7_0217100,PF3D7_0504000,PF3D7_0603500,PF3D7_0705900,PF3D7_0715500,PF3D7_0715900,PF3D7_0904900,PF3D7_0927800,PF3D7_1022300,PF3D7_1024300,PF3D7_1140100,PF3D7_1142800,PF3D7_1147700,PF3D7_1223700,PF3D7_1235700,PF3D7_1241600,PF3D7_1303500,PF3D7_1310000,PF3D7_1311300,PF3D7_1427600,PF3D7_1462700,	56.1	1.71	0.00169036	0.0359868
											GO:0098660	inorganic ion transmembrane transport	32	19	PF3D7_0106300,PF3D7_0217100,PF3D7_0603500,PF3D7_0705900,PF3D7_0715500,PF3D7_0715900,PF3D7_0904900,PF3D7_0927800,PF3D7_1022300,PF3D7_1024300,PF3D7_1140100,PF3D7_1142800,PF3D7_1147700,PF3D7_1202200,PF3D7_1235700,PF3D7_1303500,PF3D7_1310000,PF3D7_1311300,PF3D7_1462700,	59.4	1.81	0.00172683	0.036286
											GO:0098662	inorganic cation transmembrane transport	30	18	PF3D7_0106300,PF3D7_0217100,PF3D7_0603500,PF3D7_0705900,PF3D7_0715500,PF3D7_0715900,PF3D7_0904900,PF3D7_0927800,PF3D7_1022300,PF3D7_1024300,PF3D7_1140100,PF3D7_1142800,PF3D7_1147700,PF3D7_1235700,PF3D7_1303500,PF3D7_1310000,PF3D7_1311300,PF3D7_1462700,	60	1.83	0.0019325	0.0400869
											GO:1901565	organonitrogen compound catabolic process	155	68	PF3D7_0212900,PF3D7_0305700,PF3D7_0307400,PF3D7_0312300,PF3D7_0317000,PF3D7_0317800,PF3D7_0413600,PF3D7_0505800,PF3D7_0608500,PF3D7_0608800,PF3D7_0619400,PF3D7_0727400,PF3D7_0728100,PF3D7_0729100,PF3D7_0803800,PF3D7_0807500,PF3D7_0807800,PF3D7_0812600,PF3D7_0826500,PF3D7_0831800,PF3D7_0902800,PF3D7_0912900,PF3D7_0916500,PF3D7_0917900,PF3D7_0921000,PF3D7_0922100,PF3D7_0931800,PF3D7_1004300,PF3D7_1…	43.9	1.34	0.00217174	0.0438343
											GO:0019693	ribose phosphate metabolic process	63	32	PF3D7_0111500,PF3D7_0217100,PF3D7_0217900,PF3D7_0413500,PF3D7_0515500,PF3D7_0624000,PF3D7_0705900,PF3D7_0715500,PF3D7_0927800,PF3D7_1024300,PF3D7_1108500,PF3D7_1120100,PF3D7_1140100,PF3D7_1142800,PF3D7_1147700,PF3D7_1209500,PF3D7_1235700,PF3D7_1310000,PF3D7_1311300,PF3D7_1327800,PF3D7_1329400,PF3D7_1354500,PF3D7_1366500,PF3D7_1404600,PF3D7_1420600,PF3D7_1437400,PF3D7_1437700,PF3D7_1439900,PF3D7_1…	50.8	1.55	0.00217479	0.0438343
											GO:0048285	organelle fission	37	21	PF3D7_0316500,PF3D7_0414000,PF3D7_0501800,PF3D7_0509100,PF3D7_0509500,PF3D7_0616200,PF3D7_0722100,PF3D7_0803400,PF3D7_0803700,PF3D7_0809600,PF3D7_1105200,PF3D7_1107400,PF3D7_1130700,PF3D7_1135600,PF3D7_1139500,PF3D7_1217100,PF3D7_1304000,PF3D7_1318400,PF3D7_1368800,PF3D7_1403100,PF3D7_1449400,	56.8	1.73	0.00219442	0.0438343
											GO:0043933	protein-containing complex subunit organization	198	84	PF3D7_0109400,PF3D7_0110700,PF3D7_0205500,PF3D7_0211300,PF3D7_0218300,PF3D7_0218500,PF3D7_0302100,PF3D7_0303500,PF3D7_0309600,PF3D7_0314000,PF3D7_0317800,PF3D7_0319400,PF3D7_0405400,PF3D7_0408700,PF3D7_0413600,PF3D7_0503400,PF3D7_0509000,PF3D7_0512000,PF3D7_0515000,PF3D7_0527000,PF3D7_0527500,PF3D7_0529500,PF3D7_0603200,PF3D7_0607900,PF3D7_0619400,PF3D7_0624200,PF3D7_0705400,PF3D7_0710000,PF3D7_0…	42.4	1.29	0.00230769	0.0450006
											GO:0042775	mitochondrial ATP synthesis coupled electron transport	8	7	PF3D7_0927800,PF3D7_1012300,PF3D7_1034400,PF3D7_1404100,PF3D7_1426900,PF3D7_1439400,PF3D7_1462700,	87.5	2.67	0.00230844	0.0450006
											GO:0009259	ribonucleotide metabolic process	61	31	PF3D7_0111500,PF3D7_0217100,PF3D7_0217900,PF3D7_0413500,PF3D7_0515500,PF3D7_0624000,PF3D7_0705900,PF3D7_0715500,PF3D7_0927800,PF3D7_1024300,PF3D7_1108500,PF3D7_1120100,PF3D7_1140100,PF3D7_1142800,PF3D7_1147700,PF3D7_1209500,PF3D7_1235700,PF3D7_1310000,PF3D7_1311300,PF3D7_1329400,PF3D7_1354500,PF3D7_1366500,PF3D7_1404600,PF3D7_1420600,PF3D7_1437400,PF3D7_1437700,PF3D7_1439900,PF3D7_1443700,PF3D7_1…	50.8	1.55	0.00251107	0.0483681
											GO:0043161	proteasome-mediated ubiquitin-dependent protein catabolic process	66	33	PF3D7_0312300,PF3D7_0317000,PF3D7_0608500,PF3D7_0619400,PF3D7_0727400,PF3D7_0728100,PF3D7_0803800,PF3D7_0807500,PF3D7_0807800,PF3D7_0812600,PF3D7_0826500,PF3D7_0912900,PF3D7_0916500,PF3D7_0917900,PF3D7_0931800,PF3D7_1011400,PF3D7_1014300,PF3D7_1017900,PF3D7_1032500,PF3D7_1129200,PF3D7_1248900,PF3D7_1306400,PF3D7_1328100,PF3D7_1330500,PF3D7_1336400,PF3D7_1353800,PF3D7_1353900,PF3D7_1367000,PF3D7_1…	50	1.52	0.0026034	0.0495564
											GO:0065004	protein-DNA complex assembly	22	14	PF3D7_0110700,PF3D7_0527000,PF3D7_0705400,PF3D7_0714000,PF3D7_1105000,PF3D7_1107400,PF3D7_1203700,PF3D7_1205600,PF3D7_1211700,PF3D7_1317100,PF3D7_1355100,PF3D7_1367000,PF3D7_1417800,PF3D7_1449300,	63.6	1.94	0.00287252	0.0540434
											GO:0000727	double-strand break repair via break-induced replication	10	8	PF3D7_0509500,PF3D7_0527000,PF3D7_0705400,PF3D7_1211700,PF3D7_1317100,PF3D7_1355100,PF3D7_1417800,PF3D7_1449400,	80	2.44	0.0029991	0.0545229
											GO:0006268	DNA unwinding involved in DNA replication	10	8	PF3D7_0409600,PF3D7_0705400,PF3D7_0904800,PF3D7_1317100,PF3D7_1347100,PF3D7_1355100,PF3D7_1359200,PF3D7_1417800,	80	2.44	0.0029991	0.0545229
											GO:0006974	cellular response to DNA damage stimulus	10	8	PF3D7_0517300,PF3D7_0604600,PF3D7_1225800,PF3D7_1305000,PF3D7_1308100,PF3D7_1338400,PF3D7_1357500,PF3D7_1363200,	80	2.44	0.0029991	0.0545229
											GO:0006457	protein folding	84	40	PF3D7_0109400,PF3D7_0306200,PF3D7_0306700,PF3D7_0308200,PF3D7_0314000,PF3D7_0320300,PF3D7_0322000,PF3D7_0512000,PF3D7_0527500,PF3D7_0608700,PF3D7_0627500,PF3D7_0708400,PF3D7_0708800,PF3D7_0718500,PF3D7_0804800,PF3D7_0818900,PF3D7_0917900,PF3D7_0919400,PF3D7_1015600,PF3D7_1015700,PF3D7_1115600,PF3D7_1116300,PF3D7_1134000,PF3D7_1134100,PF3D7_1202400,PF3D7_1214400,PF3D7_1215200,PF3D7_1222300,PF3D7_1…	47.6	1.45	0.00306736	0.054598
											GO:0072521	purine-containing compound metabolic process	69	34	PF3D7_0111500,PF3D7_0217100,PF3D7_0217900,PF3D7_0413500,PF3D7_0415600,PF3D7_0515500,PF3D7_0624000,PF3D7_0705900,PF3D7_0715500,PF3D7_0927800,PF3D7_1008900,PF3D7_1024300,PF3D7_1108500,PF3D7_1120100,PF3D7_1140100,PF3D7_1142800,PF3D7_1147700,PF3D7_1209500,PF3D7_1235700,PF3D7_1310000,PF3D7_1311300,PF3D7_1327800,PF3D7_1329400,PF3D7_1354500,PF3D7_1366500,PF3D7_1404600,PF3D7_1420600,PF3D7_1437400,PF3D7_1…	49.3	1.5	0.00307072	0.054598
											GO:0031497	chromatin assembly	14	10	PF3D7_0110700,PF3D7_0501800,PF3D7_0714000,PF3D7_1105000,PF3D7_1203700,PF3D7_1205600,PF3D7_1220900,PF3D7_1224500,PF3D7_1308100,PF3D7_1329300,	71.4	2.18	0.00348078	0.0612163
											GO:0051603	proteolysis involved in cellular protein catabolic process	126	56	PF3D7_0212900,PF3D7_0305700,PF3D7_0307400,PF3D7_0312300,PF3D7_0317000,PF3D7_0317800,PF3D7_0413600,PF3D7_0505800,PF3D7_0608500,PF3D7_0619400,PF3D7_0727400,PF3D7_0728100,PF3D7_0803800,PF3D7_0807500,PF3D7_0807800,PF3D7_0812600,PF3D7_0826500,PF3D7_0902800,PF3D7_0912900,PF3D7_0916500,PF3D7_0917900,PF3D7_0921000,PF3D7_0922100,PF3D7_0931800,PF3D7_1004300,PF3D7_1008400,PF3D7_1010100,PF3D7_1011400,PF3D7_1…	44.4	1.35	0.00368601	0.0634464
											GO:0044257	cellular protein catabolic process	126	56	PF3D7_0212900,PF3D7_0305700,PF3D7_0307400,PF3D7_0312300,PF3D7_0317000,PF3D7_0317800,PF3D7_0413600,PF3D7_0505800,PF3D7_0608500,PF3D7_0619400,PF3D7_0727400,PF3D7_0728100,PF3D7_0803800,PF3D7_0807500,PF3D7_0807800,PF3D7_0812600,PF3D7_0826500,PF3D7_0902800,PF3D7_0912900,PF3D7_0916500,PF3D7_0917900,PF3D7_0921000,PF3D7_0922100,PF3D7_0931800,PF3D7_1004300,PF3D7_1008400,PF3D7_1010100,PF3D7_1011400,PF3D7_1…	44.4	1.35	0.00368601	0.0634464
											GO:0090114	COPII-coated vesicle budding	5	5	PF3D7_0214100,PF3D7_0405100,PF3D7_0822600,PF3D7_1230700,PF3D7_1361100,	100	3.05	0.00377744	0.0636656
											GO:1902969	mitotic DNA replication	5	5	PF3D7_0411900,PF3D7_0527000,PF3D7_1317100,PF3D7_1355100,PF3D7_1417800,	100	3.05	0.00377744	0.0636656
											GO:0010498	proteasomal protein catabolic process	68	33	PF3D7_0312300,PF3D7_0317000,PF3D7_0608500,PF3D7_0619400,PF3D7_0727400,PF3D7_0728100,PF3D7_0803800,PF3D7_0807500,PF3D7_0807800,PF3D7_0812600,PF3D7_0826500,PF3D7_0912900,PF3D7_0916500,PF3D7_0917900,PF3D7_0931800,PF3D7_1011400,PF3D7_1014300,PF3D7_1017900,PF3D7_1032500,PF3D7_1129200,PF3D7_1248900,PF3D7_1306400,PF3D7_1328100,PF3D7_1330500,PF3D7_1336400,PF3D7_1353800,PF3D7_1353900,PF3D7_1367000,PF3D7_1…	48.5	1.48	0.00476339	0.0794553
											GO:0065003	protein-containing complex assembly	170	72	PF3D7_0109400,PF3D7_0110700,PF3D7_0205500,PF3D7_0211300,PF3D7_0218300,PF3D7_0218500,PF3D7_0302100,PF3D7_0303500,PF3D7_0309600,PF3D7_0314000,PF3D7_0317800,PF3D7_0405400,PF3D7_0408700,PF3D7_0413600,PF3D7_0512000,PF3D7_0515000,PF3D7_0527000,PF3D7_0527500,PF3D7_0529500,PF3D7_0603200,PF3D7_0607900,PF3D7_0624200,PF3D7_0705400,PF3D7_0710000,PF3D7_0714000,PF3D7_0718500,PF3D7_0803700,PF3D7_0807800,PF3D7_0…	42.4	1.29	0.0048688	0.080385
											GO:0044255	cellular lipid metabolic process	104	47	PF3D7_0104400,PF3D7_0209100,PF3D7_0211400,PF3D7_0215000,PF3D7_0215300,PF3D7_0301000,PF3D7_0303200,PF3D7_0321200,PF3D7_0322300,PF3D7_0422000,PF3D7_0525100,PF3D7_0605900,PF3D7_0615300,PF3D7_0618900,PF3D7_0624700,PF3D7_0626300,PF3D7_0709700,PF3D7_0731600,PF3D7_0826400,PF3D7_0920000,PF3D7_1001200,PF3D7_1009300,PF3D7_1022800,PF3D7_1032400,PF3D7_1124600,PF3D7_1128400,PF3D7_1132800,PF3D7_1135900,PF3D7_1…	45.2	1.38	0.00509937	0.0833412
											GO:0034622	cellular protein-containing complex assembly	157	67	PF3D7_0109400,PF3D7_0110700,PF3D7_0205500,PF3D7_0211300,PF3D7_0218300,PF3D7_0218500,PF3D7_0302100,PF3D7_0303500,PF3D7_0314000,PF3D7_0317800,PF3D7_0405400,PF3D7_0413600,PF3D7_0512000,PF3D7_0515000,PF3D7_0527000,PF3D7_0529500,PF3D7_0603200,PF3D7_0607900,PF3D7_0624200,PF3D7_0705400,PF3D7_0710000,PF3D7_0714000,PF3D7_0718500,PF3D7_0803700,PF3D7_0807800,PF3D7_0813600,PF3D7_0825600,PF3D7_0907600,PF3D7_0…	42.7	1.3	0.00525313	0.0849956
											GO:0055086	nucleobase-containing small molecule metabolic process	99	45	PF3D7_0111500,PF3D7_0217100,PF3D7_0217900,PF3D7_0413500,PF3D7_0415600,PF3D7_0417200,PF3D7_0515500,PF3D7_0624000,PF3D7_0627500,PF3D7_0629100,PF3D7_0705900,PF3D7_0715500,PF3D7_0720800,PF3D7_0927800,PF3D7_1008900,PF3D7_1015800,PF3D7_1021600,PF3D7_1024300,PF3D7_1108500,PF3D7_1120100,PF3D7_1127100,PF3D7_1140100,PF3D7_1142800,PF3D7_1147700,PF3D7_1209500,PF3D7_1235700,PF3D7_1251300,PF3D7_1310000,PF3D7_1…	45.5	1.39	0.00532164	0.0852517
											GO:0030163	protein catabolic process	131	57	PF3D7_0212900,PF3D7_0305700,PF3D7_0307400,PF3D7_0312300,PF3D7_0317000,PF3D7_0317800,PF3D7_0413600,PF3D7_0505800,PF3D7_0608500,PF3D7_0619400,PF3D7_0727400,PF3D7_0728100,PF3D7_0803800,PF3D7_0807500,PF3D7_0807800,PF3D7_0812600,PF3D7_0826500,PF3D7_0902800,PF3D7_0912900,PF3D7_0916500,PF3D7_0917900,PF3D7_0921000,PF3D7_0922100,PF3D7_0931800,PF3D7_1004300,PF3D7_1008400,PF3D7_1010100,PF3D7_1011400,PF3D7_1…	43.5	1.33	0.00595001	0.0943835
											GO:0036388	pre-replicative complex assembly	7	6	PF3D7_0527000,PF3D7_0705400,PF3D7_1211700,PF3D7_1317100,PF3D7_1355100,PF3D7_1417800,	85.7	2.61	0.00622626	0.0959436
											GO:0006272	leading strand elongation	7	6	PF3D7_0411900,PF3D7_0630300,PF3D7_1226600,PF3D7_1241700,PF3D7_1308100,PF3D7_1463200,	85.7	2.61	0.00622626	0.0959436
											GO:0070682	proteasome regulatory particle assembly	7	6	PF3D7_0317800,PF3D7_0413600,PF3D7_1008400,PF3D7_1130400,PF3D7_1248900,PF3D7_1306400,	85.7	2.61	0.00622626	0.0959436
											GO:0032508	DNA duplex unwinding	19	12	PF3D7_0409600,PF3D7_0605800,PF3D7_0705400,PF3D7_0807100,PF3D7_0904800,PF3D7_1317100,PF3D7_1324500,PF3D7_1347100,PF3D7_1355100,PF3D7_1359200,PF3D7_1417800,PF3D7_1459000,	63.2	1.93	0.00630988	0.0963149
											GO:0006333	chromatin assembly or disassembly	17	11	PF3D7_0110700,PF3D7_0320900,PF3D7_0501800,PF3D7_0714000,PF3D7_1105000,PF3D7_1203700,PF3D7_1205600,PF3D7_1220900,PF3D7_1224500,PF3D7_1308100,PF3D7_1329300,	64.7	1.97	0.00688205	0.104067
											GO:0009262	deoxyribonucleotide metabolic process	9	7	PF3D7_0417200,PF3D7_1015800,PF3D7_1021600,PF3D7_1127100,PF3D7_1251300,PF3D7_1405600,PF3D7_1437200,	77.8	2.37	0.00743551	0.111395
											GO:0046467	membrane lipid biosynthetic process	24	14	PF3D7_0605900,PF3D7_0615300,PF3D7_0618900,PF3D7_0624700,PF3D7_0920000,PF3D7_1032400,PF3D7_1132800,PF3D7_1210900,PF3D7_1214100,PF3D7_1247300,PF3D7_1331600,PF3D7_1341600,PF3D7_1369000,PF3D7_1403700,	58.3	1.78	0.00867067	0.128708
											GO:0072330	monocarboxylic acid biosynthetic process	22	13	PF3D7_0211400,PF3D7_0422000,PF3D7_0605900,PF3D7_0626300,PF3D7_0627500,PF3D7_0920000,PF3D7_0922400,PF3D7_1135900,PF3D7_1208300,PF3D7_1331600,PF3D7_1344600,PF3D7_1439900,PF3D7_1446400,	59.1	1.8	0.00983733	0.144698
