# Supplementary material for: Transcriptional changes in Plasmodium falciparum upon conditional knock down of mitochondrial ribosomal proteins RSM22 and L23
Source: PLoS One. 2022 Oct 6;17(10):e0274993. doi: 10.1371/journal.pone.0274993 (PMC9536634; doi:10.1371/journal.pone.0274993)
Supplement: S4 Table — (XLSX) [file pone.0274993.s012.xlsx]

## Sheet: RSM22_day2off
gene_id	Product Description	log2foldchange	padjust	log10 p-adj
PF3D7_1102900	Plasmodium exported protein (hyp11), unknown function	5.83902	0.0223926	1.64989
PF3D7_1477400	Plasmodium exported protein (PHIST), unknown function	5.75976	0.00372777	2.42855
PF3D7_0900100	erythrocyte membrane protein 1, PfEMP1	4.08738	0.0077787	2.10909
PF3D7_1315100	serine/threonine protein kinase PK9	3.65635	0.00970472	2.01302
PF3D7_1104600	radial spoke head protein, putative	2.36015	0.0173069	1.76178
PF3D7_0202400	translation-enhancing factor	1.93673	6.59977e-123	122.18
PF3D7_0831100	surface-associated interspersed protein 8.1 (SURFIN 8.1)	1.92247	0.0353692	1.45137
PF3D7_1121800	peptidase M16, putative	1.82225	0.0371991	1.42947
PF3D7_1148100	non-coding RNA	1.77847	0.00574617	2.24062
PF3D7_0404100	AP2 domain transcription factor AP2-SP2, putative	1.76695	0.0332487	1.47822
PF3D7_1309700	vacuolar protein sorting-associated protein 18, putative	1.72626	0.000403583	3.39407
PF3D7_1313600	Clu domain-containing protein, putative	1.67746	0.0232048	1.63442
PF3D7_0730900	EMP1-trafficking protein	1.57715	3.41199e-22	21.467
PF3D7_0906600	zinc finger protein, putative	1.57324	3.0981e-09	8.5089
PF3D7_0632500	erythrocyte membrane protein 1, PfEMP1	1.56797	0.00824713	2.0837
PF3D7_1359700	conserved Plasmodium protein, unknown function	1.526	0.00375495	2.4254
PF3D7_1106900	conserved Plasmodium protein, unknown function	1.50307	0.00712067	2.14748
PF3D7_0318400	coiled-coil domain-containing protein CCDC148/CCDC112, putative	1.46639	0.0420907	1.37581
PF3D7_0411000	conserved Plasmodium protein, unknown function	1.45391	0.000416704	3.38017
PF3D7_0617600	stevor	1.43967	0.0278085	1.55582
PF3D7_0420200	holo-[acyl-carrier-protein] synthase, putative	1.43023	0.00352299	2.45309
PF3D7_1340500	conserved Plasmodium protein, unknown function	1.41988	8.23714e-07	6.08422
PF3D7_0602000	zinc finger protein, putative	1.40007	1.5074e-06	5.82177
PF3D7_1348400	conserved Plasmodium membrane protein, unknown function	1.36973	5.198e-19	18.2842
PF3D7_1408200	AP2 domain transcription factor AP2-G2	1.34553	1.86606e-14	13.7291
PF3D7_0410000	erythrocyte vesicle protein 1	1.33985	4.58532e-06	5.33863
PF3D7_1225000	conserved Plasmodium protein, unknown function	1.3368	0.0383361	1.41639
PF3D7_1106200	conserved Plasmodium protein, unknown function	1.33263	6.84391e-05	4.1647
PF3D7_0822200	phosphorylated CTD interacting factor 1 WW domain-containing protein, putative	1.32854	0.0138875	1.85738
PF3D7_0922400	para-aminobenzoic acid synthetase	1.32717	1.51414e-07	6.81984
PF3D7_1149600	DnaJ protein, putative	1.32388	0.00669282	2.17439
PF3D7_0216900	conserved Plasmodium protein, unknown function	1.31711	0.0223672	1.65039
PF3D7_0500800	mature parasite-infected erythrocyte surface antigen	1.30317	7.39563e-228	227.131
PF3D7_0212100	conserved Plasmodium protein, unknown function	1.27597	1.13816e-12	11.9438
PF3D7_1027000	conserved Plasmodium protein, unknown function	1.27544	0.00020934	3.67915
PF3D7_0808000	conserved Plasmodium protein, unknown function	1.27366	0.0233993	1.6308
PF3D7_1129300	conserved Plasmodium protein, unknown function	1.27132	0.000729188	3.13716
PF3D7_0217200	conserved Plasmodium protein, unknown function	1.26378	0.000182275	3.73927
PF3D7_0103600	ATP-dependent DNA/RNA helicase PSH1	1.26362	5.73793e-17	16.2412
PF3D7_1425600	zinc finger protein, putative	1.25813	0.0327084	1.48534
PF3D7_1027600	meiotic recombination protein SPO11-2, putative	1.25316	0.000514096	3.28896
PF3D7_1237900	conserved Plasmodium protein, unknown function	1.24935	9.53347e-25	24.0207
PF3D7_1239200	AP2 domain transcription factor, putative	1.23691	4.41738e-65	64.3548
PF3D7_1467600	conserved Plasmodium protein, unknown function	1.23526	4.52528e-12	11.3444
PF3D7_0801000	Plasmodium exported protein (PHISTc)	1.22836	0.0489247	1.31047
PF3D7_1201000	Plasmodium exported protein (PHISTb), unknown function	1.22719	9.81822e-53	52.008
PF3D7_1474400	conserved Plasmodium protein, unknown function	1.22117	2.63803e-07	6.57872
PF3D7_1466400	AP2 domain transcription factor AP2-EXP	1.21357	5.70804e-08	7.24351
PF3D7_1316100	inositol polyphosphate kinase, putative	1.21104	2.76311e-09	8.5586
PF3D7_0915300	heptatricopeptide repeat-containing protein, putative	1.20488	0.000181826	3.74034
PF3D7_0829800	non-coding RNA	1.20344	3.96261e-15	14.402
PF3D7_0307900	conserved Plasmodium protein, unknown function	1.20012	9.00245e-07	6.04564
PF3D7_1351000	phosphatidylinositol transfer protein, putative	1.19382	7.53658e-17	16.1228
PF3D7_0604100	AP2 domain transcription factor	1.19341	2.64457e-11	10.5776
PF3D7_1468600	aminophospholipid transporter, putative	1.19218	0.037907	1.42128
PF3D7_1133700	FHA domain-containing protein, putative	1.19192	5.94868e-21	20.2256
PF3D7_0629500	amino acid transporter AAT1	1.18776	2.8653e-11	10.5428
PF3D7_1106800	pseudo-tyrosine kinase-like protein	1.18236	7.20071e-10	9.14262
PF3D7_1231800	asparagine-rich protein, putative	1.18168	9.67043e-05	4.01455
PF3D7_0809900	JmjC domain-containing protein 1, putative	1.18104	0.000390758	3.40809
PF3D7_1022000	RNA-binding protein UIS12, putative	1.16344	2.57374e-16	15.5894
PF3D7_1149000	antigen 332, DBL-like protein	1.16008	4.0093e-42	41.3969
PF3D7_1317200	AP2 domain transcription factor AP2-FG, putative	1.15457	1.98218e-07	6.70286
PF3D7_0204600	5'-3' exonuclease, putative	1.14564	6.88763e-06	5.16193
PF3D7_0906000	exoribonuclease II	1.14514	2.27206e-07	6.64358
PF3D7_0710200	conserved Plasmodium protein, unknown function	1.14324	4.29697e-47	46.3668
PF3D7_1419000	conserved Plasmodium protein, unknown function	1.13305	4.49587e-29	28.3472
PF3D7_1139100	RNA-binding protein, putative	1.12677	2.44596e-07	6.61155
PF3D7_1104300	conserved Plasmodium protein, unknown function	1.12533	1.79395e-15	14.7462
PF3D7_1304600	conserved Plasmodium protein, unknown function	1.12361	0.000134428	3.87151
PF3D7_1237100	conserved Plasmodium protein, unknown function	1.12069	1.9485e-17	16.7103
PF3D7_0730300	AP2 domain transcription factor AP2-L, putative	1.1188	2.33123e-11	10.6324
PF3D7_0203000	repetitive organellar protein, putative	1.11246	2.80428e-18	17.5522
PF3D7_0616400	conserved Plasmodium protein, unknown function	1.11242	5.09289e-07	6.29304
PF3D7_0818000	U4/U6.U5 small nuclear ribonucleoprotein, putative	1.11125	0.0036263	2.44054
PF3D7_1103800	CCR4-NOT transcription complex subunit 1, putative	1.11018	5.77247e-50	49.2386
PF3D7_0912200	conserved protein, unknown function	1.10674	0.047581	1.32257
PF3D7_0724100	conserved Plasmodium protein, unknown function	1.10668	2.5855e-45	44.5875
PF3D7_0813700	ABC transporter F family member 1	1.10622	1.3155e-09	8.88091
PF3D7_0424000	Plasmodium exported protein (PHISTc), unknown function	1.1006	0.000336757	3.47268
PF3D7_1207200	conserved Plasmodium protein, unknown function	1.10029	5.54271e-05	4.25628
PF3D7_0930800	conserved Plasmodium membrane protein, unknown function	1.09969	8.60531e-12	11.0652
PF3D7_1123100	calcium-dependent protein kinase 7	1.0912	3.54735e-39	38.4501
PF3D7_0626000	conserved Plasmodium protein, unknown function	1.09036	6.04637e-06	5.21851
PF3D7_1145200	serine/threonine protein kinase, putative	1.08846	1.23323e-07	6.90896
PF3D7_1417200	NOT family protein, putative	1.08518	1.3313e-20	19.8757
PF3D7_0405000	ATP-dependent RNA helicase DDX51, putative	1.08502	2.83232e-05	4.54786
PF3D7_0510100	KH domain-containing protein, putative	1.08432	1.30645e-29	28.8839
PF3D7_1302900	conserved protein, unknown function	1.08417	0.00455082	2.34191
PF3D7_0403600	conserved Plasmodium protein, unknown function	1.08385	7.04637e-05	4.15203
PF3D7_1017600	conserved Plasmodium protein, unknown function	1.08077	9.16839e-61	60.0377
PF3D7_1212700	eukaryotic translation initiation factor 3 subunit A, putative	1.07908	9.80035e-102	101.009
PF3D7_0110500	bromodomain protein 3, putative	1.07684	1.07745e-14	13.9676
PF3D7_1016300	GBP130 protein	1.07339	8.56972e-133	132.067
PF3D7_0504700	centrosomal protein CEP120, putative	1.07287	7.01422e-06	5.15402
PF3D7_0703900	conserved Plasmodium membrane protein, unknown function	1.07275	8.13884e-10	9.08944
PF3D7_0114000	exported protein family 1	1.0724	2.94682e-06	5.53065
PF3D7_1401800	choline kinase	1.06899	1.03218e-09	8.98624
PF3D7_0415200	conserved Plasmodium protein, unknown function	1.06323	1.33302e-11	10.8752
PF3D7_1335400	reticulocyte binding protein 2 homologue a	1.06164	0.00237296	2.62471
PF3D7_1107300	polyadenylate-binding protein-interacting protein 1, putative	1.06101	1.47381e-77	76.8316
PF3D7_0908900	conserved Plasmodium protein, unknown function	1.06065	0.0022812	2.64184
PF3D7_1358000	patatin-like phospholipase, putative	1.06041	4.11902e-11	10.3852
PF3D7_1359600	conserved Plasmodium protein, unknown function	1.0583	2.10863e-67	66.676
PF3D7_0603600	AT-rich interactive domain-containing protein, putative	1.05505	0.000524635	3.28014
PF3D7_1248700	conserved protein, unknown function	1.05483	9.05891e-62	61.0429
PF3D7_0729100	allantoicase, putative	1.05303	5.918e-08	7.22783
PF3D7_1310100	conserved Plasmodium protein, unknown function	1.05016	0.00753695	2.1228
PF3D7_1235300	CCR4-NOT transcription complex subunit 4, putative	1.04941	6.54777e-65	64.1839
PF3D7_1123500	golgi protein 2	1.04724	6.1972e-07	6.2078
PF3D7_0704300	conserved Plasmodium membrane protein, unknown function	1.04681	7.50962e-41	40.1244
PF3D7_1475100	conserved Plasmodium protein, unknown function	1.04673	5.76907e-05	4.23889
PF3D7_0420300	AP2 domain transcription factor, putative	1.0447	2.74228e-09	8.56189
PF3D7_0613600	conserved Plasmodium protein, unknown function	1.0442	3.34629e-06	5.47544
PF3D7_1310400	conserved Plasmodium protein, unknown function	1.04367	7.96734e-10	9.09869
PF3D7_1371800	Plasmodium exported protein, unknown function	1.04336	1.5074e-06	5.82177
PF3D7_1431400	surface-related antigen SRA	1.04015	0.00315233	2.50137
PF3D7_1370500	non-coding RNA	1.03761	1.10858e-20	19.9552
PF3D7_1322100	histone-lysine N-methyltransferase SET2	1.03493	8.18895e-09	8.08677
PF3D7_1204100	conserved Plasmodium protein, unknown function	1.03431	0.000185251	3.73224
PF3D7_1433900	protein kinase, putative	1.03294	4.54595e-05	4.34237
PF3D7_1327500	conserved protein, unknown function	1.03164	0.0487011	1.31246
PF3D7_0418100	protein SOC1, putative	1.02559	7.43449e-08	7.12875
PF3D7_1224300	polyadenylate-binding protein 1, putative	1.02442	4.30787e-141	140.366
PF3D7_0420000	zinc finger protein, putative	1.02279	1.88258e-36	35.7252
PF3D7_0411400	DEAD box ATP-dependent RNA helicase, putative	1.02096	0.000140396	3.85264
PF3D7_0530900	formin 1	1.02004	0.00379393	2.42091
PF3D7_0808100	AP-3 complex subunit delta, putative	1.01821	2.34864e-06	5.62918
PF3D7_0624600	ISWI chromatin-remodeling complex ATPase	1.01722	6.06798e-63	62.217
PF3D7_1139300	AP2 domain transcription factor, putative	1.01631	1.04786e-12	11.9797
PF3D7_1468100	MORC family protein	1.00638	6.49408e-73	72.1875
PF3D7_0516000	RAP protein, putative	1.00615	0.000314405	3.50251
PF3D7_0525500	WD repeat-containing protein, putative	1.00379	3.78664e-05	4.42175
PF3D7_0519500	CCR4 domain-containing protein 1, putative	1.00164	3.64694e-15	14.4381
PF3D7_1308900	mRNA-decapping enzyme 2, putative	1.00133	1.96874e-07	6.70581
PF3D7_1430300	acid phosphatase, putative	1.00118	2.10561e-08	7.67662
PF3D7_1238800	acyl-CoA synthetase	0.996869	3.22822e-34	33.491
PF3D7_0508400	conserved protein, unknown function	0.994015	0.0282957	1.54828
PF3D7_1200700	acyl-CoA synthetase	0.990835	0.012025	1.91992
PF3D7_1370900	non-coding RNA	0.990239	1.19192e-12	11.9238
PF3D7_1004400	RNA-binding protein, putative	0.989689	7.76327e-24	23.11
PF3D7_0204400	dynein light chain, putative	0.98956	0.023941	1.62086
PF3D7_0909700	FHA domain protein, putative	0.988594	0.000730818	3.13619
PF3D7_1448000	U3 small nucleolar RNA-associated protein 12, putative	0.986983	2.84145e-08	7.54646
PF3D7_0113000	glutamic acid-rich protein GARP	0.985693	1.5347e-68	67.814
PF3D7_1020700	N-acetyltransferase, GNAT family, putative	0.985113	5.4203e-08	7.26598
PF3D7_1352000	GTP-binding protein, putative	0.981536	2.99465e-08	7.52365
PF3D7_1002200	tryptophan-rich antigen 3	0.980811	2.86222e-14	13.5433
PF3D7_0323100	conserved Plasmodium protein, unknown function	0.979821	1.60388e-13	12.7948
PF3D7_0410900	conserved Plasmodium protein, unknown function	0.975896	1.94056e-05	4.71207
PF3D7_1146600	oocyst rupture protein 1, putative	0.975543	1.05549e-07	6.97655
PF3D7_0722300	ubiquitin carboxyl-terminal hydrolase, putative	0.97271	8.57263e-10	9.06689
PF3D7_1466900	conserved Plasmodium protein, unknown function	0.971977	3.13278e-08	7.50407
PF3D7_0710400	DNA repair protein RAD14, putative	0.969396	0.0173803	1.75994
PF3D7_1033100	S-adenosylmethionine decarboxylase/ornithine decarboxylase	0.968708	1.5752e-92	91.8027
PF3D7_0615900	protein phosphatase, putative	0.967522	1.52363e-14	13.8171
PF3D7_0828300	conserved protein, unknown function	0.967261	4.98037e-10	9.30274
PF3D7_1472200	histone deacetylase, putative	0.967106	1.42219e-22	21.847
PF3D7_1314000	conserved protein, unknown function	0.966964	0.000141226	3.85009
PF3D7_1429900	ADP-dependent DNA helicase RecQ	0.966945	0.000157743	3.80205
PF3D7_1467900	rab GTPase activator, putative	0.965711	5.53049e-15	14.2572
PF3D7_1014300	SPRY domain-containing protein, putative	0.963627	6.0854e-34	33.2157
PF3D7_0919900	regulator of chromosome condensation-PP1-interacting protein	0.962479	1.37377e-27	26.8621
PF3D7_1234200	helicase, putative, pseudogene	0.962424	4.38373e-11	10.3582
PF3D7_0217000	conserved Plasmodium membrane protein, unknown function	0.96166	0.00010461	3.98043
PF3D7_0319700	ABC transporter I family member 1, putative	0.960526	1.66901e-08	7.77754
PF3D7_0726200	serine/threonine protein kinase, FIKK family	0.959791	0.0184469	1.73408
PF3D7_0220000	liver stage antigen 3	0.958757	2.58146e-54	53.5881
PF3D7_0911700	GTP-binding protein, putative	0.958348	9.0655e-12	11.0426
PF3D7_1207000	conserved Plasmodium protein, unknown function	0.955379	1.77367e-42	41.7511
PF3D7_0504000	cation transporting P-ATPase	0.954737	6.44104e-26	25.191
PF3D7_0704500	serine/threonine protein kinase, putative	0.95284	1.09166e-11	10.9619
PF3D7_1030300	conserved Plasmodium protein, unknown function	0.950332	4.48924e-08	7.34783
PF3D7_0630300	DNA polymerase epsilon catalytic subunit A, putative	0.94716	2.80874e-21	20.5515
PF3D7_1203400	major facilitator superfamily domain-containing protein, putative	0.947041	3.20802e-13	12.4938
PF3D7_0613900	myosin E, putative	0.945732	0.00034996	3.45598
PF3D7_1441300	serine/threonine protein kinase, putative	0.94395	0.000186069	3.73033
PF3D7_1019300	zinc finger protein, putative	0.942653	3.45346e-14	13.4617
PF3D7_0206300	pentafunctional AROM polypeptide, putative, pseudogene	0.942511	3.5211e-11	10.4533
PF3D7_0404600	conserved Plasmodium membrane protein, unknown function	0.94019	1.30328e-21	20.885
PF3D7_0317200	cdc2-related protein kinase 4	0.939755	3.79341e-52	51.421
PF3D7_1223500	conserved Plasmodium protein, unknown function	0.938538	7.8489e-13	12.1052
PF3D7_1464600	serine/threonine protein phosphatase UIS2, putative	0.937751	8.34373e-41	40.0786
PF3D7_1447900	multidrug resistance protein 2	0.936151	5.98366e-10	9.22303
PF3D7_0817300	conserved Plasmodium protein, unknown function	0.933825	0.000151878	3.8185
PF3D7_1211600	lysine-specific histone demethylase 1, putative	0.93247	9.44482e-20	19.0248
PF3D7_1139800	conserved Plasmodium protein, unknown function	0.932101	0.000141445	3.84941
PF3D7_1019600	conserved Plasmodium protein, unknown function	0.931283	0.000205761	3.68664
PF3D7_0904900	copper-transporting ATPase	0.930418	1.2029e-39	38.9198
PF3D7_0309200	serine/threonine protein kinase ARK2, putative	0.928482	6.00567e-14	13.2214
PF3D7_0317300	conserved Plasmodium protein, unknown function	0.928418	8.25997e-15	14.083
PF3D7_0416900	conserved Plasmodium protein, unknown function	0.927759	4.56393e-07	6.34066
PF3D7_1436700	conserved protein, unknown function	0.92648	6.24308e-05	4.2046
PF3D7_0606600	conserved Plasmodium protein, unknown function	0.92583	7.06542e-12	11.1509
PF3D7_0723800	conserved Plasmodium protein, unknown function	0.925366	5.49046e-19	18.2604
PF3D7_1136000	conserved Plasmodium protein, unknown function	0.925231	3.05231e-16	15.5154
PF3D7_1110400	RNA-binding protein, putative	0.9241	5.6922e-53	52.2447
PF3D7_0103300	conserved protein, unknown function	0.923202	2.92568e-11	10.5338
PF3D7_0422500	pre-mRNA-splicing helicase BRR2, putative	0.919346	2.51684e-17	16.5991
PF3D7_0604500	GYF domain-containing protein, putative	0.918508	3.45513e-66	65.4615
PF3D7_0802100	AP2 domain transcription factor, putative	0.917028	3.49263e-10	9.45685
PF3D7_1429400	rRNA (adenosine-2'-O-)-methyltransferase, putative	0.916888	2.30461e-08	7.6374
PF3D7_0321700	conserved Plasmodium protein, unknown function	0.915295	2.95692e-16	15.5292
PF3D7_0710000	conserved Plasmodium protein, unknown function	0.915208	2.33123e-11	10.6324
PF3D7_1121500	conserved protein, unknown function	0.914875	0.0152015	1.81811
PF3D7_0509800	phosphatidylinositol 4-kinase beta	0.913976	0.000242976	3.61444
PF3D7_0815300	FAD-dependent monooxygenase, putative	0.912562	1.31983e-06	5.87948
PF3D7_1134700	DNA-directed RNA polymerase I subunit RPA2, putative	0.911969	3.67205e-05	4.43509
PF3D7_1224700	conserved Plasmodium protein, unknown function	0.911206	1.20555e-05	4.91881
PF3D7_1435700	ataxin-2 like protein, putative	0.911112	1.43428e-19	18.8434
PF3D7_0615400	ribonuclease, putative	0.91079	3.49956e-43	42.456
PF3D7_1448300	conserved protein, unknown function	0.909384	1.0522e-18	17.9779
PF3D7_1136600	conserved Plasmodium protein, unknown function	0.909031	2.43675e-07	6.61319
PF3D7_0725000	exonuclease I, putative	0.905556	6.57931e-14	13.1818
PF3D7_0502600	conserved Plasmodium protein, unknown function	0.90505	0.000182379	3.73902
PF3D7_0803500	AAA family ATPase, putative	0.903654	3.63807e-06	5.43913
PF3D7_0516800	AP2 domain transcription factor AP2-O2, putative	0.903315	5.68942e-26	25.2449
PF3D7_0614900	conserved Plasmodium membrane protein, unknown function	0.901641	1.18528e-13	12.9262
PF3D7_1417400	rap guanine nucleotide exchange factor, putative, pseudogene	0.901522	0.00906987	2.0424
PF3D7_1430700	NADP-specific glutamate dehydrogenase	0.900225	5.12023e-07	6.29071
PF3D7_1205800	high mobility group protein B3, putative	0.900105	2.28511e-40	39.6411
PF3D7_1327000	conserved Plasmodium protein, unknown function	0.899808	1.37497e-05	4.86171
PF3D7_0422200	erythrocyte membrane-associated antigen	0.898132	4.44537e-12	11.3521
PF3D7_0607000	translation initiation factor IF-2, putative	0.897466	5.17679e-69	68.2859
PF3D7_0516300	tRNA pseudouridine synthase, putative	0.89681	0.00155841	2.80732
PF3D7_1013600	conserved Plasmodium protein, unknown function	0.896653	5.23112e-14	13.2814
PF3D7_0419400	conserved Plasmodium protein, unknown function	0.89547	3.5949e-05	4.44431
PF3D7_1234100	bromodomain protein 5	0.89466	9.61258e-28	27.0172
PF3D7_1019000	eukaryotic translation initiation factor subunit eIF2A, putative	0.894157	1.5779e-20	19.8019
PF3D7_1020600	conserved Plasmodium membrane protein, unknown function	0.89271	1.84817e-05	4.73326
PF3D7_1322200	TOG domain-containing protein, putative	0.891626	2.12268e-15	14.6731
PF3D7_0903300	conserved protein, unknown function	0.891209	4.74976e-20	19.3233
PF3D7_1305300	translational activator GCN1, putative	0.890711	8.18789e-13	12.0868
PF3D7_1415400	Btz domain-containing protein, putative	0.890487	8.63529e-12	11.0637
PF3D7_0508900	protein AAP6	0.888878	3.41199e-22	21.467
PF3D7_0605800	DNA repair protein RAD50, putative	0.888413	2.53425e-23	22.5962
PF3D7_0703500	erythrocyte membrane-associated antigen	0.888008	1.18949e-42	41.9246
PF3D7_1417100	conserved Plasmodium protein, unknown function	0.886199	0.00121575	2.91516
PF3D7_1404800	conserved Plasmodium protein, unknown function	0.881673	0.00198257	2.70277
PF3D7_1466200	early gametocyte enriched phosphoprotein EGXP	0.881523	7.66991e-06	5.11521
PF3D7_1366300	conserved Plasmodium protein, unknown function	0.880263	3.33076e-19	18.4775
PF3D7_1140700	chromo domain-containing protein, putative	0.879439	1.82143e-06	5.73959
PF3D7_0619000	FPL domain-containing protein, putative	0.879188	3.38333e-22	21.4707
PF3D7_0628200	eukaryotic translation initiation factor 2-alpha kinase	0.877982	2.0278e-21	20.693
PF3D7_1436100	conserved Plasmodium membrane protein, unknown function	0.87603	5.81771e-07	6.23525
PF3D7_0507800	conserved protein, unknown function	0.875001	6.84716e-28	27.1645
PF3D7_0904100	AP-4 complex subunit epsilon, putative	0.874432	2.58148e-07	6.58813
PF3D7_0906400	dynein intermediate light chain, putative	0.872786	0.0382614	1.41724
PF3D7_0203700	protein MAK16, putative	0.872548	7.69561e-06	5.11376
PF3D7_0811300	CCR4-associated factor 1	0.871307	4.25442e-40	39.3712
PF3D7_0403400	conserved Plasmodium protein, unknown function	0.870956	1.30801e-14	13.8834
PF3D7_0916400	conserved Plasmodium protein, unknown function	0.866692	1.21641e-05	4.91492
PF3D7_0932800	importin alpha re-exporter, putative	0.865714	7.94238e-13	12.1
PF3D7_0501400	interspersed repeat antigen	0.865478	0.000677076	3.16936
PF3D7_0804500	conserved Plasmodium membrane protein, unknown function	0.865125	2.62094e-34	33.5815
PF3D7_0715200	conserved Plasmodium protein, unknown function	0.862395	5.32618e-10	9.27358
PF3D7_1308200	carbamoyl phosphate synthetase	0.861554	2.51415e-37	36.5996
PF3D7_1324000	conserved Plasmodium protein, unknown function	0.85731	1.99677e-05	4.69967
PF3D7_1371700	serine/threonine protein kinase, FIKK family	0.857109	0.0239554	1.6206
PF3D7_1369200	conserved Plasmodium protein, unknown function	0.85683	0.000385924	3.4135
PF3D7_0104300	ubiquitin carboxyl-terminal hydrolase 1, putative	0.855988	9.17231e-18	17.0375
PF3D7_0922800	conserved Plasmodium protein, unknown function	0.85533	7.27642e-11	10.1381
PF3D7_1452000	rhoptry neck protein 2	0.854666	0.0010238	2.98978
PF3D7_0111800	eukaryotic translation initiation factor 4E, putative	0.854365	3.17609e-14	13.4981
PF3D7_1344900	conserved Plasmodium protein, unknown function	0.853007	7.79749e-05	4.10805
PF3D7_1008000	histone deacetylase 2	0.851739	2.98279e-22	21.5254
PF3D7_0406500	NYN domain-containing protein, putative	0.85117	1.02184e-21	20.9906
PF3D7_1023900	chromodomain-helicase-DNA-binding protein 1 homolog, putative	0.850667	1.13132e-67	66.9464
PF3D7_1140900	conserved Plasmodium protein, unknown function	0.850321	3.63699e-05	4.43926
PF3D7_0308000	DNA polymerase delta small subunit, putative	0.849518	6.83894e-05	4.16501
PF3D7_0211700	tyrosine kinase-like protein, putative	0.849222	4.54708e-11	10.3423
PF3D7_0730500	conserved Plasmodium protein, unknown function	0.848399	9.06393e-11	10.0427
PF3D7_0201900	erythrocyte membrane protein 3	0.848195	2.66564e-05	4.5742
PF3D7_0704100	basal complex transmembrane protein 2	0.846665	5.10654e-10	9.29187
PF3D7_1228800	WD repeat-containing protein, putative	0.844827	6.00005e-35	34.2218
PF3D7_1222300	endoplasmin, putative	0.84236	1.31558e-56	55.8809
PF3D7_0921200	conserved Plasmodium membrane protein, unknown function	0.841877	4.0566e-05	4.39184
PF3D7_0530200	phosphoenolpyruvate/phosphate translocator	0.840964	5.46894e-05	4.2621
PF3D7_0704000	conserved Plasmodium membrane protein, unknown function	0.839081	0.000214896	3.66777
PF3D7_1008500	protein GPR89, putative	0.838902	0.000189091	3.72333
PF3D7_1366400	rhoptry protein RHOP148	0.838686	5.10558e-14	13.292
PF3D7_1402100	pseudouridine synthase, putative	0.8385	0.0460769	1.33652
PF3D7_1328500	alpha/beta-hydrolase, putative	0.838007	6.93921e-10	9.15869
PF3D7_1014900	protein KIC8	0.83766	3.56605e-07	6.44781
PF3D7_1037000	DNA polymerase zeta catalytic subunit, putative	0.837634	2.23444e-09	8.65083
PF3D7_1015200	cysteine--tRNA ligase	0.835889	2.60988e-06	5.58338
PF3D7_0720700	phosphoinositide-binding protein, putative	0.835603	9.11898e-16	15.0401
PF3D7_1237200	conserved Plasmodium protein, unknown function	0.83481	1.24143e-06	5.90608
PF3D7_0103400	zinc-carboxypeptidase, putative	0.834008	9.95346e-16	15.002
PF3D7_1353300	conserved Plasmodium protein, unknown function	0.833161	1.09166e-11	10.9619
PF3D7_1456200	conserved Plasmodium protein, unknown function	0.832451	0.00814074	2.08934
PF3D7_1402800	conserved Plasmodium protein, unknown function	0.832123	1.51095e-05	4.82075
PF3D7_1219000	formin 2	0.832003	2.66934e-08	7.5736
PF3D7_0314200	conserved Plasmodium protein, unknown function	0.831965	0.000163876	3.78549
PF3D7_0713900	conserved Plasmodium protein, unknown function	0.831684	1.77067e-23	22.7519
PF3D7_1212300	WD repeat-containing protein, putative	0.831371	4.28e-07	6.36856
PF3D7_1308700	conserved Plasmodium protein, unknown function	0.830744	6.19725e-09	8.2078
PF3D7_0924600	conserved Plasmodium protein, unknown function	0.830573	1.43105e-07	6.84434
PF3D7_1353000	tryptophan-rich protein, pseudogene	0.830511	4.23995e-36	35.3726
PF3D7_0801800	mannose-6-phosphate isomerase, putative	0.830083	2.71003e-23	22.567
PF3D7_1458300	alpha/beta hydrolase, putative	0.827492	2.90184e-10	9.53733
PF3D7_1010200	DNA2/NAM7 helicase, putative	0.824344	2.84075e-11	10.5466
PF3D7_1130700	structural maintenance of chromosomes protein 1, putative	0.821201	3.39874e-14	13.4687
PF3D7_1309400	HORMA domain protein, putative	0.821005	3.3489e-10	9.4751
PF3D7_0113200	Plasmodium exported protein, unknown function	0.82084	6.7038e-06	5.17368
PF3D7_1449400	crossover junction endonuclease MUS81, putative	0.819868	7.51082e-11	10.1243
PF3D7_0827000	ATP-dependent RNA helicase DBP10, putative	0.817724	3.16979e-18	17.499
PF3D7_1339700	conserved Plasmodium protein, unknown function	0.81626	3.80451e-26	25.4197
PF3D7_1112100	conserved Plasmodium protein, unknown function	0.816153	1.82589e-16	15.7385
PF3D7_0616200	kinetochore protein NDC80, putative	0.814836	7.50852e-09	8.12445
PF3D7_0305100	conserved Plasmodium protein, unknown function	0.814035	6.30426e-10	9.20037
PF3D7_1221800	conserved protein, unknown function	0.813397	2.54502e-07	6.59431
PF3D7_0920800	inosine-5'-monophosphate dehydrogenase	0.813253	5.62654e-07	6.24976
PF3D7_0709600	ribonucleases P/MRP protein subunit POP1, putative	0.808454	4.88849e-05	4.31083
PF3D7_1365700	SNARE associated Golgi protein, putative	0.806981	0.00133493	2.87454
PF3D7_0807100	DNA helicase PSH3	0.803888	0.000131911	3.87972
PF3D7_0918600	ATP-dependent DNA helicase Q1	0.803842	0.0266939	1.57359
PF3D7_1239900	vacuolar protein sorting-associated protein 16, putative	0.802777	2.34689e-07	6.62951
PF3D7_0714300	palmitoyltransferase DHHC4, putative	0.802388	5.4338e-10	9.2649
PF3D7_1244100	N-alpha-acetyltransferase 15, NatA auxiliary subunit, putative	0.800743	1.34683e-09	8.87069
PF3D7_1344800	aspartate carbamoyltransferase	0.800128	1.32744e-08	7.87699
PF3D7_0301600	Plasmodium exported protein (hyp1), unknown function	0.799404	1.58187e-05	4.80083
PF3D7_1451200	conserved Plasmodium protein, unknown function	0.799274	9.51019e-29	28.0218
PF3D7_0105700	asparagine-rich antigen Pfa35-2	0.798943	6.544e-07	6.18416
PF3D7_0910500	DNA repair protein REV1, putative	0.797719	0.0382103	1.41782
PF3D7_0218600	patatin-like phospholipase, putative	0.796885	9.40952e-12	11.0264
PF3D7_1120600	DDRGK domain-containing protein, putative	0.796878	4.35014e-06	5.3615
PF3D7_0613800	AP2 domain transcription factor, putative	0.796054	7.33969e-22	21.1343
PF3D7_0622900	AP2 domain transcription factor AP2Tel	0.796047	3.74666e-06	5.42636
PF3D7_1452600	conserved Plasmodium protein, unknown function	0.795121	2.24704e-05	4.64839
PF3D7_1351200	conserved Plasmodium protein, unknown function	0.792039	9.87529e-05	4.00545
PF3D7_0812100	proteasome activator complex subunit 4, putative	0.791704	8.55848e-13	12.0676
PF3D7_1442900	Sec7 domain-containing protein ARFGEF, putative	0.791268	7.21843e-18	17.1416
PF3D7_1206100	IMP-specific 5'-nucleotidase 1	0.791181	0.0386199	1.41319
PF3D7_1145100	coatomer subunit gamma, putative	0.790956	0.00142553	2.84602
PF3D7_0215500	conserved Plasmodium protein, unknown function	0.790647	3.39052e-05	4.46973
PF3D7_0613300	rhoptry protein ROP14	0.790467	0.0172541	1.76311
PF3D7_0112200	multidrug resistance-associated protein 1	0.790406	5.52766e-30	29.2575
PF3D7_1352100	ABC transporter B family member 6, putative	0.789895	0.0114643	1.94065
PF3D7_1134600	zinc finger protein, putative	0.789503	0.00251778	2.59898
PF3D7_1405400	DNA mismatch repair protein, putative	0.789262	0.00023136	3.63571
PF3D7_1333200	ubiquitin-activating enzyme	0.788565	5.61259e-11	10.2508
PF3D7_1148000	serine/threonine protein kinase, putative	0.788083	6.52701e-11	10.1853
PF3D7_0623800	tyrosine kinase-like protein, putative	0.786794	3.42761e-05	4.46501
PF3D7_0719900	conserved Plasmodium membrane protein, unknown function	0.786728	1.74364e-14	13.7585
PF3D7_1021900	PHAX domain-containing protein, putative	0.786557	7.95594e-55	54.0993
PF3D7_1229100	multidrug resistance-associated protein 2	0.7851	2.14594e-12	11.6684
PF3D7_1221700	FbpA domain protein, putative	0.78474	0.00302824	2.51881
PF3D7_1107800	AP2 domain transcription factor, putative	0.784151	5.08725e-12	11.2935
PF3D7_0208100	conserved Plasmodium protein, unknown function	0.784149	1.56726e-34	33.8049
PF3D7_0912100	zinc finger protein, putative	0.783987	0.00489697	2.31007
PF3D7_0513700	secreted ookinete protein, putative	0.783545	0.0383071	1.41672
PF3D7_1456500	STAG domain-containing protein, putative	0.78309	7.97088e-15	14.0985
PF3D7_1011800	PRE-binding protein	0.782915	1.40417e-56	55.8526
PF3D7_1440300	porphobilinogen synthase	0.782615	0.0136839	1.86379
PF3D7_1312800	protein AAP2	0.78061	6.17711e-08	7.20921
PF3D7_0932100	protein MAM3, putative	0.78045	6.19479e-12	11.208
PF3D7_1405800	ribosome biogenesis protein BOP1, putative	0.778122	8.23439e-11	10.0844
PF3D7_1362700	conserved Plasmodium protein, unknown function	0.777492	1.74395e-09	8.75847
PF3D7_1433700	conserved Plasmodium protein, unknown function	0.776871	2.76811e-05	4.55782
PF3D7_1119400	ubiquitin-protein ligase, putative	0.77632	4.04874e-12	11.3927
PF3D7_1009700	tubulin--tyrosine ligase, putative	0.775739	0.0055766	2.25363
PF3D7_0106700	small ribosomal subunit assembling AARP2 protein	0.77489	4.04272e-10	9.39333
PF3D7_0627100	ankyrin-repeat protein, putative	0.774407	1.22423e-16	15.9121
PF3D7_1032100	mRNA-decapping enzyme subunit 1, putative	0.773008	1.52578e-07	6.81651
PF3D7_1021700	VPS13 domain-containing protein, putative	0.77257	1.24491e-08	7.90486
PF3D7_0910200	conserved Plasmodium protein, unknown function	0.772337	1.67948e-11	10.7748
PF3D7_1138800	WD repeat-containing protein, putative	0.770216	2.77404e-06	5.55689
PF3D7_0414700	GTP-binding protein, putative	0.769881	0.000108273	3.96548
PF3D7_1426800	conserved Plasmodium protein, unknown function	0.769716	1.82881e-06	5.73783
PF3D7_0829000	conserved Plasmodium membrane protein, unknown function	0.769426	8.18417e-08	7.08703
PF3D7_0929400	high molecular weight rhoptry protein 2	0.769235	9.63625e-18	17.0161
PF3D7_1029900	ORC3 domain-containing protein, putative	0.766829	6.1508e-14	13.2111
PF3D7_0811600	conserved protein, unknown function	0.76677	4.20702e-05	4.37603
PF3D7_0509400	RNA polymerase I	0.766258	2.26067e-11	10.6458
PF3D7_1343400	DNA repair protein RAD5, putative	0.765565	0.000399083	3.39894
PF3D7_1015700	tubulin binding cofactor c, putative	0.765127	0.00472165	2.32591
PF3D7_1031600	protein GEXP15	0.764841	3.24023e-16	15.4894
PF3D7_0928700	conserved Plasmodium protein, unknown function	0.764037	0.000512397	3.29039
PF3D7_0322400	regulator of initiation factor 2 (eIF2)	0.763057	9.70634e-06	5.01294
PF3D7_0104200	StAR-related lipid transfer protein	0.762278	0.0151265	1.82026
PF3D7_0928800	serine/threonine protein kinase, putative	0.762273	3.60481e-06	5.44312
PF3D7_0316200	conserved Plasmodium protein, unknown function	0.761911	1.24481e-08	7.9049
PF3D7_0217600	conserved Plasmodium protein, unknown function	0.761724	0.000163714	3.78591
PF3D7_1417600	conserved Plasmodium protein, unknown function	0.761694	4.66829e-14	13.3308
PF3D7_1415600	conserved Plasmodium protein, unknown function	0.760956	0.000452329	3.34455
PF3D7_1337500	conserved Plasmodium protein, unknown function	0.760595	3.62411e-05	4.4408
PF3D7_1036800	acetyl-CoA transporter, putative	0.758671	1.77685e-05	4.75035
PF3D7_1420700	surface protein P113	0.758653	3.84054e-25	24.4156
PF3D7_0204500	aspartate transaminase	0.758537	1.56888e-05	4.80441
PF3D7_1355700	NLI interacting factor-like phosphatase, putative	0.758506	5.10642e-08	7.29188
PF3D7_0705500	inositol-phosphate phosphatase, putative	0.758256	7.59221e-17	16.1196
PF3D7_1368200	ABC transporter E family member 1, putative	0.758071	8.63686e-10	9.06364
PF3D7_1328200	conserved Plasmodium protein, unknown function	0.757953	1.21998e-10	9.91365
PF3D7_0706500	conserved Plasmodium protein, unknown function	0.757762	5.30307e-17	16.2755
PF3D7_1244400	RNA-binding protein, putative	0.7567	5.82305e-09	8.23485
PF3D7_1138400	guanylyl cyclase alpha	0.756672	9.45633e-06	5.02428
PF3D7_0111300	P-loop containing nucleoside triphosphate hydrolase, putative	0.756275	1.66839e-09	8.7777
PF3D7_1460500	conserved Plasmodium protein, unknown function	0.755686	2.94568e-09	8.53081
PF3D7_0830800	surface-associated interspersed protein 8.2 (SURFIN 8.2)	0.755533	0.0313542	1.5037
PF3D7_0525000	zinc finger protein, putative	0.755245	0.039683	1.4014
PF3D7_0204300	conserved Plasmodium protein, unknown function	0.75415	1.10328e-07	6.95731
PF3D7_0727800	cation transporting ATPase, putative	0.753332	3.89674e-13	12.4093
PF3D7_1025000	Eps15-like protein	0.750958	6.55102e-09	8.18369
PF3D7_1367700	alanine--tRNA ligase	0.750833	1.69479e-26	25.7709
PF3D7_1344200	endoplasmic reticulum chaperone GRP170	0.749898	8.0631e-24	23.0935
PF3D7_0627700	transportin	0.749631	2.4853e-17	16.6046
PF3D7_1208400	amino acid transporter, putative	0.749296	0.000241414	3.61724
PF3D7_1202600	nuclear export mediator factor NEMF, putative	0.748876	4.4138e-22	21.3552
PF3D7_1019800	tRNA methyltransferase, putative	0.746809	6.25e-05	4.20412
PF3D7_0607700	conserved Plasmodium protein, unknown function	0.746376	2.1458e-07	6.66841
PF3D7_1408400	FANCJ-like helicase, putative	0.745844	9.91421e-08	7.00374
PF3D7_1412700	AAA family ATPase, putative	0.745195	0.0001367	3.86423
PF3D7_1405100	GTPase-activating protein, putative	0.744321	0.0005601	3.25173
PF3D7_0716000	RNA-binding protein, putative	0.743882	1.23009e-15	14.9101
PF3D7_0303500	spindle pole body protein, putative	0.743558	1.83183e-05	4.73711
PF3D7_1115300	cysteine proteinase falcipain 2b	0.742457	0.034015	1.46833
PF3D7_0215800	origin recognition complex subunit 5	0.742094	8.27608e-06	5.08218
PF3D7_1403100	condensin complex subunit 1, putative	0.741354	5.08494e-18	17.2937
PF3D7_0825000	conserved Plasmodium protein, unknown function	0.741071	2.38372e-06	5.62274
PF3D7_0909400	exoribonuclease, putative	0.741013	1.21996e-05	4.91365
PF3D7_1405900	RNA-binding protein, putative	0.739924	2.18186e-07	6.66117
PF3D7_0719300	actin-related protein ARP6	0.739619	1.89523e-12	11.7223
PF3D7_0912000	conserved Plasmodium protein, unknown function	0.73958	2.46123e-07	6.60885
PF3D7_0517400	FACT complex subunit SPT16, putative	0.739402	1.3138e-12	11.8815
PF3D7_0416400	histone acetyltransferase, putative	0.739198	1.12682e-24	23.9481
PF3D7_0302100	serine/threonine protein kinase	0.738632	3.4696e-13	12.4597
PF3D7_1138700	protein KIC5	0.738552	3.12519e-05	4.50512
PF3D7_1211000	kinesin-X3, putative	0.738094	0.0144888	1.83897
PF3D7_1036900	conserved Plasmodium protein, unknown function	0.737451	1.61703e-27	26.7913
PF3D7_1431800	apyrase, putative	0.737134	0.000572238	3.24242
PF3D7_0204100	Sel1 repeat-containing protein, putative	0.737053	9.69426e-10	9.01349
PF3D7_1329500	conserved protein, unknown function	0.736945	3.82993e-08	7.41681
PF3D7_1307700	TOM1-like protein, putative	0.734544	0.00248667	2.60438
PF3D7_1211300	DNA helicase MCM8, putative	0.733757	6.03051e-07	6.21965
PF3D7_0110100	selenocysteine-specific elongation factor, putative	0.733485	0.00820147	2.08611
PF3D7_1469600	acetyl-CoA carboxylase	0.733215	3.70965e-05	4.43067
PF3D7_1433500	DNA topoisomerase 2	0.733058	2.31718e-09	8.63504
PF3D7_1209300	telomere repeat-binding zinc finger protein	0.73281	1.39894e-10	9.8542
PF3D7_0321800	WD repeat-containing protein, putative	0.732501	3.4667e-08	7.46008
PF3D7_0322700	conserved Plasmodium protein, unknown function	0.7323	9.69538e-07	6.01344
PF3D7_1222400	AP2 domain transcription factor	0.731721	4.74619e-10	9.32365
PF3D7_1431300	large subunit GTPase 1, putative	0.731002	0.00142952	2.84481
PF3D7_1318300	conserved Plasmodium protein, unknown function	0.730734	0.0482897	1.31615
PF3D7_0108300	conserved Plasmodium protein, unknown function	0.729558	3.10823e-29	28.5075
PF3D7_0403700	pre-mRNA-splicing factor CLF1, putative	0.729326	2.37158e-11	10.625
PF3D7_1322300	BRCT domain-containing protein, putative	0.728986	3.79938e-09	8.42029
PF3D7_0926500	tetratricopeptide repeat protein, putative	0.728615	1.24058e-12	11.9064
PF3D7_0930400	zinc finger protein, putative	0.727772	1.98875e-08	7.70142
PF3D7_0418300	conserved Plasmodium protein, unknown function	0.726359	1.33736e-35	34.8738
PF3D7_0501300	skeleton-binding protein 1	0.726277	4.48476e-08	7.34826
PF3D7_1124100	BEACH domain-containing protein, putative	0.726004	3.22839e-08	7.49101
PF3D7_1004600	conserved Plasmodium membrane protein, unknown function	0.725748	0.020021	1.69851
PF3D7_1229000	conserved Plasmodium membrane protein, unknown function	0.725574	3.70764e-06	5.4309
PF3D7_1440200	stromal-processing peptidase, putative	0.725285	0.00800829	2.09646
PF3D7_1357400	conserved Plasmodium protein, unknown function	0.72455	1.96694e-09	8.70621
PF3D7_1223400	phospholipid-transporting ATPase, putative	0.724541	3.64782e-26	25.438
PF3D7_1450400	E3 ubiquitin-protein ligase ZNF598, putative	0.723872	3.90098e-11	10.4088
PF3D7_0313700	conserved Plasmodium protein, unknown function	0.723853	4.1681e-07	6.38006
PF3D7_1121300	tyrosine kinase-like protein	0.722434	6.29183e-09	8.20122
PF3D7_0603000	SDE2 domain-containing protein, putative	0.722422	0.00731206	2.13596
PF3D7_0809600	peptidase family C50, putative	0.721888	1.12598e-08	7.94847
PF3D7_1449500	AP2 domain transcription factor AP2-O5, putative	0.721651	7.0011e-06	5.15483
PF3D7_1005500	regulator of nonsense transcripts 1, putative	0.719899	7.92115e-26	25.1012
PF3D7_0220800	cytoadherence linked asexual protein 2	0.719559	0.00103164	2.98647
PF3D7_1244000	glucose inhibited division protein a homologue, putative	0.718345	1.12617e-06	5.9484
PF3D7_0619300	conserved Plasmodium protein, unknown function	0.718013	5.78113e-07	6.23799
PF3D7_1211900	non-SERCA-type Ca2+ -transporting P-ATPase	0.717866	1.00568e-14	13.9975
PF3D7_1442600	TRAP-like protein	0.7166	1.94102e-05	4.71197
PF3D7_1118500	nucleolar protein 56, putative	0.716556	5.28552e-09	8.27691
PF3D7_0622800	leucine--tRNA ligase, putative	0.715759	4.20965e-13	12.3758
PF3D7_1362800	conserved Plasmodium protein, unknown function	0.715635	0.000418012	3.37881
PF3D7_1138000	conserved Plasmodium protein, unknown function	0.71563	0.0027603	2.55904
PF3D7_0728600	RING zinc finger protein, putative	0.715464	9.75415e-18	17.0108
PF3D7_0319000	P-type ATPase, putative	0.714467	3.18765e-05	4.49653
PF3D7_1206700	eukaryotic translation initiation factor 5, putative	0.714295	1.93728e-20	19.7128
PF3D7_0917000	merozoite organizing protein	0.712986	6.07976e-08	7.21611
PF3D7_0811200	ER membrane protein complex subunit 1, putative	0.71215	6.45636e-07	6.19001
PF3D7_0704200	tRNA m5C-methyltransferase, putative	0.711961	0.00417475	2.37937
PF3D7_1447800	calponin homology domain-containing protein, putative	0.710592	0.000517403	3.28617
PF3D7_0614300	major facilitator superfamily-related transporter, putative	0.710238	7.84332e-31	30.1055
PF3D7_1214100	GPI ethanolamine phosphate transferase 3, putative	0.710201	6.42395e-11	10.1922
PF3D7_1021800	schizont egress antigen-1	0.709774	2.14701e-13	12.6682
PF3D7_0811400	conserved protein, unknown function	0.709705	1.73439e-20	19.7609
PF3D7_1233300	pentatricopeptide repeat domain-containing protein 2, putative	0.70901	7.47541e-06	5.12637
PF3D7_0419900	phosphatidylinositol 4-kinase, putative	0.708055	4.26787e-22	21.3698
PF3D7_1303500	sodium/hydrogen exchanger	0.707377	4.09372e-11	10.3879
PF3D7_0726900	mitochondrial import inner membrane translocase subunit TIM50, putative	0.707215	0.00134452	2.87143
PF3D7_1476200	Plasmodium exported protein (PHISTb), unknown function	0.706897	0.000914198	3.03896
PF3D7_0310200	phd finger protein, putative	0.706301	2.98349e-11	10.5253
PF3D7_1252100	rhoptry neck protein 3	0.705961	0.00416427	2.38046
PF3D7_1218900	WD repeat-containing protein, putative	0.705745	0.00950194	2.02219
PF3D7_1412400	conserved Plasmodium protein, unknown function	0.705306	1.9032e-07	6.72052
PF3D7_0827800	SET domain protein, putative	0.705281	8.04915e-10	9.09425
PF3D7_1021100	conserved Plasmodium protein, unknown function	0.705266	0.00290217	2.53728
PF3D7_0206500	conserved Plasmodium protein, unknown function	0.705022	4.54244e-07	6.34271
PF3D7_0726500	ubiquitin carboxyl-terminal hydrolase, putative	0.704944	2.80874e-21	20.5515
PF3D7_1462400	conserved Plasmodium protein, unknown function	0.704497	0.0168847	1.77251
PF3D7_0807600	conserved Plasmodium protein, unknown function	0.704118	4.83609e-15	14.3155
PF3D7_1133200	conserved Plasmodium protein, unknown function	0.703858	4.06499e-38	37.3909
PF3D7_1004300	E3 ubiquitin-protein ligase, putative	0.703517	8.25611e-12	11.0832
PF3D7_0311300	phosphatidylinositol 3- and 4-kinase, putative	0.703415	3.70416e-07	6.43131
PF3D7_1406200	transcription elongation factor SPT6, putative	0.702491	7.30092e-27	26.1366
PF3D7_1116100	serine esterase, putative	0.702113	3.01794e-14	13.5203
PF3D7_0412000	LITAF-like zinc finger protein, putative	0.701512	5.45988e-07	6.26282
PF3D7_0310400	parasite-infected erythrocyte surface protein	0.701429	8.56095e-13	12.0675
PF3D7_1407900	plasmepsin I	0.700841	1.1573e-07	6.93656
PF3D7_0704600	HECT-type E3 ubiquitin ligase UT	0.700773	2.18207e-32	31.6611
PF3D7_0212500	conserved Plasmodium protein, unknown function	0.698307	1.34017e-06	5.87284
PF3D7_1123000	conserved Plasmodium protein, unknown function	0.698121	7.6983e-09	8.1136
PF3D7_0911400	conserved Plasmodium protein, unknown function	0.697856	0.0079912	2.09739
PF3D7_1206600	DNA-directed RNA polymerase III subunit RPC2, putative	0.697587	9.51351e-08	7.02166
PF3D7_0505000	MMS19-like protein, putative	0.697398	0.0163484	1.78653
PF3D7_0219600	replication factor C subunit 1	0.697029	5.34994e-08	7.27165
PF3D7_1205900	conserved protein, unknown function	0.696506	0.00136367	2.86529
PF3D7_1238500	conserved Plasmodium protein, unknown function	0.696445	3.69061e-08	7.4329
PF3D7_0924200	heptatricopeptide repeat-containing protein, putative	0.696379	0.00287927	2.54072
PF3D7_1203000	origin recognition complex subunit 1	0.695406	1.76158e-12	11.7541
PF3D7_1360700	E3 SUMO-protein ligase PIAS, putative	0.694876	3.09594e-08	7.50921
PF3D7_1007700	AP2 domain transcription factor AP2-I	0.693731	2.49888e-28	27.6023
PF3D7_0719800	conserved protein, unknown function	0.693095	0.0117218	1.93101
PF3D7_1134500	alpha/beta hydrolase, putative	0.692601	3.07181e-05	4.51261
PF3D7_0309900	conserved Plasmodium protein, unknown function	0.692059	0.00499909	2.30111
PF3D7_1227200	potassium channel K1	0.691998	0.00454764	2.34221
PF3D7_1110100	conserved Plasmodium protein, unknown function	0.691944	0.0141189	1.8502
PF3D7_1344000	aminomethyltransferase, putative	0.691887	0.00158247	2.80066
PF3D7_1359000	conserved Plasmodium protein, unknown function	0.691441	0.000301971	3.52003
PF3D7_0513600	deoxyribodipyrimidine photo-lyase, putative	0.691384	6.21189e-23	22.2068
PF3D7_0410800	conserved Plasmodium protein, unknown function	0.690598	3.39874e-14	13.4687
PF3D7_0110600	phosphatidylinositol-4-phosphate 5-kinase	0.689774	1.56153e-05	4.80645
PF3D7_1414500	atypical protein kinase, ABC-1 family, putative	0.689741	8.78289e-13	12.0564
PF3D7_1218200	symplekin domain-containing protein, putative	0.689055	9.47188e-06	5.02356
PF3D7_1366900	conserved protein, unknown function	0.688922	2.23565e-22	21.6506
PF3D7_0204000	condensin-2 complex subunit H2, putative	0.688308	0.0228362	1.64138
PF3D7_1305000	MCL1 domain-containing protein, putative	0.688072	1.36555e-06	5.86469
PF3D7_1362400	calpain	0.68789	0.00114715	2.94038
PF3D7_1130900	conserved Plasmodium protein, unknown function	0.687881	0.0382979	1.41683
PF3D7_0611800	conserved Plasmodium protein, unknown function	0.685679	1.7842e-10	9.74856
PF3D7_0213600	conserved Plasmodium protein, unknown function	0.685076	0.0179739	1.74536
PF3D7_0926100	protein kinase, putative	0.685024	1.31034e-19	18.8826
PF3D7_1411200	rhomboid protease ROM8	0.684283	0.000320768	3.49381
PF3D7_1245200	conserved Plasmodium membrane protein, unknown function	0.684012	0.00381976	2.41796
PF3D7_0724600	protein kinase, putative	0.683989	1.38291e-07	6.85921
PF3D7_0205000	conserved Plasmodium protein, unknown function	0.681355	0.014511	1.8383
PF3D7_1416100	protein SEY1, putative	0.680539	7.276e-05	4.13811
PF3D7_0619500	acyl-CoA synthetase	0.680178	2.48907e-06	5.60396
PF3D7_0512200	glutathione synthetase	0.679686	0.0144888	1.83897
PF3D7_0709300	mediator of RNA polymerase II transcription subunit 14, putative	0.678872	1.50481e-05	4.82252
PF3D7_1431500	mitogen-activated protein kinase 1	0.678307	3.19708e-08	7.49525
PF3D7_1003700	MKT1 domain-containing protein, putative	0.678153	0.0430878	1.36565
PF3D7_0731600	acyl-CoA synthetase	0.67733	1.67306e-35	34.7765
PF3D7_0930300	merozoite surface protein 1	0.677167	3.86848e-34	33.4125
PF3D7_0524000	karyopherin beta	0.67673	5.45753e-36	35.263
PF3D7_1230200	vacuolar transporter chaperone, putative, pseudogene	0.676685	2.03208e-05	4.69206
PF3D7_0216000	DEAD/DEAH box helicase, putative	0.676276	0.00168685	2.77292
PF3D7_1142100	conserved Plasmodium protein, unknown function	0.675717	6.38488e-17	16.1948
PF3D7_0524900	S-adenosyl-L-methionine-dependent tRNA 4-demethylwyosine synthase, putative	0.675378	0.00678677	2.16834
PF3D7_1228400	conserved Plasmodium protein, unknown function	0.675186	1.73501e-06	5.7607
PF3D7_1116600	dolichyl-diphosphooligosaccharide--protein glycosyltransferase subunit STT3, putative	0.675131	4.45844e-11	10.3508
PF3D7_0317700	CPSF (cleavage and polyadenylation specific factor), subunit A, putative	0.674287	3.34168e-08	7.47604
PF3D7_0213900	RTR1 domain-containing protein, putative	0.673316	0.0085274	2.06918
PF3D7_0321500	peptidase, putative	0.6731	1.50923e-07	6.82125
PF3D7_0529400	conserved Plasmodium protein, unknown function	0.671926	7.45669e-11	10.1275
PF3D7_0527400	conserved Plasmodium protein, unknown function	0.671693	0.0279227	1.55404
PF3D7_1409100	aldo-keto reductase, putative	0.671619	1.04366e-11	10.9814
PF3D7_1462300	GTP-binding protein, putative	0.671469	1.26279e-11	10.8987
PF3D7_1013200	conserved Plasmodium protein, unknown function	0.671426	1.99677e-05	4.69967
PF3D7_0529200	sugar transporter, putative	0.670688	0.0457775	1.33935
PF3D7_0705600	RNA helicase, putative	0.669699	0.0137128	1.86287
PF3D7_0820000	Snf2-related CBP activator, putative	0.669099	1.7458e-10	9.758
PF3D7_1119600	ATP-dependent zinc metalloprotease FTSH, putative	0.668813	2.3544e-07	6.62812
PF3D7_0311200	valine--tRNA ligase, putative	0.668318	0.024953	1.60288
PF3D7_1219100	clathrin heavy chain, putative	0.6682	2.24783e-15	14.6482
PF3D7_0512800	conserved Plasmodium protein, unknown function	0.667963	0.00624325	2.20459
PF3D7_1457300	MA3 domain-containing protein, putative	0.667646	3.46113e-10	9.46078
PF3D7_0310300	phosphoglycerate mutase, putative	0.667644	1.0949e-07	6.96063
PF3D7_1464500	conserved Plasmodium membrane protein, unknown function	0.667499	3.89957e-13	12.409
PF3D7_0628800	glutamyl-tRNA(Gln) amidotransferase subunit B	0.666885	7.87567e-05	4.10371
PF3D7_0905400	high molecular weight rhoptry protein 3	0.66632	4.99641e-23	22.3013
PF3D7_1328000	conserved Plasmodium protein, unknown function	0.666247	2.83351e-06	5.54768
PF3D7_1029300	conserved protein, unknown function	0.666232	0.000483394	3.3157
PF3D7_0711000	AAA family ATPase, CDC48 subfamily	0.666023	1.65992e-07	6.77991
PF3D7_1122800	calcium-dependent protein kinase 6	0.664789	0.000600703	3.22134
PF3D7_0908200	conserved Plasmodium protein, unknown function	0.664605	0.0111311	1.95346
PF3D7_0913600	conserved Plasmodium protein, unknown function	0.664089	3.94559e-05	4.40389
PF3D7_1205500	zinc finger protein, putative	0.663515	1.9499e-10	9.70999
PF3D7_0215400	conserved Plasmodium protein, unknown function	0.66343	1.2813e-05	4.89235
PF3D7_1321300	conserved Plasmodium membrane protein, unknown function	0.663216	0.010233	1.99
PF3D7_1320400	type I signal peptidase	0.6613	0.00996659	2.00145
PF3D7_1232100	60 kDa chaperonin	0.661007	1.31274e-10	9.88182
PF3D7_1017000	DNA polymerase delta catalytic subunit	0.660681	1.05432e-10	9.97703
PF3D7_1440400	zinc finger protein, putative	0.660602	0.0142531	1.84609
PF3D7_0310500	ATP-dependent RNA helicase DHX57, putative	0.659109	4.14408e-11	10.3826
PF3D7_0717400	queuine tRNA-ribosyltransferase, putative	0.658872	0.000472193	3.32588
PF3D7_1325400	CRWN-like protein, putative	0.658552	4.36032e-11	10.3605
PF3D7_0414000	structural maintenance of chromosomes protein 3	0.658526	3.72785e-13	12.4285
PF3D7_0506500	conserved Plasmodium protein, unknown function	0.657227	3.19221e-14	13.4959
PF3D7_0302200	cytoadherence linked asexual protein 3.2	0.657003	0.00513925	2.2891
PF3D7_0206000	DNA repair protein RAD2, putative	0.656336	1.2325e-05	4.90921
PF3D7_1024800	exported protein 3	0.654991	5.75166e-07	6.24021
PF3D7_1012000	RING zinc finger protein, putative	0.654334	8.34547e-05	4.07855
PF3D7_0317500	kinesin-5	0.653997	0.000533777	3.27264
PF3D7_0606700	coatomer alpha subunit, putative	0.653291	1.8391e-07	6.7354
PF3D7_0814200	DNA/RNA-binding protein Alba 1	0.653092	5.29935e-52	51.2758
PF3D7_0803400	DNA repair and recombination protein RAD54, putative	0.652919	6.90443e-13	12.1609
PF3D7_1304100	DNA ligase I	0.652425	0.0431351	1.36517
PF3D7_0718100	exported serine/threonine protein kinase	0.652191	2.84743e-08	7.54555
PF3D7_1448500	conserved Plasmodium protein, unknown function	0.65208	5.12891e-14	13.29
PF3D7_1436300	translocon component PTEX150	0.651927	0.00145907	2.83592
PF3D7_0103100	vacuolar protein sorting-associated protein 51, putative	0.65166	0.0256245	1.59134
PF3D7_0803600	conserved Plasmodium protein, unknown function	0.651143	1.15378e-06	5.93788
PF3D7_0505100	trafficking protein particle complex subunit 8, putative	0.650332	6.27787e-07	6.20219
PF3D7_0318600	cleavage and polyadenylation specificity factor, putative	0.650245	0.00838049	2.07673
PF3D7_1345400	conserved Plasmodium protein, unknown function	0.6501	2.14476e-10	9.66862
PF3D7_0810600	ATP-dependent RNA helicase DBP1, putative	0.649979	8.36732e-18	17.0774
PF3D7_1024900	conserved Plasmodium protein, unknown function	0.649715	0.000318016	3.49755
PF3D7_0405400	pre-mRNA-processing-splicing factor 8, putative	0.647719	3.13728e-20	19.5034
PF3D7_1206200	eukaryotic translation initiation factor 3 subunit C, putative	0.64762	5.81279e-27	26.2356
PF3D7_0914500	conserved Plasmodium protein, unknown function	0.646787	4.12573e-10	9.3845
PF3D7_0903400	ATP-dependent RNA helicase DDX60, putative	0.646249	7.45487e-16	15.1276
PF3D7_1028000	methyltransferase, putative	0.646097	0.0219327	1.65891
PF3D7_1227500	protein SOC2, putative	0.645821	2.80552e-20	19.552
PF3D7_0709400	Cg7 protein	0.645538	1.2325e-05	4.90921
PF3D7_1219600	phospholipid-transporting ATPase 2	0.644407	1.72029e-09	8.7644
PF3D7_1123800	structural maintenance of chromosomes protein 5, putative	0.643756	0.000850628	3.07026
PF3D7_0530700	conserved Plasmodium protein, unknown function	0.642181	0.00770036	2.11349
PF3D7_0214300	conserved Plasmodium protein, unknown function	0.64167	0.0296937	1.52734
PF3D7_1034500	armadillo repeat protein, putative	0.641623	2.08198e-05	4.68152
PF3D7_1323500	plasmepsin V	0.641264	9.15418e-05	4.03838
PF3D7_1411900	p1/s1 nuclease, putative	0.641223	0.0233522	1.63167
PF3D7_0107800	double-strand break repair protein MRE11	0.640909	7.69172e-06	5.11398
PF3D7_1142300	conserved Plasmodium membrane protein, unknown function	0.640438	4.73257e-08	7.3249
PF3D7_0506800	transcription factor 25, putative	0.639878	1.24476e-05	4.90491
PF3D7_0719400	conserved Plasmodium protein, unknown function	0.639566	3.35428e-08	7.4744
PF3D7_0402300	reticulocyte binding protein homologue 1	0.639239	0.0443993	1.35262
PF3D7_0308600	pre-mRNA-processing factor 19, putative	0.639033	1.16693e-07	6.93296
PF3D7_0318200	DNA-directed RNA polymerase II subunit RPB1	0.638915	2.82882e-20	19.5484
PF3D7_0215000	acyl-CoA synthetase	0.638894	0.00313409	2.50389
PF3D7_0721000	conserved Plasmodium membrane protein, unknown function	0.638819	1.97725e-11	10.7039
PF3D7_1252800	Plasmodium exported protein (PHISTb), unknown function	0.638525	5.09389e-06	5.29295
PF3D7_1131800	oxysterol-binding protein, putative	0.638157	2.31718e-09	8.63504
PF3D7_0731100	EMP1-trafficking protein	0.638041	0.000334727	3.47531
PF3D7_0809200	asparagine-rich antigen Pfa55-14	0.637546	0.0117976	1.92821
PF3D7_0801700	sentrin-specific protease 2, putative	0.637339	2.42683e-10	9.61496
PF3D7_1223300	DNA gyrase subunit A	0.63549	8.03597e-07	6.09496
PF3D7_0925800	regulator of nonsense transcripts 2, putative	0.635179	4.35014e-06	5.3615
PF3D7_0317800	26S proteasome non-ATPase regulatory subunit 9, putative	0.634865	0.000381252	3.41879
PF3D7_0802300	periodic tryptophan protein 2, putative	0.634511	1.09452e-05	4.96078
PF3D7_0509100	structural maintenance of chromosomes protein 4, putative	0.633755	2.66433e-20	19.5744
PF3D7_1467100	DNA-3-methyladenine glycosylase	0.633634	0.0322145	1.49195
PF3D7_1437900	HSP40, subfamily A	0.633171	2.41617e-22	21.6169
PF3D7_1236100	clustered-asparagine-rich protein	0.630887	0.000480216	3.31856
PF3D7_0928200	conserved Plasmodium protein, unknown function	0.628849	3.64201e-05	4.43866
PF3D7_1230000	TBC domain-containing protein, putative	0.628658	2.64556e-07	6.57748
PF3D7_1229600	conserved Plasmodium protein, unknown function	0.627339	5.25314e-06	5.27958
PF3D7_0512500	conserved Plasmodium protein, unknown function	0.626619	0.00147263	2.83191
PF3D7_1369500	conserved protein, unknown function	0.626387	0.000181501	3.74112
PF3D7_1354300	large subunit rRNA methyltransferase, putative	0.626251	7.98083e-08	7.09795
PF3D7_1325900	conserved Plasmodium protein, unknown function	0.626044	2.97083e-06	5.52712
PF3D7_1337200	1-deoxy-D-xylulose 5-phosphate synthase	0.625927	0.000378253	3.42222
PF3D7_0708800	heat shock protein 110	0.62591	7.51985e-29	28.1238
PF3D7_1349200	glutamate--tRNA ligase, putative	0.625506	2.46123e-07	6.60885
PF3D7_1406600	ATP-dependent Clp protease regulatory subunit ClpC	0.624722	1.24465e-08	7.90495
PF3D7_1113800	conserved Plasmodium membrane protein, unknown function	0.624218	0.000697576	3.15641
PF3D7_1236200	conserved Plasmodium protein, unknown function	0.623941	6.08333e-06	5.21586
PF3D7_1410400	rhoptry-associated protein 1	0.623662	4.17313e-07	6.37954
PF3D7_1361200	conserved Plasmodium protein, unknown function	0.623601	3.85151e-07	6.41437
PF3D7_0516600	sporozoite surface antigen MB2	0.62302	0.0011192	2.95109
PF3D7_1323800	vacuolar protein sorting-associated protein 52, putative	0.622501	0.00228376	2.64135
PF3D7_1458500	spindle assembly abnormal protein 4, putative	0.621813	6.27081e-07	6.20268
PF3D7_1201400	Plasmodium exported protein, unknown function	0.621054	0.0218104	1.66134
PF3D7_0210200	conserved Plasmodium protein, unknown function	0.62	2.86808e-12	11.5424
PF3D7_1018700	conserved Plasmodium protein, unknown function	0.619872	2.93372e-05	4.53258
PF3D7_0814300	AAA family ATPase, putative	0.619562	0.00407695	2.38966
PF3D7_1342900	AP2 domain transcription factor, putative	0.619398	0.00848876	2.07116
PF3D7_1231600	pre-mRNA-splicing factor ATP-dependent RNA helicase PRP2, putative	0.619147	1.19466e-07	6.92276
PF3D7_0803200	filament assembling protein, putative	0.617577	0.000473869	3.32434
PF3D7_1216900	DNA-binding chaperone, putative	0.617576	6.90525e-23	22.1608
PF3D7_0612200	leucine-rich repeat protein	0.617403	4.03841e-09	8.39379
PF3D7_1359900	conserved Plasmodium membrane protein, unknown function	0.617193	0.00213302	2.671
PF3D7_1319400	conserved protein, unknown function	0.616793	8.40439e-22	21.0755
PF3D7_1217200	multiple RNA-binding domain-containing protein 1, putative	0.616034	1.30426e-06	5.88464
PF3D7_0212400	conserved Plasmodium membrane protein, unknown function	0.615876	1.75803e-05	4.75497
PF3D7_0934000	histidine--tRNA ligase, putative	0.615635	0.00137959	2.86025
PF3D7_1032000	ribosome maturation factor RimM, putative	0.614548	0.000180779	3.74285
PF3D7_0802000	glutamate dehydrogenase, putative	0.614054	3.41979e-26	25.466
PF3D7_0609700	protein KIC6	0.613346	0.0105522	1.97665
PF3D7_1368800	DNA repair endonuclease XPF, putative	0.612859	0.000420414	3.37632
PF3D7_0828200	leucine--tRNA ligase, putative	0.612177	5.60978e-07	6.25105
PF3D7_0831300	Plasmodium exported protein, unknown function	0.612161	0.00644598	2.19071
PF3D7_1221000	histone-lysine N-methyltransferase, H3 lysine-4 specific	0.611853	2.27206e-07	6.64358
PF3D7_1436000	glucose-6-phosphate isomerase	0.611712	4.81786e-10	9.31715
PF3D7_1358100	Sas10 domain-containing protein, putative	0.611546	4.8679e-06	5.31266
PF3D7_1466100	protein phosphatase containing kelch-like domains	0.611253	0.0290825	1.53637
PF3D7_1124600	ethanolamine kinase	0.61121	2.17681e-14	13.6622
PF3D7_0405700	lysine decarboxylase, putative	0.61107	0.00412919	2.38413
PF3D7_1422700	conserved Plasmodium protein, unknown function	0.610787	0.00021653	3.66448
PF3D7_0723400	conserved Plasmodium protein, unknown function	0.610148	8.24482e-09	8.08382
PF3D7_0721300	ATP-dependent DNA helicase DDX31	0.609785	9.54884e-05	4.02005
PF3D7_1014600	transcriptional coactivator ADA2	0.609314	1.45712e-25	24.8365
PF3D7_0305500	protein dopey homolog, putative	0.608594	3.71066e-06	5.43055
PF3D7_0411900	DNA polymerase alpha catalytic subunit A	0.607512	1.72506e-11	10.7632
PF3D7_0505700	conserved Plasmodium membrane protein, unknown function	0.606751	2.31357e-09	8.63572
PF3D7_1471900	conserved Plasmodium protein, unknown function	0.606327	0.0128913	1.8897
PF3D7_1331100	DNA polymerase theta, putative	0.605909	4.19197e-05	4.37758
PF3D7_1438400	metacaspase-2	0.605907	0.000669755	3.17408
PF3D7_1019100	conserved Plasmodium protein, unknown function	0.605779	0.00369721	2.43213
PF3D7_1233000	elongation factor G	0.604953	0.000886177	3.05248
PF3D7_1304000	condensin complex subunit 2, putative	0.603976	1.41646e-05	4.8488
PF3D7_1119900	protein transport protein SEC16, putative	0.603258	0.00017017	3.76912
PF3D7_1009200	ribonuclease, putative	0.602977	0.0184064	1.73503
PF3D7_1316500	pre-mRNA-processing factor 40, putative	0.601603	0.00181325	2.74154
PF3D7_1326600	conserved Plasmodium protein, unknown function	0.601333	2.56796e-06	5.59041
PF3D7_1343300	CDT1-like protein, putative	0.600945	2.8653e-11	10.5428
PF3D7_1134200	conserved Plasmodium protein, unknown function	0.600127	0.000299724	3.52328
PF3D7_1477000	Plasmodium exported protein (hyp17), unknown function, pseudogene	0.598802	0.00293268	2.53273
PF3D7_1369400	conserved Plasmodium protein, unknown function	0.597433	0.000739884	3.13084
PF3D7_1245100	kinesin-13, putative	0.596719	0.0225715	1.64644
PF3D7_0902700	Plasmodium exported protein (PHISTb), unknown function, pseudogene	0.595597	0.0141359	1.84968
PF3D7_0504800	conserved Plasmodium protein, unknown function	0.595255	3.18191e-09	8.49731
PF3D7_0314500	conserved Plasmodium protein, unknown function	0.595115	0.00825203	2.08344
PF3D7_0417300	LETM1-like protein, putative	0.594984	1.63934e-05	4.78533
PF3D7_1419700	eukaryotic translation initiation factor 3 subunit H, putative	0.594693	1.01277e-09	8.99449
PF3D7_1450100	signal recognition particle subunit SRP54	0.594663	0.0153487	1.81393
PF3D7_1243700	ubiquitin-conjugating enzyme E2, putative	0.593273	0.004706	2.32735
PF3D7_1002800	DnaJ protein, putative	0.592544	0.00448855	2.34789
PF3D7_0113300	Plasmodium exported protein (hyp1), unknown function	0.591672	0.0398231	1.39986
PF3D7_1428200	major facilitator superfamily domain-containing protein, putative	0.59145	0.000560098	3.25174
PF3D7_0526600	conserved Plasmodium protein, unknown function	0.590423	0.0439421	1.35712
PF3D7_1455400	hemolysin III	0.588899	0.00391333	2.40745
PF3D7_1249300	protein phosphatase PPM4, putative	0.58778	8.6975e-07	6.06061
PF3D7_0503300	serine/arginine-rich splicing factor 12	0.586668	2.85343e-08	7.54463
PF3D7_1437700	succinyl-CoA ligase, putative	0.586586	0.000444755	3.35188
PF3D7_1136800	DnaJ protein, putative	0.584653	0.011147	1.95284
PF3D7_0602100	ATP-dependent RNA helicase MTR4	0.583787	1.69776e-06	5.77012
PF3D7_0823800	DnaJ protein, putative	0.583529	0.00121072	2.91696
PF3D7_0618100	conserved Plasmodium protein, unknown function	0.582578	0.0348784	1.45744
PF3D7_0508500	ND6 protein, putative	0.582492	0.000696485	3.15709
PF3D7_1228300	NIMA related kinase 1	0.581602	4.54124e-09	8.34283
PF3D7_0932400	peptide chain release factor 1	0.581041	4.53853e-05	4.34309
PF3D7_1360500	guanylyl cyclase beta	0.580972	0.00338408	2.47056
PF3D7_1008100	PHD finger protein PHD1	0.580201	1.17085e-09	8.9315
PF3D7_0409800	zinc finger protein, putative	0.579524	0.000151029	3.82094
PF3D7_0706000	importin-7, putative	0.578282	3.90611e-11	10.4083
PF3D7_0629800	cullin-2, putative	0.578201	1.4675e-05	4.83342
PF3D7_0529800	conserved Plasmodium protein, unknown function	0.578123	6.36006e-10	9.19654
PF3D7_0718600	conserved Plasmodium protein, unknown function	0.57698	0.0184156	1.73481
PF3D7_0405100	protein transport protein Sec24B, putative	0.576604	8.16654e-10	9.08796
PF3D7_0525200	structural maintenance of chromosomes protein 6, putative	0.576102	1.60041e-09	8.79577
PF3D7_1317100	DNA replication licensing factor MCM4	0.575861	7.03627e-18	17.1527
PF3D7_0707200	conserved Plasmodium protein, unknown function	0.575672	0.000759598	3.11942
PF3D7_1342800	phosphoenolpyruvate carboxykinase	0.575543	4.61619e-05	4.33572
PF3D7_0603700	phenylalanine--tRNA ligase	0.57497	0.0448928	1.34782
PF3D7_1413400	30S ribosomal protein S9, putative	0.572449	0.000105176	3.97808
PF3D7_1437200	ribonucleoside-diphosphate reductase large subunit, putative	0.571128	1.63297e-17	16.787
PF3D7_0704700	phosphopantetheine adenylyltransferase, putative	0.570835	0.0134925	1.86991
PF3D7_1364400	conserved Plasmodium protein, unknown function	0.570146	0.00589242	2.22971
PF3D7_0523000	multidrug resistance protein 1	0.569978	1.63375e-09	8.78682
PF3D7_1018200	serine/threonine protein phosphatase 8, putative	0.569538	0.00109595	2.96021
PF3D7_1478600	EMP1-trafficking protein	0.568986	0.0156332	1.80595
PF3D7_1142500	60S ribosomal protein L28	0.568903	2.1327e-12	11.6711
PF3D7_0409500	NAD(P)-binding protein, putative	0.568641	2.77538e-05	4.55668
PF3D7_1017800	conserved Plasmodium protein, unknown function	0.56789	0.0152255	1.81743
PF3D7_1339300	conserved protein, unknown function	0.567587	9.5139e-06	5.02164
PF3D7_0816600	chaperone protein ClpB1	0.566176	5.09073e-06	5.29322
PF3D7_1230900	serine/threonine protein kinase RIO1, putative	0.565916	0.000849698	3.07074
PF3D7_1402700	U2 snRNP-associated SURP motif-containing protein, putative	0.56488	2.71008e-07	6.56702
PF3D7_0106000	conserved protein, unknown function	0.563928	0.00033249	3.47822
PF3D7_1366600	signal recognition particle receptor subunit alpha, putative	0.56373	1.73781e-08	7.76
PF3D7_1007000	transmembrane protein 147, putative	0.563695	7.2086e-05	4.14215
PF3D7_0208400	conserved Plasmodium protein, unknown function	0.563442	2.91625e-09	8.53518
PF3D7_1106500	conserved Plasmodium protein, unknown function	0.562543	0.00425404	2.3712
PF3D7_1125300	DNA-directed RNA polymerase	0.56204	0.0003101	3.5085
PF3D7_0815200	importin subunit beta, putative	0.561253	2.47235e-08	7.60689
PF3D7_0216500	conserved Plasmodium protein, unknown function	0.56075	0.00809178	2.09196
PF3D7_0511200	stearoyl-CoA desaturase	0.560084	1.27075e-06	5.89594
PF3D7_0724800	kelch domain-containing protein, putative	0.559835	0.00026909	3.5701
PF3D7_1133900	conserved Plasmodium protein, unknown function	0.559749	6.6226e-05	4.17897
PF3D7_1211200	conserved Plasmodium protein, unknown function	0.558621	0.00163741	2.78584
PF3D7_1450300	NADPH--cytochrome P450 reductase, putative	0.558535	0.00690916	2.16057
PF3D7_0909900	helicase SKI2W, putative	0.55852	4.57189e-05	4.3399
PF3D7_1360800	falcilysin	0.55829	1.73439e-20	19.7609
PF3D7_0303200	lipin, putative	0.558248	1.70853e-09	8.76738
PF3D7_1322000	nucleoside-diphosphatase, putative	0.557178	2.83365e-07	6.54765
PF3D7_0528100	AP-1/2 complex subunit beta, putative	0.557169	6.90388e-06	5.16091
PF3D7_1429800	coatomer subunit beta, putative	0.55697	5.99226e-11	10.2224
PF3D7_1217300	GTP-binding protein EngA	0.556915	3.82925e-06	5.41689
PF3D7_1306300	SAM dependent methyltransferase, putative	0.556865	0.0261541	1.58246
PF3D7_1314100	conserved Plasmodium protein, unknown function	0.556709	0.0372252	1.42916
PF3D7_0508700	pre-mRNA-processing ATP-dependent RNA helicase PRP5, putative	0.556673	3.45111e-08	7.46204
PF3D7_1316900	conserved protein, unknown function	0.556583	0.000758279	3.12017
PF3D7_0532400	lysine-rich membrane-associated PHISTb protein	0.556572	1.08765e-09	8.96351
PF3D7_1364300	pre-mRNA-splicing factor ATP-dependent RNA helicase PRP16	0.55542	0.000432207	3.36431
PF3D7_0410700	ribosome biogenesis GTPase A, putative	0.555355	6.35818e-06	5.19667
PF3D7_1302700	ATP-dependent RNA helicase DHR1, putative	0.555159	0.00148849	2.82725
PF3D7_1212500	glycerol-3-phosphate 1-O-acyltransferase	0.553207	1.0649e-06	5.97269
PF3D7_1225100	isoleucine--tRNA ligase, putative	0.552899	0.0386199	1.41319
PF3D7_0728100	anaphase-promoting complex subunit 1, putative	0.551879	0.00141814	2.84828
PF3D7_1451900	ribosome biogenesis protein TSR1, putative	0.551494	0.000357503	3.44672
PF3D7_0811500	histone-arginine methyltransferase CARM1, putative	0.55139	0.0230568	1.6372
PF3D7_0708400	heat shock protein 90	0.550671	4.06219e-41	40.3912
PF3D7_1004200	WD repeat-containing protein, putative	0.549725	1.81284e-06	5.74164
PF3D7_1433400	PHD finger protein PHD2, putative	0.549563	1.84539e-16	15.7339
PF3D7_0302600	ABC transporter B family member 4, putative	0.549481	0.00258369	2.58776
PF3D7_0307500	spindle and kinetochore-associated protein 2, putative	0.548845	0.0221434	1.65475
PF3D7_1332900	isoleucine--tRNA ligase, putative	0.548623	5.45541e-13	12.2632
PF3D7_0105800	cyclin-dependent kinases regulatory subunit, putative	0.548268	7.08546e-10	9.14963
PF3D7_0523800	divalent metal transporter, putative	0.548044	0.0109208	1.96174
PF3D7_0727200	cysteine desulfurase IscS, putative	0.547005	0.0122356	1.91238
PF3D7_0605100	KH domain-containing protein, putative	0.545943	0.000100934	3.99596
PF3D7_1009800	conserved Plasmodium membrane protein, unknown function	0.545937	0.0414606	1.38236
PF3D7_1314200	telomerase reverse transcriptase	0.545891	0.0001961	3.70752
PF3D7_0207600	serine repeat antigen 5	0.545193	1.11819e-38	37.9515
PF3D7_0501800	chromatin assembly factor 1 subunit A	0.54397	4.04874e-12	11.3927
PF3D7_1321700	splicing factor 1	0.54333	3.73237e-13	12.428
PF3D7_0604300	conserved Plasmodium protein, unknown function	0.543253	0.0042684	2.36973
PF3D7_1114900	filamin domain-containing protein, putative	0.542959	0.0282991	1.54823
PF3D7_0904000	GTPase-activating protein, putative	0.542652	5.3764e-07	6.26951
PF3D7_0516700	ubiquitin carboxyl-terminal hydrolase 2, putative	0.542528	0.000130061	3.88585
PF3D7_0311600	dolichyl-diphosphooligosaccharide--protein glycosyltransferase subunit OST1, putative	0.541975	0.0308718	1.51044
PF3D7_0514800	inositol polyphosphate multikinase, putative	0.541532	0.0476462	1.32197
PF3D7_1410300	WD repeat-containing protein, putative	0.540836	7.66991e-06	5.11521
PF3D7_1118300	insulinase, putative	0.540161	7.5574e-09	8.12163
PF3D7_0513200	CPSF domain-containing protein, putative	0.539938	5.34992e-07	6.27165
PF3D7_1446500	nucleoporin NUP313, putative	0.53865	1.04905e-06	5.9792
PF3D7_1332600	DNA-(apurinic or apyrimidinic site) lyase 1	0.538482	0.000138789	3.85764
PF3D7_0629400	polyadenylate-binding protein 3, putative	0.538429	4.54577e-06	5.34239
PF3D7_1013300	conserved Plasmodium protein, unknown function	0.537884	0.0308718	1.51044
PF3D7_0202600	nucleic acid-binding protein, putative	0.536728	0.00298964	2.52438
PF3D7_0313600	conserved Plasmodium protein, unknown function	0.536377	0.000205243	3.68773
PF3D7_0907200	GTPase-activating protein, putative	0.536302	0.00724146	2.14017
PF3D7_1147300	conserved Plasmodium protein, unknown function	0.536252	3.89251e-15	14.4098
PF3D7_1356400	phosphatase 2A regulatory subunit-related protein, putative	0.536248	0.00289867	2.5378
PF3D7_0319400	kinesin-8X	0.535647	2.87407e-09	8.5415
PF3D7_1033000	heptatricopeptide repeat-containing protein HPR1, putative	0.535312	0.0097014	2.01317
PF3D7_1225700	VAC14 domain-containing protein, putative	0.53531	8.14281e-07	6.08923
PF3D7_0627800	acetyl-CoA synthetase, putative	0.534686	0.00108394	2.96499
PF3D7_0407700	conserved Plasmodium protein, unknown function	0.534612	0.000127791	3.8935
PF3D7_1409000	WD repeat-containing protein, putative	0.534334	0.013456	1.87108
PF3D7_0409400	chaperone protein DnaJ	0.533021	0.00101824	2.99215
PF3D7_0920400	conserved Plasmodium protein, unknown function	0.532583	0.00952477	2.02115
PF3D7_1327300	conserved Plasmodium protein, unknown function	0.531782	0.0163737	1.78585
PF3D7_1451400	transcriptional regulatory protein sir2b	0.529392	0.0234211	1.63039
PF3D7_0418000	conserved Plasmodium protein, unknown function	0.529016	0.00966557	2.01477
PF3D7_0703200	conserved Plasmodium protein, unknown function	0.528996	1.02084e-07	6.99104
PF3D7_1227800	elongator complex protein 3, putative	0.528413	0.0013799	2.86015
PF3D7_0415300	cdc2-related protein kinase 3	0.528404	1.37605e-07	6.86137
PF3D7_1411400	plastid replication-repair enzyme	0.527413	0.000268392	3.57123
PF3D7_1444500	eukaryotic translation initiation factor 2-alpha kinase 1	0.526661	0.00500556	2.30055
PF3D7_1453200	conserved Plasmodium protein, unknown function	0.525656	0.0263149	1.5798
PF3D7_0111000	kinesin-8B, putative	0.524553	0.00930304	2.03138
PF3D7_1347100	DNA topoisomerase 3	0.524116	0.00137746	2.86092
PF3D7_0602400	elongation factor G	0.522889	8.73116e-05	4.05893
PF3D7_1427100	lipase, putative	0.522315	0.0139914	1.85414
PF3D7_1308400	conserved Plasmodium protein, unknown function	0.522266	1.61871e-06	5.79083
PF3D7_0609900	conserved Plasmodium protein, unknown function	0.522142	0.0245412	1.6101
PF3D7_0614100	filamin domain-containing protein, putative	0.521022	0.0488108	1.31148
PF3D7_0918900	gamma-glutamylcysteine synthetase	0.520498	0.000140396	3.85264
PF3D7_0922100	ubiquitin-like protein, putative	0.520338	6.43392e-13	12.1915
PF3D7_0715900	cation diffusion facilitator family protein, putative	0.519903	2.44376e-06	5.61194
PF3D7_1453800	glucose-6-phosphate dehydrogenase-6-phosphogluconolactonase	0.51964	1.0983e-06	5.95928
PF3D7_1229900	conserved Plasmodium protein, unknown function	0.51901	0.00251778	2.59898
PF3D7_0623200	ferredoxin--NADP reductase	0.518852	0.0138297	1.85919
PF3D7_0216800	TMEM121 domain-containing protein, putative	0.518741	0.0435741	1.36077
PF3D7_0402000	Plasmodium exported protein (PHISTa), unknown function	0.517854	1.3209e-11	10.8791
PF3D7_1104000	phenylalanine--tRNA ligase beta subunit	0.517623	0.000137819	3.86069
PF3D7_1249800	THO complex subunit 2, putative	0.517534	0.00197711	2.70397
PF3D7_1349500	conserved Plasmodium protein, unknown function	0.517211	2.09369e-07	6.67909
PF3D7_1439100	DEAD/DEAH box helicase, putative	0.516727	0.0335249	1.47463
PF3D7_1350700	N6-adenine-specific methylase, putative	0.516591	0.0465976	1.33164
PF3D7_1317600	conserved Plasmodium protein, unknown function	0.516382	0.00107295	2.96942
PF3D7_1352400	conserved Plasmodium protein, unknown function	0.515392	0.000242275	3.61569
PF3D7_1141300	apical polar ring protein APR1, putative	0.514253	1.00225e-08	7.99902
PF3D7_0821000	conserved Plasmodium protein, unknown function	0.51371	0.00192228	2.71618
PF3D7_1303800	conserved Plasmodium protein, unknown function	0.512615	1.09384e-07	6.96105
PF3D7_1121100	conserved protein, unknown function	0.512488	1.59615e-05	4.79693
PF3D7_1218300	AP-2 complex subunit mu	0.511182	0.0301482	1.52074
PF3D7_0930500	diacylglycerol kinase, putative	0.510468	0.0132482	1.87784
PF3D7_1135600	condensin-2 complex subunit D3, putative	0.509283	0.00620807	2.20704
PF3D7_1434500	dynein-related AAA-type ATPase, putative	0.508983	0.0306437	1.51366
PF3D7_1408100	plasmepsin III	0.508776	5.4451e-07	6.26399
PF3D7_1226900	parasitophorous vacuolar protein 2	0.508306	0.039305	1.40555
PF3D7_1433800	conserved Plasmodium protein, unknown function	0.507928	0.00187778	2.72635
PF3D7_1410200	CTP synthase	0.507925	0.000109623	3.9601
PF3D7_1465300	ribonuclease Z, putative	0.507289	0.0127683	1.89387
PF3D7_1126500	WD repeat-containing protein, putative	0.506747	0.00395003	2.4034
PF3D7_0811900	RNA-binding protein, putative	0.506724	0.00190495	2.72012
PF3D7_1104200	chromatin remodeling protein	0.506466	0.000172851	3.76233
PF3D7_1243900	double C2-like domain-containing protein	0.506071	0.00859183	2.06591
PF3D7_1332400	nucleotidyltransferase, putative	0.505876	0.00358336	2.44571
PF3D7_1030100	pre-mRNA-splicing factor ATP-dependent RNA helicase PRP22, putative	0.505668	4.15147e-07	6.3818
PF3D7_1250800	DNA repair protein rhp16, putative	0.505575	6.61604e-08	7.1794
PF3D7_0619800	conserved Plasmodium membrane protein, unknown function	0.504486	0.00116085	2.93523
PF3D7_0403900	SET domain protein, putative	0.503679	0.0296059	1.52862
PF3D7_0214100	protein transport protein SEC31	0.503492	3.34577e-11	10.4755
PF3D7_1325100	phosphoribosylpyrophosphate synthetase	0.503086	1.33218e-13	12.8754
PF3D7_1459200	WD repeat-containing protein, putative	0.501763	0.00619379	2.20804
PF3D7_1440100	cohesin complex subunit, putative	0.501054	3.46259e-05	4.4606
PF3D7_0824800	conserved Plasmodium membrane protein, unknown function	0.500955	0.000127	3.8962
PF3D7_0519800	EELM2 domain-containing protein, putative	0.500558	0.00553747	2.25669
PF3D7_1012600	GMP synthase [glutamine-hydrolyzing]	0.500404	0.000211571	3.67454
PF3D7_1356100	conserved Plasmodium protein, unknown function	0.499691	0.000105877	3.9752
PF3D7_0915000	type II NADH:ubiquinone oxidoreductase	0.498434	0.000959906	3.01777
PF3D7_1439300	Sad1/UNC domain-containing protein, putative	0.498421	0.000166148	3.7795
PF3D7_0530300	PhIL1-interacting candidate PIC6	0.498026	0.0100635	1.99725
PF3D7_0216600	sugar transporter, putative	0.498014	0.00998289	2.00074
PF3D7_0926400	monocarboxylate transporter, putative	0.497087	0.0074468	2.12803
PF3D7_1102400	phosphopantothenate--cysteine ligase, putative	0.496417	0.0325699	1.48718
PF3D7_0904600	ubiquitin specific protease, putative	0.496253	1.03708e-06	5.98419
PF3D7_1352700	intron-binding protein aquarius, putative	0.496159	3.12519e-05	4.50512
PF3D7_1001600	exported lipase 2	0.495522	2.72337e-15	14.5649
PF3D7_1138500	protein phosphatase PPM2	0.495411	2.62621e-06	5.58067
PF3D7_0603400	trophozoite exported protein 1	0.495367	0.00321123	2.49333
PF3D7_1414400	serine/threonine protein phosphatase PP1	0.495345	1.47843e-07	6.8302
PF3D7_0514100	ATP-dependent DNA helicase UvrD	0.495152	0.0146246	1.83492
PF3D7_0505500	DNA mismatch repair protein MSH6, putative	0.493202	9.03122e-09	8.04425
PF3D7_1471200	inorganic anion exchanger, inorganic anion antiporter	0.492879	3.57711e-10	9.44647
PF3D7_0923200	nitric oxide synthase, putative	0.492224	0.000977472	3.0099
PF3D7_1012900	autophagy-related protein 18	0.491203	2.10175e-05	4.67742
PF3D7_0714200	conserved Plasmodium protein, unknown function	0.490432	0.00447926	2.34879
PF3D7_1239700	ATP-dependent zinc metalloprotease FTSH 1	0.490411	1.15829e-08	7.93618
PF3D7_1003000	guanylate cyclase organizer UGO, putative	0.489894	0.0449708	1.34707
PF3D7_0707400	AAA family ATPase, putative	0.489243	0.000539688	3.26786
PF3D7_1359400	CUGBP Elav-like family member 1	0.488441	7.87408e-07	6.1038
PF3D7_0629100	nicotinate phosphoribosyltransferase, putative	0.487402	0.000423742	3.3729
PF3D7_1110200	pre-mRNA-processing factor 6, putative	0.485994	1.14554e-08	7.94099
PF3D7_0726400	conserved Plasmodium membrane protein, unknown function	0.485971	1.09452e-05	4.96078
PF3D7_1345800	conserved Plasmodium protein, unknown function	0.485959	0.00565386	2.24765
PF3D7_0707300	rhoptry-associated membrane antigen	0.485621	3.85156e-05	4.41436
PF3D7_1346400	VPS13 domain-containing protein, putative	0.484889	1.8998e-05	4.72129
PF3D7_1118200	heat shock protein 90, putative	0.484839	0.00017702	3.75198
PF3D7_0932300	M18 aspartyl aminopeptidase	0.484488	0.00240918	2.61813
PF3D7_1209900	ABC transporter B family member 7, putative	0.483603	0.00719027	2.14325
PF3D7_1220300	cell cycle associated protein, putative	0.483473	0.018269	1.73829
PF3D7_1118600	histone acetyltransferase MYST	0.48203	0.00170048	2.76943
PF3D7_0107500	Niemann-Pick type C1-related protein	0.481625	5.42691e-07	6.26545
PF3D7_0318300	conserved Plasmodium protein, unknown function	0.481329	0.0141977	1.84778
PF3D7_0602600	SAC3 domain-containing protein, putative	0.481098	0.0128133	1.89234
PF3D7_1357800	T-complex protein 1 subunit delta	0.480859	1.07991e-08	7.96661
PF3D7_1316600	choline-phosphate cytidylyltransferase	0.480603	2.56223e-05	4.59138
PF3D7_1234300	DNA polymerase epsilon subunit B, putative	0.479512	0.0146703	1.83356
PF3D7_1349300	tyrosine kinase-like protein	0.478134	0.00624325	2.20459
PF3D7_0820900	conserved Plasmodium protein, unknown function	0.477712	0.00102329	2.99
PF3D7_0515300	phosphatidylinositol 3-kinase	0.477593	0.000140619	3.85196
PF3D7_1357700	U3 small nucleolar RNA-associated protein 21, putative	0.476981	0.00912143	2.03994
PF3D7_1324500	DEAD box helicase, putative	0.476481	0.00012238	3.91229
PF3D7_0322300	diacylglycerol O-acyltransferase	0.47465	9.72376e-05	4.01217
PF3D7_0416300	DNA helicase MCM9, putative	0.474456	0.00192693	2.71513
PF3D7_1110500	vacuolar protein sorting-associated protein 35, putative	0.474395	3.81885e-06	5.41807
PF3D7_1359300	exosome complex exonuclease RRP44	0.473902	0.000191523	3.71778
PF3D7_0622200	radical SAM protein, putative	0.473866	0.00108026	2.96647
PF3D7_0515000	pre-mRNA-splicing factor CWC2, putative	0.471128	4.23861e-05	4.37278
PF3D7_1239000	HD superfamily phosphohydrolase protein, putative	0.470638	0.000719537	3.14295
PF3D7_0605500	cyclin dependent kinase binding protein, putative	0.469166	0.0322594	1.49134
PF3D7_0824400	nucleoside transporter 2	0.468888	0.000951028	3.02181
PF3D7_1306200	conserved protein, unknown function	0.467947	0.0281062	1.5512
PF3D7_0722600	U3 small nucleolar RNA-associated protein 7, putative	0.467816	0.00214924	2.66772
PF3D7_0907400	ATP-dependent protease ATPase subunit ClpY	0.467522	6.81808e-05	4.16634
PF3D7_0827100	translation initiation factor IF-2, putative	0.467231	0.00505231	2.29651
PF3D7_1461900	valine--tRNA ligase, putative	0.467219	4.38913e-05	4.35762
PF3D7_1227600	kinetochore protein SPC24, putative	0.46683	1.42998e-06	5.84467
PF3D7_1404500	rRNA biogenesis protein RRP5, putative	0.466397	0.0361887	1.44143
PF3D7_1128000	conserved Plasmodium protein, unknown function	0.466123	0.000917989	3.03716
PF3D7_0410600	armadillo-type repeat protein ATRP	0.465915	0.00997674	2.00101
PF3D7_0623600	splicing factor-like protein 1, putative	0.465896	9.56901e-05	4.01913
PF3D7_0903500	nucleoporin NUP138, putative	0.465612	0.00248667	2.60438
PF3D7_0813000	protein KIC7	0.463931	0.00860808	2.06509
PF3D7_0709100	Cg1 protein	0.462929	4.91727e-06	5.30828
PF3D7_1321100	protein kinase domain-containing protein, putative	0.462202	0.0278491	1.55519
PF3D7_0407800	protein CINCH	0.462054	9.15292e-05	4.03844
PF3D7_1355500	serine/threonine protein phosphatase 5	0.461363	3.0392e-05	4.51724
PF3D7_1401200	Plasmodium exported protein, unknown function	0.460907	0.000158184	3.80084
PF3D7_1015300	methionine aminopeptidase 1b, putative	0.45923	0.00604979	2.21826
PF3D7_0829400	prolyl 4-hydroxylase subunit alpha, putative	0.45813	0.0158468	1.80006
PF3D7_1013900	translation initiation factor eIF-2B subunit delta, putative	0.458086	0.00731116	2.13601
PF3D7_1220100	pre-mRNA-processing factor 17, putative	0.45756	0.00859183	2.06591
PF3D7_1313800	conserved Plasmodium membrane protein, unknown function	0.457395	0.00116126	2.93507
PF3D7_0609000	nucleoporin NUP637, putative	0.457239	2.09315e-06	5.6792
PF3D7_1019500	TMEM94 domain-containing protein, putative	0.456806	8.10931e-07	6.09102
PF3D7_1428900	conserved Plasmodium protein, unknown function	0.456424	0.000339855	3.46871
PF3D7_0207100	conserved Plasmodium protein, unknown function	0.456117	0.000478706	3.31993
PF3D7_1105600	translocon component PTEX88	0.454715	0.0102081	1.99105
PF3D7_1025900	conserved protein, unknown function	0.4545	0.000181566	3.74097
PF3D7_0823300	histone acetyltransferase GCN5	0.45434	3.86253e-07	6.41313
PF3D7_1208900	protein phosphatase PPM11, putative	0.454028	1.5418e-10	9.81197
PF3D7_1125400	mitochondrial import inner membrane translocase subunit TIM44, putative	0.453793	0.00830784	2.08051
PF3D7_1114700	cyclin-dependent-like kinase CLK3	0.453692	1.50074e-07	6.8237
PF3D7_0823200	RNA-binding protein, putative	0.452931	6.55551e-06	5.18339
PF3D7_0717600	inner membrane complex protein, putative	0.452861	0.00714383	2.14607
PF3D7_1241200	conserved Plasmodium protein, unknown function	0.452017	6.11808e-05	4.21338
PF3D7_0924400	conserved Plasmodium protein, unknown function	0.450793	0.000103658	3.9844
PF3D7_0403200	pre-mRNA splicing factor, putative	0.45069	2.99445e-05	4.52368
PF3D7_0625300	DNA polymerase 1, putative	0.450297	0.000746726	3.12684
PF3D7_1326500	conserved Plasmodium protein, unknown function	0.450272	0.0245548	1.60986
PF3D7_1122400	conserved Plasmodium protein, unknown function	0.449055	0.0155745	1.80759
PF3D7_0404300	conserved Plasmodium protein, unknown function	0.448269	5.36293e-06	5.2706
PF3D7_1464900	ATP-dependent zinc metalloprotease FTSH, putative	0.448262	0.000519549	3.28437
PF3D7_1133800	RNA (uracil-5-)methyltransferase, putative	0.448025	1.22436e-05	4.91209
PF3D7_1408700	conserved protein, unknown function	0.44753	2.71708e-05	4.5659
PF3D7_1142700	methyltransferase, putative	0.447	0.00667606	2.17548
PF3D7_0725100	conserved Plasmodium membrane protein, unknown function	0.446597	0.000549273	3.26021
PF3D7_1302000	EMP1-trafficking protein	0.444329	0.0307433	1.51225
PF3D7_0723900	RNA-binding protein, putative	0.444324	0.000435492	3.36102
PF3D7_0529000	conserved Plasmodium protein, unknown function	0.443484	0.0161651	1.79142
PF3D7_1478900	non-coding RNA	0.443031	1.65737e-08	7.78058
PF3D7_1439800	vesicle-associated membrane protein, putative	0.442891	5.76445e-05	4.23924
PF3D7_1330700	GPI transamidase subunit PIG-U, putative	0.441803	0.0131406	1.88138
PF3D7_0520800	conserved protein, unknown function	0.441648	0.000282041	3.54969
PF3D7_0805700	serine/threonine protein kinase, FIKK family	0.440457	0.0179221	1.74661
PF3D7_1354500	adenylosuccinate synthetase	0.440322	0.000268293	3.57139
PF3D7_1407300	pre-mRNA-splicing factor 38B, putative	0.440236	1.07525e-05	4.96849
PF3D7_1423200	peptidyl-prolyl cis-trans isomerase	0.439853	0.0113006	1.9469
PF3D7_0110800	transcription initiation factor TFIIB, putative	0.439488	0.00138097	2.85982
PF3D7_0323800	conserved Plasmodium protein, unknown function	0.438908	0.01327	1.87713
PF3D7_0417400	conserved Plasmodium protein, unknown function	0.437316	5.3764e-07	6.26951
PF3D7_0203800	conserved Plasmodium protein, unknown function	0.436017	0.0278817	1.55468
PF3D7_0307700	conserved Plasmodium protein, unknown function	0.435474	4.95543e-09	8.30492
PF3D7_1426700	phosphoenolpyruvate carboxylase	0.435346	0.00796494	2.09882
PF3D7_0705000	mRNA cap guanine-N7 methyltransferase, putative	0.434104	1.40236e-05	4.85314
PF3D7_0108700	secreted ookinete protein, putative	0.43405	0.000769025	3.11406
PF3D7_0711500	regulator of chromosome condensation, putative	0.433211	0.000268293	3.57139
PF3D7_1315400	zinc finger (CCCH type) protein, putative	0.433078	4.17797e-06	5.37903
PF3D7_1318800	translocation protein SEC63, putative	0.432482	5.27514e-06	5.27777
PF3D7_1227100	DNA helicase 60	0.432183	0.000579057	3.23728
PF3D7_1025500	conserved Plasmodium protein, unknown function	0.43081	0.0213564	1.67047
PF3D7_1452400	conserved Plasmodium protein, unknown function	0.43035	0.000391889	3.40684
PF3D7_0806700	conserved Plasmodium membrane protein, unknown function	0.430028	0.000473869	3.32434
PF3D7_1407100	rRNA 2'-O-methyltransferase fibrillarin, putative	0.429867	0.000329128	3.48263
PF3D7_1420400	glycine--tRNA ligase	0.429561	3.02525e-07	6.51924
PF3D7_1347500	DNA/RNA-binding protein Alba 4	0.428391	1.16206e-13	12.9348
PF3D7_1417800	DNA replication licensing factor MCM2	0.426746	6.0123e-10	9.22096
PF3D7_0815800	vacuolar protein sorting-associated protein 9, putative	0.426132	5.73493e-05	4.24147
PF3D7_1302500	AAA domain-containing protein, putative	0.425198	0.00323739	2.48981
PF3D7_1022800	4-hydroxy-3-methylbut-2-en-1-yl diphosphate synthase (ferredoxin), putative	0.425092	7.41287e-05	4.13001
PF3D7_1431200	OST-HTH associated domain protein, putative	0.424955	0.02467	1.60783
PF3D7_1421600	conserved Plasmodium protein, unknown function	0.424931	0.0282957	1.54828
PF3D7_1315900	exportin-T, putative	0.424777	0.000491138	3.3088
PF3D7_1310800	tetratricopeptide repeat protein, putative	0.424564	0.0411578	1.38555
PF3D7_0216700	autophagy-related protein 11, putative	0.424448	1.83334e-06	5.73676
PF3D7_1237000	SUMO-activating enzyme subunit 2	0.423995	0.0099576	2.00185
PF3D7_1368100	26S proteasome regulatory subunit RPN11, putative	0.423668	0.0361887	1.44143
PF3D7_1440000	conserved Plasmodium protein, unknown function	0.423567	0.0370899	1.43074
PF3D7_1346300	DNA/RNA-binding protein Alba 2	0.423559	1.31289e-05	4.88177
PF3D7_1228900	conserved protein, unknown function	0.422594	0.00150972	2.8211
PF3D7_0802500	inositol 5-phosphatase, putative	0.422394	0.00462063	2.3353
PF3D7_0306800	T-complex protein 1 subunit beta	0.42172	0.00188427	2.72486
PF3D7_1137400	UVB-resistance protein UVR8 homologue	0.421482	0.029659	1.52784
PF3D7_0606000	protein KIC1	0.420408	0.00738466	2.13167
PF3D7_1338600	conserved protein, unknown function	0.420401	0.000143989	3.84167
PF3D7_0829900	non-coding RNA	0.419665	0.0128576	1.89084
PF3D7_0308100	zinc finger protein, putative	0.418965	0.00343512	2.46406
PF3D7_0826500	ubiquitin conjugation factor E4 B, putative	0.416668	0.000122835	3.91068
PF3D7_0905100	nucleoporin NUP221, putative	0.414169	0.0437658	1.35887
PF3D7_0313800	conserved Plasmodium protein, unknown function	0.410691	0.0117388	1.93038
PF3D7_0806800	V-type proton ATPase subunit a, putative	0.408523	2.45468e-05	4.61
PF3D7_0909600	conserved protein, unknown function	0.408394	0.00409036	2.38824
PF3D7_0925900	lipocalin	0.408335	2.25161e-05	4.64751
PF3D7_1318400	structural maintenance of chromosomes protein 2, putative	0.40779	9.82036e-08	7.00787
PF3D7_0621100	conserved Plasmodium protein, unknown function	0.407046	0.0207485	1.68301
PF3D7_1445600	RNA-binding protein, putative	0.406913	0.00412919	2.38413
PF3D7_0819000	ribonuclease, putative	0.405677	0.00173812	2.75992
PF3D7_1441100	conserved Plasmodium protein, unknown function	0.405437	3.05267e-09	8.51532
PF3D7_1352800	vacuolar fusion protein MON1, putative	0.405003	0.043406	1.36245
PF3D7_1039000	serine/threonine protein kinase, FIKK family	0.404961	0.00181433	2.74128
PF3D7_1130000	phosphoacetylglucosamine mutase, putative	0.404555	0.0062213	2.20612
PF3D7_1123600	RAP protein, putative	0.403666	0.0278491	1.55519
PF3D7_0922200	S-adenosylmethionine synthetase	0.40358	9.28295e-22	21.0323
PF3D7_0307600	conserved Plasmodium protein, unknown function	0.402767	0.0421048	1.37567
PF3D7_1368900	conserved protein, unknown function	0.402267	0.00359434	2.44438
PF3D7_1442400	protein KIC9	0.402232	0.000131203	3.88205
PF3D7_1412100	mini-chromosome maintenance complex-binding protein, putative	0.401876	0.000656305	3.18289
PF3D7_1238300	pre-mRNA-splicing factor CWC22, putative	0.401827	0.000179751	3.74533
PF3D7_1423800	vacuolar protein sorting-associated protein 3, putative	0.401711	0.0098794	2.00527
PF3D7_1029400	LEM3/CDC50 family protein, putative	0.401177	0.0317329	1.49849
PF3D7_1456700	conserved Plasmodium protein, unknown function	0.400108	0.0406074	1.3914
PF3D7_1018600	tRNA wybutosine-synthesizing protein, putative	0.399609	0.00277304	2.55704
PF3D7_0416100	glutamyl-tRNA(Gln) amidotransferase subunit A	0.398368	0.0208959	1.67994
PF3D7_1033700	bromodomain protein 1	0.398166	0.00994002	2.00261
PF3D7_0410300	protein phosphatase PPM1, putative	0.396951	0.00841968	2.0747
PF3D7_1206300	conserved Plasmodium protein, unknown function	0.396652	0.00358945	2.44497
PF3D7_0609400	mitochondrial cardiolipin synthase, putative	0.395462	0.0236585	1.62601
PF3D7_1033200	early transcribed membrane protein 10.2	0.394287	0.00110875	2.95517
PF3D7_1340600	RNA lariat debranching enzyme, putative	0.392342	0.00213332	2.67094
PF3D7_0820200	phosphatidylglycerophosphate synthase	0.39059	0.00160565	2.79435
PF3D7_1123400	eukaryotic peptide chain release factor GTP-binding subunit, putative	0.388957	5.12101e-06	5.29064
PF3D7_1251500	ATP-dependent RNA helicase DRS1, putative	0.388477	0.0262319	1.58117
PF3D7_1364200	nucleoporin NUP205, putative	0.388437	0.00584555	2.23317
PF3D7_1252700	Plasmodium exported protein (PHISTb), unknown function	0.387393	4.1817e-05	4.37865
PF3D7_1134300	conserved Plasmodium protein, unknown function	0.387389	0.000532373	3.27378
PF3D7_0912400	alkaline phosphatase, putative	0.386696	6.82302e-05	4.16602
PF3D7_0321600	ATP-dependent RNA helicase DDX42, putative	0.386149	7.85452e-05	4.10488
PF3D7_1457900	conserved Plasmodium protein, unknown function	0.386113	0.000609888	3.21475
PF3D7_1137300	CLPTM1 domain-containing protein, putative	0.384563	0.00320626	2.494
PF3D7_1241800	ATP-dependent RNA helicase DBP9, putative	0.384512	0.00909568	2.04116
PF3D7_1337300	exoribonuclease, putative	0.383583	0.0176084	1.75428
PF3D7_1212900	bromodomain protein 2, putative	0.383199	0.00719027	2.14325
PF3D7_0217900	thioesterase/thiol ester dehydrase-isomerase, putative	0.382832	0.000161843	3.79091
PF3D7_1116700	dipeptidyl aminopeptidase 1	0.382235	5.45641e-05	4.26309
PF3D7_1471100	exported protein 2	0.381771	2.90398e-09	8.53701
PF3D7_0613500	AP-3 complex subunit beta, putative	0.381635	0.0251319	1.59978
PF3D7_1134000	heat shock protein 70	0.38163	4.01039e-09	8.39681
PF3D7_1416200	metacaspase-3	0.380005	0.0137184	1.8627
PF3D7_1117800	DNA mismatch repair protein MLH	0.37978	0.00191006	2.71895
PF3D7_1230700	protein transport protein SEC13	0.37822	2.87486e-05	4.54138
PF3D7_1233600	asparagine and aspartate rich protein 1	0.377988	2.22463e-06	5.65274
PF3D7_1329100	myosin F, putative	0.376613	0.00126425	2.89817
PF3D7_0105200	heptatricopeptide repeat and RAP domain-containing protein, putative	0.376461	0.0172541	1.76311
PF3D7_0826100	HECT-like E3 ubiquitin ligase, putative	0.37438	1.83237e-06	5.73699
PF3D7_1228600	merozoite surface protein 9	0.372875	6.1508e-14	13.2111
PF3D7_0520100	protein phosphatase PPM9, putative	0.372803	0.0286005	1.54363
PF3D7_1132000	ubiquitin-like protein, putative	0.371346	0.0149913	1.82416
PF3D7_0603300	dihydroorotate dehydrogenase	0.370652	0.0215792	1.66596
PF3D7_0418200	eukaryotic translation initiation factor 3 subunit M, putative	0.369387	0.000413034	3.38401
PF3D7_1117900	conserved Plasmodium protein, unknown function	0.368171	0.0233093	1.63247
PF3D7_0926700	glutamine-dependent NAD(+) synthetase, putative	0.368144	0.00024661	3.60799
PF3D7_1022500	citrate synthase, mitochondrial, putative	0.368018	0.0114377	1.94166
PF3D7_0821100	protein kinase 1	0.367882	0.00803891	2.0948
PF3D7_0518500	ATP-dependent RNA helicase DDX23, putative	0.36685	0.00145931	2.83585
PF3D7_1239800	conserved Plasmodium protein, unknown function	0.366429	0.0163484	1.78653
PF3D7_1132200	T-complex protein 1 subunit alpha	0.366097	2.39095e-06	5.62143
PF3D7_0503200	cell division control protein 6, putative	0.365085	0.0124245	1.90572
PF3D7_0822600	protein transport protein SEC23	0.364509	0.000917586	3.03735
PF3D7_0511500	RNA pseudouridylate synthase, putative	0.364285	2.42842e-07	6.61468
PF3D7_1237500	conserved Plasmodium protein, unknown function	0.363838	0.00724745	2.13981
PF3D7_1227400	conserved Plasmodium protein, unknown function	0.363022	0.0272602	1.56447
PF3D7_1372500	stevor, pseudogene	0.362258	5.99214e-11	10.2224
PF3D7_0709900	hydrolase, putative	0.36062	0.0383906	1.41578
PF3D7_0316600	formate-nitrite transporter	0.360475	9.18468e-09	8.03694
PF3D7_0524100	conserved Plasmodium protein, unknown function	0.35833	0.00454847	2.34213
PF3D7_0915400	ATP-dependent 6-phosphofructokinase	0.357526	3.55068e-09	8.44969
PF3D7_0320800	ATP-dependent RNA helicase DDX6	0.356803	7.93466e-05	4.10047
PF3D7_0818500	zinc finger protein, putative	0.355395	0.0103879	1.98347
PF3D7_1103400	iron-sulfur cluster assembly protein SufD	0.355175	0.00717159	2.14438
PF3D7_1347700	ethanolamine-phosphate cytidylyltransferase	0.354075	0.026601	1.5751
PF3D7_0802200	1-cys peroxiredoxin	0.353936	1.3079e-07	6.88342
PF3D7_1364100	6-cysteine protein P92	0.353928	0.000285433	3.5445
PF3D7_0935200	vacuolar protein sorting-associated protein 33, putative	0.353722	7.2508e-05	4.13961
PF3D7_0704400	phosphoinositide-binding protein, putative	0.353718	0.0263763	1.57879
PF3D7_1235900	pre-mRNA-splicing factor SYF1, putative	0.353382	0.00170904	2.76725
PF3D7_1334200	chaperone binding protein, putative	0.352015	0.00280467	2.55212
PF3D7_1022400	serine/arginine-rich splicing factor 4	0.35109	5.66557e-06	5.24676
PF3D7_0911900	falstatin	0.348277	7.66457e-05	4.11551
PF3D7_0820700	2-oxoglutarate dehydrogenase E1 component	0.346157	5.23074e-05	4.28144
PF3D7_0615800	conserved oligomeric Golgi complex subunit 4, putative	0.345886	0.0225083	1.64766
PF3D7_1441400	FACT complex subunit SSRP1, putative	0.345353	0.00943754	2.02514
PF3D7_1435300	glutamate synthase [NADH], putative	0.344258	0.0165182	1.78204
PF3D7_1210600	kelch protein, putative	0.343049	0.003721	2.42934
PF3D7_0308200	T-complex protein 1 subunit eta	0.33959	4.57189e-05	4.3399
PF3D7_1129400	rRNA (cytosine-C(5))-methyltransferase, putative	0.338417	0.0342763	1.46501
PF3D7_1357500	DNA helicase, putative	0.337838	0.0160034	1.79579
PF3D7_1312600	2-oxoisovalerate dehydrogenase subunit alpha, mitochondrial, putative	0.336798	0.0229007	1.64015
PF3D7_1019700	conserved Plasmodium protein, unknown function	0.335241	0.00938479	2.02758
PF3D7_0302900	exportin-1, putative	0.333479	2.41907e-05	4.61635
PF3D7_1022600	kelch protein K10	0.333398	0.0369532	1.43235
PF3D7_0606500	polypyrimidine tract-binding protein, putative	0.332803	0.0361358	1.44206
PF3D7_1329400	AMP deaminase	0.332096	0.0474874	1.32342
PF3D7_0209100	patatin-like phospholipase 1	0.330393	0.030199	1.52001
PF3D7_1007900	eukaryotic translation initiation factor 3 subunit D, putative	0.328465	0.00547136	2.2619
PF3D7_0215700	DNA-directed RNA polymerase II subunit RPB2, putative	0.328113	0.0024561	2.60975
PF3D7_0525100	acyl-CoA synthetase	0.327784	0.000203982	3.69041
PF3D7_0720400	apoptosis-inducing factor, putative	0.327674	0.0153568	1.8137
PF3D7_0307800	PDZ domain-containing protein, putative	0.327452	0.0251058	1.60023
PF3D7_0922500	phosphoglycerate kinase	0.326452	6.05381e-06	5.21797
PF3D7_0920200	CS domain protein, putative	0.322952	0.0335377	1.47447
PF3D7_1334100	conserved protein, unknown function	0.320045	0.0109952	1.9588
PF3D7_0411800	conserved Plasmodium protein, unknown function	0.319372	0.0196815	1.70594
PF3D7_1234800	splicing factor 3B subunit 3, putative	0.318254	0.00153608	2.81359
PF3D7_1466300	26S proteasome regulatory subunit RPN2, putative	0.317106	0.000177422	3.75099
PF3D7_1427500	DNA mismatch repair protein MSH2, putative	0.31691	0.0152015	1.81811
PF3D7_1329000	DNA-directed RNA polymerase III subunit RPC1, putative	0.316167	0.026311	1.57986
PF3D7_1225200	DNA-binding protein, putative	0.316008	0.0191219	1.71847
PF3D7_1113100	protein tyrosine phosphatase	0.31519	0.0132295	1.87846
PF3D7_0423600	conserved Plasmodium protein, unknown function	0.313691	0.011403	1.94298
PF3D7_1213800	proline--tRNA ligase	0.312977	0.00491328	2.30863
PF3D7_0511800	inositol-3-phosphate synthase	0.309354	0.00113731	2.94412
PF3D7_0614000	thiamine-phosphate synthase, putative	0.308404	0.00819342	2.08653
PF3D7_0311100	pre-mRNA splicing factor, putative	0.308193	0.0251765	1.599
PF3D7_0509600	asparagine--tRNA ligase	0.307034	0.014917	1.82632
PF3D7_1026800	40S ribosomal protein S2	0.306553	8.68562e-11	10.0612
PF3D7_1136300	tudor staphylococcal nuclease	0.305918	0.000211122	3.67547
PF3D7_1037600	TFIIH basal transcription factor complex helicase XPB subunit, putative	0.303738	0.00792995	2.10073
PF3D7_0207800	serine repeat antigen 3	0.302419	0.00766239	2.11564
PF3D7_0831700	heat shock protein 70	0.30152	0.000209513	3.67879
PF3D7_0517300	serine/arginine-rich splicing factor 1	0.301256	0.00285211	2.54483
PF3D7_1027300	peroxiredoxin	0.299051	6.68025e-09	8.17521
PF3D7_1311800	M1-family alanyl aminopeptidase	0.29888	8.30725e-05	4.08054
PF3D7_0207400	serine repeat antigen 7	0.298842	0.00123287	2.90908
PF3D7_0508100	SET domain protein, putative	0.295093	0.0141189	1.8502
PF3D7_0813400	conserved protein, unknown function	0.294331	0.00218023	2.6615
PF3D7_1149100	Plasmodium exported protein, unknown function	0.293196	7.2252e-06	5.14115
PF3D7_0716900	drug/metabolite transporter DMT2	0.290301	0.026314	1.57981
PF3D7_1015600	heat shock protein 60	0.290139	0.0111658	1.95211
PF3D7_0612100	eukaryotic translation initiation factor 3 subunit L, putative	0.288931	0.00386748	2.41257
PF3D7_1108000	IWS1-like protein, putative	0.288193	0.0359535	1.44426
PF3D7_1468800	splicing factor U2AF large subunit, putative	0.28748	0.00437486	2.35904
PF3D7_0416000	RNA-binding protein, putative	0.287137	0.0100032	1.99986
PF3D7_1026000	conserved Plasmodium protein, unknown function	0.283557	0.0302268	1.51961
PF3D7_1329300	chromatin assembly factor 1 subunit B, putative	0.28342	0.049538	1.30506
PF3D7_1312900	eukaryotic translation initation factor 4 gamma	0.281532	0.00247259	2.60685
PF3D7_1443400	WD repeat-containing protein	0.28147	0.00900281	2.04562
PF3D7_1225600	conserved Plasmodium protein, unknown function	0.281243	0.0201379	1.69599
PF3D7_0409600	replication protein A1, large subunit	0.280247	0.0101224	1.99472
PF3D7_0612900	nucleolar GTP-binding protein 1, putative	0.27992	0.0122903	1.91044
PF3D7_0517700	eukaryotic translation initiation factor 3 subunit B, putative	0.276699	0.00385987	2.41343
PF3D7_0110700	chromatin assembly factor 1 subunit C, putative	0.275851	0.0221841	1.65396
PF3D7_1003800	U5 small nuclear ribonucleoprotein component, putative	0.274931	0.00928033	2.03244
PF3D7_0621200	pyridoxine biosynthesis protein PDX1	0.274259	0.0356814	1.44756
PF3D7_0812500	RNA-binding protein, putative	0.272583	0.0161125	1.79284
PF3D7_1229500	T-complex protein 1 subunit gamma	0.27233	0.000742715	3.12918
PF3D7_1120000	conserved protein, unknown function	0.270703	0.00330734	2.48052
PF3D7_0724700	bromodomain protein 6, putative	0.269092	0.0437842	1.35868
PF3D7_0102900	aspartate--tRNA ligase	0.264179	0.0106443	1.97288
PF3D7_0623100	nuclear polyadenylated RNA-binding protein NAB2, putative	0.262352	0.00300462	2.52221
PF3D7_0610800	transketolase	0.259559	0.000991245	3.00382
PF3D7_0630600	deubiquitinating enzyme MINDY, putative	0.258739	0.0479462	1.31925
PF3D7_1423700	conserved Plasmodium protein, unknown function	0.25839	0.000492145	3.30791
PF3D7_1459000	ATP-dependent RNA helicase DBP5	0.258384	0.0170653	1.76789
PF3D7_1330800	RNA-binding protein, putative	0.258218	0.00298964	2.52438
PF3D7_0927600	RNA-binding protein, putative	0.257146	0.0233522	1.63167
PF3D7_0917900	heat shock protein 70	0.257081	5.31766e-09	8.27428
PF3D7_0629700	SET domain protein, putative	0.253117	0.00176684	2.7528
PF3D7_1451800	sortilin	0.252092	0.00619379	2.20804
PF3D7_0313100	ubiquitin-protein ligase, putative	0.251839	0.00909568	2.04116
PF3D7_0617200	BFR1 domain-containing protein, putative	0.2484	0.00018728	3.72751
PF3D7_1144700	apicoplast import protein Tic20, putative	0.247657	0.0166668	1.77815
PF3D7_1355100	DNA replication licensing factor MCM6	0.247282	0.00104158	2.98231
PF3D7_0902800	serine repeat antigen 9	0.246485	0.0114003	1.94308
PF3D7_1145400	dynamin-like protein	0.23936	0.0378959	1.42141
PF3D7_0716800	eukaryotic translation initiation factor 3 subunit I, putative	0.235834	0.0487011	1.31246
PF3D7_1454400	aminopeptidase P	0.233157	0.00719027	2.14325
PF3D7_0527000	DNA replication licensing factor MCM3, putative	0.231716	9.9186e-05	4.00355
PF3D7_0320300	T-complex protein 1 subunit epsilon	0.229666	0.00570595	2.24367
PF3D7_0212300	eukaryotic peptide chain release factor subunit 1, putative	0.227764	0.0327084	1.48534
PF3D7_1126000	threonine--tRNA ligase	0.22567	0.00455948	2.34108
PF3D7_0212900	arginyl-tRNA--protein transferase	0.222649	0.0438843	1.35769
PF3D7_0205900	26S proteasome regulatory subunit RPN1, putative	0.218431	0.00082269	3.08476
PF3D7_1033600	pre-mRNA-splicing factor CEF1, putative	0.217819	0.033583	1.47388
PF3D7_1020000	RNA-binding protein 34, putative	0.217739	0.0394698	1.40373
PF3D7_0934700	UBX domain-containing protein, putative	0.216955	0.0226439	1.64505
PF3D7_1456000	AP2 domain transcription factor, putative	0.215856	0.0338169	1.47087
PF3D7_1207100	pre-rRNA-processing protein ESF1, putative	0.214369	0.0413299	1.38374
PF3D7_1402300	26S proteasome regulatory subunit RPN6	0.212999	0.0412283	1.3848
PF3D7_0910100	exportin-7, putative	0.206256	0.0438399	1.35813
PF3D7_0532300	Plasmodium exported protein (PHISTb), unknown function	0.200407	0.0230316	1.63768
PF3D7_0619400	cell division cycle protein 48 homologue, putative	0.195143	0.00692701	2.15945
PF3D7_0520900	adenosylhomocysteinase	0.194188	7.79827e-05	4.108
PF3D7_1241700	replication factor C subunit 4, putative	0.193825	0.0314427	1.50248
PF3D7_1451100	elongation factor 2	0.184457	9.22777e-05	4.0349
PF3D7_1027800	60S ribosomal protein L3	0.183552	0.00103164	2.98647
PF3D7_1338100	26S proteasome regulatory subunit RPN3, putative	0.169601	0.0229878	1.6385
PF3D7_0705400	DNA replication licensing factor MCM7	0.162329	0.0344991	1.46219
PF3D7_0532100	early transcribed membrane protein 5	0.155263	0.00110191	2.95785
PF3D7_1015900	enolase	0.150587	0.000237986	3.62345
PF3D7_0209800	ATP-dependent RNA helicase UAP56	0.146078	0.0280976	1.55133
PF3D7_1130200	60S ribosomal protein P0	0.114295	0.03007	1.52187
PF3D7_0312800	60S ribosomal protein L26, putative	0.109154	0.0380158	1.42004
PF3D7_0818900	heat shock protein 70	0.0935917	0.029576	1.52906
PF3D7_0513300	purine nucleoside phosphorylase	-0.0962315	0.0337209	1.4721
PF3D7_1414300	60S ribosomal protein L10, putative	-0.132178	0.0254798	1.5938
PF3D7_1341200	60S ribosomal protein L18, putative	-0.146708	0.0404983	1.39256
PF3D7_1447000	40S ribosomal protein S5	-0.147464	0.00648425	2.18814
PF3D7_1350100	lysine--tRNA ligase	-0.148549	0.0361268	1.44217
PF3D7_0106300	calcium-transporting ATPase	-0.154871	0.0309455	1.5094
PF3D7_1029600	adenosine deaminase	-0.162074	0.000524046	3.28063
PF3D7_0923800	thioredoxin reductase	-0.166844	0.0356641	1.44777
PF3D7_0627300	E3 ubiquitin-protein ligase RNF5, putative	-0.178994	0.0377075	1.42357
PF3D7_0306900	40S ribosomal protein S23, putative	-0.181802	1.08789e-05	4.96341
PF3D7_0626800	pyruvate kinase	-0.20028	1.23089e-06	5.90978
PF3D7_0503400	actin-depolymerizing factor 1	-0.21039	0.0124533	1.90471
PF3D7_1352500	thioredoxin-related protein, putative	-0.220467	0.00413249	2.38379
PF3D7_1130400	26S protease regulatory subunit 6A, putative	-0.227933	0.0119915	1.92113
PF3D7_0919100	DnaJ protein, putative	-0.229436	0.0452224	1.34465
PF3D7_0519200	V-type proton ATPase 16 kDa proteolipid subunit	-0.237134	0.0160903	1.79344
PF3D7_0529900	RING zinc finger protein, putative	-0.241634	0.0488082	1.31151
PF3D7_1328300	conserved protein, unknown function	-0.247058	0.0200129	1.69869
PF3D7_1120100	phosphoglycerate mutase, putative	-0.252053	5.86964e-07	6.23139
PF3D7_0922600	glutamine synthetase, putative	-0.25665	0.0230314	1.63768
PF3D7_0512600	ras-related protein Rab-1B	-0.257829	0.0141189	1.8502
PF3D7_1243600	translation initiation factor SUI1, putative	-0.26771	0.0258315	1.58785
PF3D7_1008900	adenylate kinase	-0.270209	4.91305e-05	4.30865
PF3D7_1372600	rifin	-0.276728	0.000106742	3.97167
PF3D7_0904800	replication protein A1, small fragment	-0.279599	0.0107495	1.96861
PF3D7_1247400	peptidyl-prolyl cis-trans isomerase FKBP35	-0.280046	0.00887005	2.05207
PF3D7_0721100	conserved protein, unknown function	-0.282637	1.17938e-06	5.92835
PF3D7_1438000	eukaryotic translation initiation factor eIF2A, putative	-0.286079	0.00198583	2.70206
PF3D7_0908300	conserved protein, unknown function	-0.286126	0.000337514	3.47171
PF3D7_1455500	AP-1 complex subunit gamma, putative	-0.286356	0.0221434	1.65475
PF3D7_0715800	drug/metabolite transporter DMT1, putative	-0.287846	0.0250596	1.60103
PF3D7_1421900	copper transporter, putative	-0.288751	0.00543892	2.26449
PF3D7_1358800	40S ribosomal protein S15	-0.289334	3.12988e-06	5.50447
PF3D7_1203900	ubiquitin-conjugating enzyme E2	-0.289526	0.00407093	2.39031
PF3D7_1335100	merozoite surface protein 7	-0.295161	0.0042684	2.36973
PF3D7_1008400	26S protease regulatory subunit 4, putative	-0.295452	2.69331e-05	4.56971
PF3D7_1424400	60S ribosomal protein L7-3, putative	-0.295892	5.47347e-07	6.26174
PF3D7_0716300	conserved protein, unknown function	-0.296347	1.08143e-06	5.966
PF3D7_1211400	heat shock protein DNAJ homologue Pfj4	-0.3056	3.14043e-05	4.50301
PF3D7_0931800	proteasome subunit beta type-6, putative	-0.308252	0.000127531	3.89438
PF3D7_0917500	conserved protein, unknown function	-0.311693	0.0158956	1.79872
PF3D7_0614800	endonuclease III-like protein 1, putative	-0.313856	0.0242945	1.61449
PF3D7_0714000	histone H2B variant	-0.317191	1.19376e-05	4.92308
PF3D7_0413600	26S protease regulatory subunit 6B, putative	-0.317546	2.60903e-05	4.58352
PF3D7_0319200	CCR4 domain-containing protein 4, putative	-0.321648	0.0387461	1.41177
PF3D7_1133400	apical membrane antigen 1	-0.322572	0.0119028	1.92435
PF3D7_1347200	nucleoside transporter 1	-0.322892	4.48023e-11	10.3487
PF3D7_0617900	histone H3 variant	-0.323384	0.00156745	2.80481
PF3D7_1121600	exported protein 1	-0.324142	3.87616e-09	8.4116
PF3D7_1203700	nucleosome assembly protein	-0.324743	4.64311e-07	6.33319
PF3D7_1323400	60S ribosomal protein L23	-0.329921	3.38623e-06	5.47028
PF3D7_0404900	6-cysteine protein P41	-0.332517	0.00214924	2.66772
PF3D7_1126200	40S ribosomal protein S18, putative	-0.336215	2.11258e-07	6.67519
PF3D7_1414000	26S proteasome regulatory subunit RPN13, putative	-0.339939	7.50293e-05	4.12477
PF3D7_1408600	40S ribosomal protein S8e, putative	-0.341779	1.13385e-06	5.94544
PF3D7_1241900	tetratricopeptide repeat protein, putative	-0.344805	0.017485	1.75733
PF3D7_1445200	ATP-dependent RNA helicase MAK5, putative	-0.347348	0.0478616	1.32001
PF3D7_0111400	conserved Plasmodium protein, unknown function	-0.348689	0.011403	1.94298
PF3D7_0505400	conserved protein, unknown function	-0.349026	0.0253846	1.59543
PF3D7_0202500	early transcribed membrane protein 2	-0.349892	0.00247526	2.60638
PF3D7_1439700	leucine carboxyl methyltransferase, putative	-0.350503	0.00302617	2.51911
PF3D7_1124900	60S ribosomal protein L35, putative	-0.352141	3.62411e-05	4.4408
PF3D7_1356900	protein kinase 5	-0.354116	0.00444507	2.35212
PF3D7_0627500	protein DJ-1	-0.358055	8.71815e-11	10.0596
PF3D7_1243100	zinc finger protein, putative	-0.358719	0.011977	1.92165
PF3D7_0705900	ATP synthase subunit C, putative	-0.35906	2.93899e-05	4.5318
PF3D7_0710500	conserved protein, unknown function	-0.359888	0.0072868	2.13746
PF3D7_1305600	site-2 protease S2P, putative	-0.360181	0.0198477	1.70229
PF3D7_0626700	ATPase	-0.361976	0.000412431	3.38465
PF3D7_0805600	phosphatidic acid phosphatase 2	-0.362661	0.0324935	1.4882
PF3D7_1341300	60S ribosomal protein L18-2, putative	-0.366063	2.65252e-10	9.57634
PF3D7_1430100	serine/threonine protein phosphatase 2A activator	-0.367479	0.0248856	1.60405
PF3D7_1307800	FHA domain-containing protein, putative	-0.369404	0.0310843	1.50746
PF3D7_1107100	nucleic acid binding protein, putative	-0.370412	0.00196532	2.70657
PF3D7_1414800	small nuclear ribonucleoprotein-associated protein B, putative	-0.371089	0.0338372	1.47061
PF3D7_1354400	V-type proton ATPase 21 kDa proteolipid subunit, putative	-0.374282	0.00787463	2.10377
PF3D7_1334600	MSP7-like protein	-0.3759	0.0316622	1.49946
PF3D7_1404900	conserved Plasmodium protein, unknown function	-0.378936	0.000331911	3.47898
PF3D7_0934800	cAMP-dependent protein kinase catalytic subunit	-0.379035	0.00145866	2.83605
PF3D7_1442300	tRNA import protein tRIP	-0.381279	0.000664182	3.17771
PF3D7_0911000	phosphatidylinositol N-acetylglucosaminyltransferase, putative	-0.381911	0.000268783	3.5706
PF3D7_0608800	ornithine aminotransferase	-0.382041	1.3572e-05	4.86736
PF3D7_0417500	memo-like protein	-0.382238	9.07768e-08	7.04203
PF3D7_0934500	V-type proton ATPase subunit E, putative	-0.382759	0.0111612	1.95229
PF3D7_0809400	conserved protein, unknown function	-0.383671	0.0371312	1.43026
PF3D7_1406800	glideosome associated protein with multiple membrane spans 3	-0.384389	0.000152502	3.81673
PF3D7_1011400	proteasome subunit beta type-5	-0.387021	0.00527314	2.27793
PF3D7_1241600	S-adenosylmethionine mitochondrial carrier protein	-0.389228	0.0321137	1.49331
PF3D7_0807500	proteasome subunit alpha type-6, putative	-0.390286	6.25e-05	4.20412
PF3D7_1234900	CHCH domain-containing protein, putative	-0.391671	0.000354999	3.44977
PF3D7_1207600	tRNA dimethylallyltransferase, putative	-0.392746	0.0329656	1.48194
PF3D7_0813600	translation initiation factor SUI1, putative	-0.392806	0.0119028	1.92435
PF3D7_0409200	protein SOF1, putative	-0.39352	0.0107399	1.969
PF3D7_0609100	zinc transporter ZIP1, putative	-0.394176	0.00516466	2.28696
PF3D7_1303100	methyltransferase, putative	-0.394892	0.00380291	2.41988
PF3D7_0918200	50S ribosomal protein L3, apicoplast, putative	-0.395335	0.0400617	1.39727
PF3D7_1474800	proteasome subunit alpha type-1, putative	-0.396517	3.03118e-05	4.51839
PF3D7_0204900	2-methoxy-6-polyprenyl-1,4-benzoquinol methylase, mitochondrial, putative	-0.396859	0.00589242	2.22971
PF3D7_1246800	signal recognition particle receptor subunit beta, putative	-0.39889	6.39087e-05	4.19444
PF3D7_0517000	60S ribosomal protein L12, putative	-0.400697	9.64369e-10	9.01576
PF3D7_1251100	conserved Plasmodium protein, unknown function	-0.400748	0.0221841	1.65396
PF3D7_1444300	1-acyl-sn-glycerol-3-phosphate acyltransferase, putative	-0.400992	3.43034e-09	8.46466
PF3D7_1421200	40S ribosomal protein S25	-0.402421	2.05207e-09	8.68781
PF3D7_0720800	Ham1-like protein, putative	-0.404246	0.0139914	1.85414
PF3D7_0618500	malate dehydrogenase	-0.404892	0.0163484	1.78653
PF3D7_1331600	3-hydroxyacyl-CoA dehydratase DEH	-0.412309	6.21073e-08	7.20686
PF3D7_1248900	26S protease regulatory subunit 8, putative	-0.412388	2.49064e-05	4.60369
PF3D7_0608500	proteasome subunit alpha type-2, putative	-0.412788	1.52578e-07	6.81651
PF3D7_1012100	conserved protein, unknown function	-0.414804	0.0251765	1.599
PF3D7_1033400	haloacid dehalogenase-like hydrolase	-0.414981	1.44508e-06	5.84011
PF3D7_1336200	conserved Plasmodium protein, unknown function	-0.416781	0.000240563	3.61877
PF3D7_0317000	proteasome subunit alpha type-3, putative	-0.417025	4.41374e-07	6.35519
PF3D7_1355900	RWD domain-containing protein, putative	-0.417737	0.0142747	1.84543
PF3D7_0204200	translocation protein SEC66, putative	-0.417814	0.00808478	2.09233
PF3D7_0605200	acylphosphatase, putative	-0.418018	3.68966e-06	5.43301
PF3D7_0912800	tRNA (adenine(58)-N(1))-methyltransferase non-catalytic subunit TRM6, putative	-0.41816	0.0486751	1.31269
PF3D7_0406200	parasitophorous vacuole membrane protein S16	-0.420115	6.78041e-07	6.16874
PF3D7_0503000	50S ribosomal protein L28, apicoplast, putative	-0.424075	0.00388924	2.41013
PF3D7_0409100	U4/U6 small nuclear ribonucleoprotein PRP31, putative	-0.424462	3.19145e-05	4.49601
PF3D7_0610600	calcium-dependent protein kinase 2	-0.426357	0.0182428	1.73891
PF3D7_1246400	myosin A-tail interacting protein	-0.427106	0.00719027	2.14325
PF3D7_1001800	Plasmodium exported protein (PHISTc), unknown function	-0.429897	0.0428808	1.36774
PF3D7_0528700	peptidyl-prolyl cis-trans isomerase	-0.43007	0.0163484	1.78653
PF3D7_1033900	ubiquitin-conjugating enzyme E2, putative	-0.430086	0.00034381	3.46368
PF3D7_1463500	fam-a protein	-0.433773	0.0230316	1.63768
PF3D7_1202900	high mobility group protein B1	-0.434198	1.21876e-05	4.91408
PF3D7_1431700	60S ribosomal protein L14, putative	-0.435315	1.76192e-08	7.75401
PF3D7_0708700	Cg8 protein	-0.437586	0.00498454	2.30237
PF3D7_0903700	alpha tubulin 1	-0.441537	2.91551e-06	5.53529
PF3D7_1113700	glyoxalase I	-0.44383	0.0285389	1.54456
PF3D7_0615700	THO complex subunit 4, putative	-0.445678	0.00779739	2.10805
PF3D7_0920900	U4/U6 snRNA-associated-splicing factor, putative	-0.449896	0.00109934	2.95887
PF3D7_0817400	phosphatase, putative	-0.449924	0.0433045	1.36347
PF3D7_1021000	conserved protein, unknown function	-0.450871	0.00164076	2.78495
PF3D7_0825500	protein KRI1, putative	-0.45259	0.00851558	2.06979
PF3D7_1238100	calcyclin binding protein, putative	-0.453496	8.17235e-05	4.08765
PF3D7_0624500	anaphase-promoting complex subunit 11, putative	-0.45493	0.00294707	2.53061
PF3D7_0719600	60S ribosomal protein L11a, putative	-0.456581	2.83047e-08	7.54814
PF3D7_0316800	40S ribosomal protein S15A, putative	-0.457638	2.67172e-17	16.5732
PF3D7_1314300	MACRO domain-containing protein, putative	-0.457718	0.0228724	1.64069
PF3D7_1228500	RNA pseudouridylate synthase, putative	-0.45858	0.0455425	1.34158
PF3D7_1219900	ribulose-phosphate 3-epimerase, putative	-0.460599	0.0156608	1.80519
PF3D7_0220200	Plasmodium exported protein, unknown function	-0.463841	1.23654e-06	5.90779
PF3D7_0526900	transmembrane emp24 domain-containing protein, putative	-0.464935	0.000101718	3.9926
PF3D7_1313400	DEAD box helicase, putative	-0.465978	0.0310768	1.50756
PF3D7_1359200	high mobility group protein B4, putative	-0.468094	0.000816227	3.08819
PF3D7_1405000	conserved Plasmodium protein, unknown function	-0.46872	0.0181011	1.74229
PF3D7_0907700	proteasome activator 28	-0.470981	3.22049e-05	4.49208
PF3D7_1316800	protein transport protein SEC20, putative	-0.473478	0.000112253	3.9498
PF3D7_1210400	general transcription factor 3C polypeptide 5, putative	-0.473912	0.0154107	1.81218
PF3D7_1125000	conserved protein, unknown function	-0.475739	0.0018565	2.7313
PF3D7_0424600	Plasmodium exported protein (PHISTb)	-0.476396	0.001901	2.72102
PF3D7_1102800	early transcribed membrane protein 11.2	-0.477513	7.50293e-05	4.12477
PF3D7_1224100	conserved protein, unknown function	-0.478738	8.25428e-06	5.08332
PF3D7_1330200	conserved Plasmodium protein, unknown function	-0.479139	0.000913824	3.03914
PF3D7_1129900	major facilitator superfamily-related transporter, putative	-0.481745	0.0354057	1.45093
PF3D7_1324900	L-lactate dehydrogenase	-0.481873	1.08599e-31	30.9642
PF3D7_1449800	conserved protein, unknown function	-0.483102	0.0451166	1.34566
PF3D7_1011900	heme oxygenase	-0.483544	1.29108e-05	4.88905
PF3D7_0814900	superoxide dismutase [Fe]	-0.483879	1.86712e-07	6.72883
PF3D7_0827300	conserved Plasmodium protein, unknown function	-0.484725	0.00736276	2.13296
PF3D7_1015400	RMI1 domain-containing protein, putative	-0.488971	0.000181315	3.74157
PF3D7_1006600	phosducin-like protein 3, putative	-0.489992	0.0076616	2.11568
PF3D7_0109400	tubulin-specific chaperone a, putative	-0.490038	0.00824713	2.0837
PF3D7_1411500	conserved Plasmodium protein, unknown function	-0.490237	0.04688	1.32901
PF3D7_0313400	conserved Plasmodium protein, unknown function	-0.490895	0.0338169	1.47087
PF3D7_0305700	ubiquitin-conjugating enzyme E2, putative	-0.491494	5.26978e-06	5.27821
PF3D7_1353900	proteasome subunit alpha type-7, putative	-0.493261	4.04543e-09	8.39304
PF3D7_1141400	phosphatidylinositol N-acetylglucosaminyltransferase subunit H, putative	-0.494931	9.25555e-05	4.0336
PF3D7_1031800	conserved protein, unknown function	-0.496871	0.00553956	2.25652
PF3D7_1441500	conserved Plasmodium protein, unknown function	-0.496901	0.0179739	1.74536
PF3D7_0619900	splicing factor 3A subunit 2, putative	-0.499636	0.0174392	1.75847
PF3D7_1418000	ubiquitin fusion degradation protein 1, putative	-0.500173	5.14432e-07	6.28867
PF3D7_1340800	mitochondrial pyruvate carrier protein 1, putative	-0.501055	0.0181547	1.74101
PF3D7_1105300	conserved Plasmodium protein, unknown function	-0.502475	0.00216673	2.66419
PF3D7_0931400	PUB domain-containing protein, putative	-0.503864	2.43547e-07	6.61342
PF3D7_1002900	conserved Plasmodium protein, unknown function	-0.504839	1.22125e-06	5.9132
PF3D7_0407900	AAA family ATPase, putative	-0.505351	0.00803891	2.0948
PF3D7_0205700	RNA-binding protein, putative	-0.505518	0.0378374	1.42208
PF3D7_1410000	ER membrane protein complex subunit 2, putative	-0.507118	0.0236238	1.62665
PF3D7_0508000	6-cysteine protein	-0.507159	2.57018e-07	6.59004
PF3D7_1112600	ATPase, putative	-0.507476	0.0264481	1.57761
PF3D7_0827900	protein disulfide-isomerase	-0.508119	1.22713e-22	21.9111
PF3D7_1135900	3-oxo-5-alpha-steroid 4-dehydrogenase, putative	-0.509745	2.78282e-10	9.55551
PF3D7_1417700	conserved protein, unknown function	-0.510436	0.000268175	3.57158
PF3D7_0322900	40S ribosomal protein S3A, putative	-0.510627	1.28875e-20	19.8898
PF3D7_0318900	conserved protein, unknown function	-0.510777	8.86974e-06	5.05209
PF3D7_0507700	nuclear protein localization protein 4, putative	-0.511721	9.89559e-05	4.00456
PF3D7_1210900	GPI mannosyltransferase 1	-0.511801	0.015468	1.81057
PF3D7_0518300	proteasome subunit beta type-1, putative	-0.512479	1.82415e-12	11.7389
PF3D7_1367500	NADH-cytochrome b5 reductase, putative	-0.513016	6.7705e-05	4.16938
PF3D7_1143400	translation initiation factor eIF-1A, putative	-0.513993	9.68838e-07	6.01375
PF3D7_1329600	conserved Plasmodium protein, unknown function	-0.515364	0.00176787	2.75255
PF3D7_1103100	60S acidic ribosomal protein P1, putative	-0.515411	5.48873e-20	19.2605
PF3D7_0903200	ras-related protein RAB7	-0.520254	1.34172e-14	13.8723
PF3D7_1018500	pre-mRNA-splicing factor RDS3, putative	-0.520254	1.14554e-08	7.94099
PF3D7_0724200	type 2A phosphatase-associated protein 42, putative	-0.520489	0.0479828	1.31891
PF3D7_0807000	YEATS domain-containing protein, putative	-0.520879	0.0015432	2.81158
PF3D7_1331800	60S ribosomal protein L23, putative	-0.521458	3.98091e-29	28.4
PF3D7_1129000	spermidine synthase	-0.523139	1.21996e-05	4.91365
PF3D7_0925500	thioredoxin-like protein 2	-0.524051	0.00904614	2.04354
PF3D7_0611300	ATP synthase-associated protein, putative	-0.525669	0.00989557	2.00456
PF3D7_1250300	vacuolar protein sorting-associated protein 26, putative	-0.529073	1.31559e-05	4.88088
PF3D7_1415000	uracil-DNA glycosylase	-0.530085	0.00425967	2.37062
PF3D7_0927300	fumarate hydratase	-0.530649	0.000119517	3.92257
PF3D7_1366800	phosphatidylserine synthase, putative	-0.53077	0.00284065	2.54658
PF3D7_0919000	nucleosome assembly protein	-0.53087	1.06259e-16	15.9736
PF3D7_0210300	monocarboxylate transporter, putative	-0.531054	4.19231e-08	7.37755
PF3D7_1011100	conserved Plasmodium protein, unknown function	-0.531412	0.0425707	1.37089
PF3D7_1322500	palmitoyltransferase DHHC5	-0.531871	3.58014e-06	5.4461
PF3D7_1250500	AP-3 complex subunit sigma, putative	-0.533056	7.10839e-06	5.14823
PF3D7_1435400	ER membrane protein complex subunit 4, putative	-0.533326	3.72015e-06	5.42944
PF3D7_1021500	ATP-dependent RNA helicase ROK1, putative	-0.534591	0.00389785	2.40917
PF3D7_1315000	conserved protein, unknown function	-0.536468	0.0333236	1.47725
PF3D7_0415900	60S ribosomal protein L15, putative	-0.53861	1.1556e-22	21.9372
PF3D7_0501500	rhoptry-associated protein 3	-0.53952	0.00062918	3.20123
PF3D7_0709000	chloroquine resistance transporter	-0.544982	0.000107822	3.96729
PF3D7_1461300	40S ribosomal protein S28e, putative	-0.546057	4.19092e-06	5.37769
PF3D7_1469800	conserved Plasmodium protein, unknown function	-0.546641	0.00780771	2.10748
PF3D7_1443800	pre-mRNA-splicing factor CWC24, putative	-0.547019	0.000204035	3.6903
PF3D7_0813200	CS domain protein, putative	-0.548523	4.7041e-05	4.32752
PF3D7_1341900	V-type proton ATPase subunit D, putative	-0.548816	1.30315e-08	7.88501
PF3D7_0210900	conserved Plasmodium protein, unknown function	-0.548819	1.12293e-09	8.94965
PF3D7_1361900	proliferating cell nuclear antigen 1	-0.550102	1.26627e-20	19.8975
PF3D7_1358700	YOP1-like protein, putative	-0.550513	0.00106299	2.97347
PF3D7_0505800	small ubiquitin-related modifier	-0.552724	1.59221e-18	17.798
PF3D7_1336400	RanBPM and CLTH-like protein, putative	-0.553809	0.00544059	2.26435
PF3D7_0107200	CCR4 domain-containing protein 3, putative	-0.554032	0.000468268	3.32951
PF3D7_0114300	exported protein family 4, pseudogene	-0.554573	0.0125308	1.90202
PF3D7_1023400	HORMA domain protein, putative	-0.554784	0.0183973	1.73525
PF3D7_0218300	rRNA methyltransferase, putative	-0.555894	4.47951e-05	4.34877
PF3D7_0514900	conserved Plasmodium protein, unknown function	-0.555923	0.0172384	1.7635
PF3D7_0109500	N-acetyltransferase, GNAT family, putative	-0.556024	0.0336655	1.47281
PF3D7_1246700	conserved Plasmodium protein, unknown function	-0.56111	0.000747477	3.1264
PF3D7_1418900	ATP-dependent RNA helicase DBP4, putative	-0.561429	0.00270299	2.56816
PF3D7_1233800	conserved protein, unknown function	-0.561593	9.77336e-07	6.00996
PF3D7_0519100	50S ribosomal protein L14, mitochondrial, putative	-0.562433	0.0184156	1.73481
PF3D7_1210100	syntaxin, Qa-SNARE family	-0.56288	0.0229651	1.63893
PF3D7_0715700	conserved protein, unknown function	-0.563106	0.0253809	1.59549
PF3D7_0614400	pre-mRNA-splicing factor CWF7, putative	-0.565516	0.0122736	1.91103
PF3D7_1470900	proteasome subunit beta type-2, putative	-0.565839	1.00674e-13	12.9971
PF3D7_1453000	conserved Plasmodium protein, unknown function	-0.565984	0.00155441	2.80844
PF3D7_0423800	cysteine-rich protective antigen	-0.566507	0.0382633	1.41722
PF3D7_0927800	cytochrome c oxidase subunit 5B, putative	-0.567152	6.83668e-05	4.16515
PF3D7_1311700	cytochrome c, putative	-0.567567	0.0295292	1.52975
PF3D7_1252600	esterase, putative	-0.568528	0.0204928	1.6884
PF3D7_1237800	ubiquitin-like modifier HUB1, putative	-0.568637	0.0326943	1.48553
PF3D7_0921000	ubiquitin-conjugating enzyme E2, putative	-0.569455	1.04905e-06	5.9792
PF3D7_1110300	G-patch domain-containing protein, putative	-0.571324	0.00559007	2.25258
PF3D7_1439900	triosephosphate isomerase	-0.571431	4.13584e-18	17.3834
PF3D7_0319300	ubiquitin-conjugating enzyme E2, putative	-0.575831	0.0103481	1.98514
PF3D7_1355800	splicing factor 3B subunit 5, putative	-0.576006	0.0343959	1.46349
PF3D7_0320100	protein transport protein SEC22	-0.576439	0.00213602	2.6704
PF3D7_0618900	phosphatidylinositol N-acetylglucosaminyltransferase subunit GPI1	-0.576886	1.42396e-06	5.8465
PF3D7_1354900	conserved Plasmodium protein, unknown function	-0.576892	0.000304001	3.51713
PF3D7_0308500	activator of Hsp90 ATPase, putative	-0.577695	3.62043e-10	9.44124
PF3D7_0408500	flap endonuclease 1	-0.578327	9.84766e-07	6.00667
PF3D7_0306300	glutaredoxin 1	-0.579577	2.18855e-09	8.65984
PF3D7_0408400	conserved protein, unknown function	-0.579786	0.0361358	1.44206
PF3D7_1221300	conserved Plasmodium protein, unknown function	-0.580381	0.0103937	1.98323
PF3D7_1337900	conserved Plasmodium protein, unknown function	-0.580691	0.000354473	3.45042
PF3D7_0205800	PH domain-containing protein, putative	-0.581328	0.00152237	2.81748
PF3D7_0815600	eukaryotic translation initiation factor 3 subunit G, putative	-0.581774	7.66991e-06	5.11521
PF3D7_1457600	conserved Plasmodium protein, unknown function	-0.582348	0.0228724	1.64069
PF3D7_0412100	ribosomal protein S12, mitochondrial	-0.584362	0.0148348	1.82872
PF3D7_1323200	V-type proton ATPase subunit G, putative	-0.585915	0.00158642	2.79958
PF3D7_0406000	conserved protein, unknown function	-0.586386	0.00120614	2.9186
PF3D7_1425700	conserved Plasmodium protein, unknown function	-0.586927	0.00299258	2.52395
PF3D7_1334700	MSP7-like protein	-0.588279	0.0127878	1.8932
PF3D7_1336700	parasitophorous vacuolar protein 3, putative	-0.588754	0.00653852	2.18452
PF3D7_0102300	Plasmodium exported protein, unknown function	-0.591657	7.39012e-05	4.13135
PF3D7_0807300	ras-related protein Rab-18	-0.592115	7.67628e-06	5.11485
PF3D7_0305600	DNA-(apurinic or apyrimidinic site) endonuclease	-0.593647	1.29744e-10	9.88691
PF3D7_1225300	conserved protein, unknown function	-0.593935	0.0063259	2.19888
PF3D7_1123900	13 kDa ribonucleoprotein-associated protein, putative	-0.594383	1.75095e-10	9.75673
PF3D7_1028600	conserved Plasmodium protein, unknown function	-0.594724	0.0171843	1.76487
PF3D7_0203300	ERCC1 nucleotide excision repair protein, putative	-0.594981	0.0250917	1.60047
PF3D7_0423100	AP-4 complex subunit sigma, putative	-0.59499	4.48584e-05	4.34816
PF3D7_0501900	conserved protein, unknown function	-0.595343	0.0293778	1.53198
PF3D7_0803800	proteasome subunit beta type-4	-0.596312	1.54965e-21	20.8098
PF3D7_0603200	mitochondrial chaperone BCS1, putative	-0.599249	3.53659e-06	5.45141
PF3D7_1202100	SRAP domain-containing protein, putative	-0.599856	1.90201e-06	5.72079
PF3D7_1439600	cytochrome c oxidase subunit ApiCOX26, putative	-0.601027	6.32909e-05	4.19866
PF3D7_0213000	conserved protein, unknown function	-0.601518	0.0280763	1.55166
PF3D7_1362000	cytochrome c oxidase subunit ApiCOX24, putative	-0.602272	0.00698675	2.15572
PF3D7_1308800	tyrosine recombinase	-0.602878	9.32262e-07	6.03046
PF3D7_0901700	Plasmodium exported protein (hyp5), unknown function	-0.603068	1.43274e-06	5.84383
PF3D7_1441800	vacuolar protein sorting-associated protein 60, putative	-0.6045	0.0498894	1.30199
PF3D7_0530600	XAP-5 DNA binding protein, putative	-0.604889	0.00831122	2.08034
PF3D7_0808300	ubiquitin regulatory protein, putative	-0.605043	4.14087e-06	5.38291
PF3D7_0726000	28S ribosomal RNA	-0.607193	3.3674e-30	29.4727
PF3D7_1445000	prolyl hydroxylase-like protein, putative	-0.607325	0.0283443	1.54753
PF3D7_1425300	conserved Plasmodium protein, unknown function	-0.607394	0.000122835	3.91068
PF3D7_1317400	zinc finger protein, putative	-0.60841	0.00213843	2.6699
PF3D7_0726700	conserved Plasmodium protein, unknown function	-0.60857	0.0025997	2.58508
PF3D7_1320500	SNARE protein, putative	-0.610734	0.0172109	1.7642
PF3D7_1011000	inner membrane complex sub-compartment protein 1	-0.612633	0.0077138	2.11273
PF3D7_1427900	leucine-rich repeat protein	-0.612937	6.04836e-15	14.2184
PF3D7_0315800	zinc finger protein, putative	-0.613494	0.00343616	2.46393
PF3D7_0808400	coatomer subunit epsilon, putative	-0.613583	0.0206448	1.68519
PF3D7_1320100	ATP-dependent Clp protease adapter protein ClpS	-0.61372	0.0348292	1.45806
PF3D7_1236400	conserved Plasmodium protein, unknown function	-0.613836	4.8292e-05	4.31612
PF3D7_1012300	cytochrome b-c1 complex subunit 7, putative	-0.614115	9.66213e-06	5.01493
PF3D7_0111500	UMP-CMP kinase, putative	-0.615088	1.47702e-05	4.83061
PF3D7_1324700	SNARE protein, putative	-0.615878	0.0187121	1.72788
PF3D7_1361700	cytochrome c oxidase subunit 2A, putative	-0.616113	1.31586e-06	5.88079
PF3D7_1242500	conserved protein, unknown function	-0.616168	0.000451223	3.34561
PF3D7_0528500	F-actin-capping protein subunit alpha, putative	-0.618169	0.000957318	3.01894
PF3D7_1204700	conserved protein, unknown function	-0.618853	5.628e-05	4.24965
PF3D7_0827500	ribosomal protein L21, apicoplast, putative	-0.619982	0.0284292	1.54624
PF3D7_0532000	28S ribosomal RNA	-0.621119	5.58378e-42	41.2531
PF3D7_0626900	ribosomal protein L46, mitochondrial, putative	-0.621965	0.030444	1.5165
PF3D7_0620700	DnaJ protein, putative	-0.626903	0.000403225	3.39445
PF3D7_0420400	ribosome-recycling factor	-0.627517	0.00465115	2.33244
PF3D7_0711300	conserved Plasmodium protein, unknown function	-0.63087	0.0182979	1.7376
PF3D7_0530000	conserved Plasmodium protein, unknown function	-0.630965	0.00315452	2.50107
PF3D7_1403700	translocation associated membrane protein, putative	-0.632137	0.0357635	1.44656
PF3D7_1136700	armadillo-interacting protein AIP	-0.632289	0.000574406	3.24078
PF3D7_0710100	conserved protein, unknown function	-0.632543	0.00415515	2.38141
PF3D7_0311900	heptatricopeptide repeat-containing protein, putative	-0.632753	0.00192766	2.71497
PF3D7_0721800	conserved Plasmodium protein, unknown function	-0.634289	2.58627e-08	7.58733
PF3D7_1310900	ribosomal protein S15, mitochondrial, putative	-0.636635	0.00158129	2.80099
PF3D7_0315100	eukaryotic translation initiation factor 4E	-0.636726	0.000198687	3.70183
PF3D7_1428300	proliferation-associated protein 2g4, putative	-0.636958	3.12058e-07	6.50576
PF3D7_0521400	conserved protein, unknown function	-0.637428	0.000202498	3.69358
PF3D7_1242300	conserved Plasmodium membrane protein, unknown function	-0.63811	0.0234941	1.62904
PF3D7_1336800	nuclear movement protein, putative	-0.639139	1.46339e-06	5.83464
PF3D7_1232400	CWC16 domain-containing protein, putative	-0.639549	0.00432406	2.36411
PF3D7_1339400	cytochrome c oxidase subunit ApiCOX14, putative	-0.640166	0.000289731	3.538
PF3D7_0820600	conserved protein, unknown function	-0.640716	0.000333987	3.47627
PF3D7_0708300	EKC/KEOPS complex subunit BUD32	-0.64106	0.0162383	1.78946
PF3D7_0913200	elongation factor 1-beta	-0.642646	5.44894e-12	11.2637
PF3D7_0208500	acyl carrier protein	-0.642687	0.004706	2.32735
PF3D7_0630800	TPH domain-containing protein, putative	-0.643395	0.0131237	1.88195
PF3D7_0508800	single-stranded DNA-binding protein	-0.645395	3.3078e-05	4.48046
PF3D7_1302300	Plasmodium exported protein, unknown function	-0.646232	0.000124034	3.90646
PF3D7_1212100	peripheral plastid protein 1, putative	-0.65097	0.000279904	3.55299
PF3D7_0603500	cation/H+ antiporter	-0.655271	4.86533e-08	7.31289
PF3D7_0819700	conserved Plasmodium protein, unknown function	-0.656155	0.0170653	1.76789
PF3D7_1312300	ribosomal protein S35, mitochondrial, putative	-0.656268	0.0476855	1.32161
PF3D7_0529300	apicoplast TIC22 protein	-0.657137	0.043112	1.3654
PF3D7_0908400	conserved Plasmodium protein, unknown function	-0.659376	0.00998254	2.00076
PF3D7_1468200	telomere length and silencing protein 1, putative	-0.660181	0.0481108	1.31776
PF3D7_1333000	20 kDa chaperonin	-0.660425	4.63806e-07	6.33366
PF3D7_0812600	ubiquitin-conjugating enzyme E2, putative	-0.661133	0.00854935	2.06807
PF3D7_1451300	E3 SUMO-protein ligase NSE2, putative	-0.661477	4.698e-09	8.32809
PF3D7_0508600	conserved protein, unknown function	-0.662575	0.0183628	1.73606
PF3D7_0305300	transporter, putative	-0.66392	5.18756e-08	7.28504
PF3D7_1106100	ribosomal protein S15, apicoplast, putative	-0.664322	0.00862037	2.06447
PF3D7_0322000	peptidyl-prolyl cis-trans isomerase	-0.667465	8.58825e-29	28.0661
PF3D7_1028300	rRNA-processing protein EBP2, putative	-0.669289	0.0183479	1.73641
PF3D7_1010700	dolichyl-phosphate-mannose--protein mannosyltransferase, putative	-0.672036	2.98276e-09	8.52538
PF3D7_0618700	trafficking protein particle complex subunit 6A, putative	-0.672221	0.00358336	2.44571
PF3D7_1424100	60S ribosomal protein L5, putative	-0.672883	1.46583e-28	27.8339
PF3D7_1452300	DER1-like protein	-0.673394	0.0293792	1.53196
PF3D7_0626600	conserved Plasmodium protein, unknown function	-0.674012	0.0278491	1.55519
PF3D7_0929000	transcription initiation factor TFIID subunit 7, putative	-0.674277	0.00154511	2.81104
PF3D7_1337400	zinc finger protein, putative	-0.677564	3.55461e-05	4.44921
PF3D7_1447300	ribosomal protein S14, mitochondrial, putative	-0.678292	1.89157e-09	8.72318
PF3D7_1467500	DNA/RNA-binding protein KIN17, putative	-0.678519	1.02369e-05	4.98983
PF3D7_0310800	conserved Plasmodium protein, unknown function	-0.678557	0.000456452	3.3406
PF3D7_0409900	actin-like protein, putative	-0.678761	0.0262187	1.58139
PF3D7_1428800	transcription initiation TFIID-like, putative	-0.679875	0.0011836	2.9268
PF3D7_0106800	ras-related protein Rab-5C	-0.683565	0.000366384	3.43606
PF3D7_0422100	transmembrane emp24 domain-containing protein, putative	-0.685359	5.46893e-05	4.2621
PF3D7_0724300	ubiquinone biosynthesis O-methyltransferase, putative	-0.686239	0.00500693	2.30043
PF3D7_1325500	conserved Plasmodium protein, unknown function	-0.686583	0.016358	1.78627
PF3D7_0524600	50S ribosomal protein L12, apicoplast, putative	-0.687319	6.05381e-06	5.21797
PF3D7_1432700	protein-L-isoaspartate(D-aspartate) O-methyltransferase, putative	-0.68878	1.45015e-09	8.83859
PF3D7_1220600	conserved Plasmodium protein, unknown function	-0.690202	0.00845921	2.07267
PF3D7_1034800	conserved protein, unknown function	-0.69109	0.00128929	2.88965
PF3D7_1408900	tRNA-dihydrouridine synthase, putative	-0.691439	0.0454345	1.34261
PF3D7_1232300	cytochrome b5, putative	-0.691696	0.0196815	1.70594
PF3D7_1137100	ribosomal protein S9, mitochondrial, putative	-0.692166	0.000412495	3.38458
PF3D7_1468500	derlin-1	-0.693218	1.7635e-07	6.75362
PF3D7_0817500	histidine triad nucleotide-binding protein 1	-0.696055	6.0747e-32	31.2165
PF3D7_1117400	conserved Plasmodium protein, unknown function	-0.696946	1.99154e-06	5.70081
PF3D7_0519700	FoP domain-containing protein, putative	-0.69949	2.46123e-07	6.60885
PF3D7_1435100	ribonuclease H2 subunit B, putative	-0.699985	0.00988135	2.00518
PF3D7_0921800	ribosome production factor 1, putative	-0.700733	0.00266045	2.57505
PF3D7_1367000	suppressor of kinetochore protein 1, putative	-0.70266	1.3204e-10	9.87929
PF3D7_1226300	haloacid dehalogenase-like hydrolase, putative	-0.703084	1.83252e-23	22.737
PF3D7_1351900	conserved protein, unknown function	-0.703419	7.24307e-07	6.14008
PF3D7_1350200	small nuclear ribonucleoprotein E, putative	-0.704635	0.0111482	1.95279
PF3D7_1034700	ADP-ribosylation factor, putative	-0.708552	0.0045889	2.33829
PF3D7_0302700	CDGSH iron-sulfur domain-containing protein, putative	-0.708806	0.0111523	1.95264
PF3D7_0608600	conserved Plasmodium protein, unknown function	-0.712194	0.00702061	2.15362
PF3D7_1441200	60S ribosomal protein L1, putative	-0.712409	1.38092e-13	12.8598
PF3D7_1030500	26S proteasome regulatory subunit RPN9, putative	-0.712664	5.26815e-08	7.27834
PF3D7_1126300	DnaJ protein, putative	-0.71283	0.0201379	1.69599
PF3D7_1318100	ferredoxin	-0.715208	0.00190192	2.72081
PF3D7_1007600	conserved protein, unknown function	-0.716298	0.000514096	3.28896
PF3D7_1432500	RNA methyltransferase, putative	-0.716627	0.00110681	2.95593
PF3D7_1213200	mediator of RNA polymerase II transcription subunit 18, putative	-0.71683	0.0105696	1.97594
PF3D7_0710900	50S ribosomal protein L1, mitochondrial, putative	-0.719797	0.000218125	3.6613
PF3D7_1130100	60S ribosomal protein L38	-0.72065	1.24463e-15	14.905
PF3D7_0622000	conserved Plasmodium protein, unknown function	-0.721032	0.0454896	1.34209
PF3D7_0933600	mitochondrial-processing peptidase subunit beta, putative	-0.721812	2.42787e-29	28.6148
PF3D7_0709200	glutaredoxin-like protein	-0.724187	0.0194075	1.71203
PF3D7_1216700	perforin-like protein 2	-0.725973	0.0191894	1.71694
PF3D7_0714600	conserved protein, unknown function	-0.726574	6.77774e-05	4.16892
PF3D7_0108000	proteasome subunit beta type-3, putative	-0.728015	7.97507e-17	16.0983
PF3D7_0509000	alpha-soluble NSF attachment protein, putative	-0.729856	1.14615e-11	10.9408
PF3D7_1438900	thioredoxin peroxidase 1	-0.732183	4.78099e-25	24.3205
PF3D7_1242700	40S ribosomal protein S17, putative	-0.732682	1.08555e-20	19.9643
PF3D7_1107500	prefoldin, putative	-0.733279	4.01249e-08	7.39659
PF3D7_0812700	U1 small nuclear ribonucleoprotein C, putative	-0.733844	2.67255e-05	4.57307
PF3D7_1125500	small nuclear ribonucleoprotein Sm D1, putative	-0.735115	2.10935e-05	4.67585
PF3D7_0816400	EF-hand calcium-binding domain-containing protein, putative	-0.735194	4.35014e-06	5.3615
PF3D7_1432100	voltage-dependent anion-selective channel protein, putative	-0.737453	9.59399e-07	6.018
PF3D7_1427800	exosome complex component RRP41	-0.737726	0.00450543	2.34626
PF3D7_1304900	DNA-directed RNA polymerase II subunit RPB11, putative	-0.738677	8.52264e-05	4.06943
PF3D7_0624700	N-acetylglucosaminyl-phosphatidylinositol de-N-acetylase, putative	-0.739108	0.00010461	3.98043
PF3D7_1409200	conserved Plasmodium protein, unknown function	-0.740574	0.00152615	2.8164
PF3D7_1144900	ras-related protein Rab-6	-0.744265	7.41178e-05	4.13008
PF3D7_0905500	conserved protein, unknown function	-0.74631	0.00619379	2.20804
PF3D7_0915100	SUMO-conjugating enzyme UBC9	-0.747428	7.93505e-07	6.10045
PF3D7_1343500	conserved protein, unknown function	-0.747435	1.75662e-05	4.75532
PF3D7_1004000	60S ribosomal protein L13, putative	-0.747657	2.04545e-48	47.6892
PF3D7_1212800	succinate dehydrogenase [ubiquinone] iron-sulfur subunit, mitochondrial	-0.753633	7.71744e-05	4.11253
PF3D7_0319100	E3 ubiquitin-protein ligase RBX1, putative	-0.753989	2.50337e-10	9.60147
PF3D7_0715500	ATP synthase subunit epsilon, mitochondrial, putative	-0.754671	7.2508e-05	4.13961
PF3D7_0316100	ribosomal protein L27, mitochondrial, putative	-0.7549	0.0255831	1.59205
PF3D7_1315500	conserved protein, unknown function	-0.754949	2.2209e-05	4.65347
PF3D7_0208700	SHS2 domain-containing protein, putative	-0.7552	2.01982e-07	6.69469
PF3D7_0409700	peptide chain release factor 2	-0.757671	0.00371512	2.43003
PF3D7_1245300	NEDD8-conjugating enzyme UBC12, putative	-0.760451	5.91463e-09	8.22807
PF3D7_1012700	NLI interacting factor-like phosphatase, putative	-0.760903	0.00069988	3.15498
PF3D7_1126900	small nuclear ribonucleoprotein F, putative	-0.761395	3.42761e-05	4.46501
PF3D7_0925300	proline--tRNA ligase, putative	-0.762574	4.25496e-06	5.3711
PF3D7_1001700	Plasmodium exported protein (PHISTc), unknown function	-0.763262	3.88157e-08	7.41099
PF3D7_1027700	centrin-3	-0.763947	1.69352e-08	7.77121
PF3D7_1323900	protein BCP1, putative	-0.764278	0.00351207	2.45444
PF3D7_0210100	60S ribosomal protein L37ae, putative	-0.765628	1.01179e-21	20.9949
PF3D7_1308300	40S ribosomal protein S27	-0.76645	5.40691e-21	20.2671
PF3D7_0911800	conserved Plasmodium protein, unknown function	-0.767587	0.000770228	3.11338
PF3D7_1012400	hypoxanthine-guanine phosphoribosyltransferase	-0.768745	1.16231e-81	80.9347
PF3D7_1440500	allantoicase, putative	-0.769159	0.0313852	1.50328
PF3D7_0107400	ATP synthase-associated protein, putative	-0.770681	0.000114317	3.94189
PF3D7_1333800	Voldacs domain-containing protein, putative	-0.773324	0.000121535	3.9153
PF3D7_1108500	succinate--CoA ligase [ADP-forming] subunit alpha, putative	-0.773859	2.2192e-38	37.6538
PF3D7_1305200	AP2 domain transcription factor, putative	-0.774653	0.0437309	1.35921
PF3D7_1013800	conserved Plasmodium protein, unknown function	-0.774951	0.00126425	2.89817
PF3D7_1224600	cytochrome c heme lyase, putative	-0.775169	0.0135782	1.86716
PF3D7_1435200	conserved protein, unknown function	-0.781047	0.0221292	1.65503
PF3D7_0314900	conserved Plasmodium membrane protein, unknown function	-0.781155	8.423e-07	6.07453
PF3D7_0928000	cytochrome c oxidase subunit 6B, putative	-0.782031	2.82594e-09	8.54884
PF3D7_0512700	orotate phosphoribosyltransferase	-0.783215	0.000225591	3.64668
PF3D7_1317300	conserved Plasmodium protein, unknown function	-0.783945	7.28294e-08	7.13769
PF3D7_0526400	conserved Plasmodium protein, unknown function	-0.785213	0.0058054	2.23617
PF3D7_1317800	40S ribosomal protein S19	-0.788443	4.67364e-30	29.3303
PF3D7_0610100	pre-mRNA-splicing factor SLU7, putative	-0.788984	2.65875e-09	8.57532
PF3D7_1307900	tripartite motif protein, putative	-0.790147	0.00230233	2.63783
PF3D7_1333400	AMMECR1 domain-containing protein, putative	-0.791412	2.10691e-25	24.6764
PF3D7_1139200	VPS9 domain-containing protein, putative	-0.793976	0.0236201	1.62672
PF3D7_1216500	male development gene 1	-0.794142	0.000215407	3.66674
PF3D7_0108600	DnaJ domain-containing protein, putative	-0.796426	0.000524909	3.27992
PF3D7_0112700	28S ribosomal RNA	-0.797445	1.69008e-32	31.7721
PF3D7_1310500	ER membrane protein complex subunit 7, putative	-0.798134	0.000229015	3.64014
PF3D7_1322900	conserved protein, unknown function	-0.799237	5.77619e-07	6.23836
PF3D7_0906910	tubulin-specific chaperone, putative	-0.800794	0.000417362	3.37949
PF3D7_1228000	conserved protein, unknown function	-0.800851	0.0108458	1.96474
PF3D7_1108600	endoplasmic reticulum-resident calcium binding protein	-0.801862	6.21817e-62	61.2063
PF3D7_1314600	lipoate-protein ligase 1	-0.803621	0.00418312	2.3785
PF3D7_0721400	rhoptry protein, putative	-0.803791	2.74514e-09	8.56144
PF3D7_0816200	vacuolar protein sorting-associated protein 2, putative	-0.804434	3.77799e-05	4.42274
PF3D7_0522700	iron-sulfur cluster assembly protein SufA	-0.804455	0.0465831	1.33177
PF3D7_1132300	nucleic acid binding protein, putative	-0.805086	5.29073e-08	7.27648
PF3D7_0317600	40S ribosomal protein S11, putative	-0.805129	3.17743e-32	31.4979
PF3D7_1202700	AATF domain-containing protein, putative	-0.805858	9.88005e-05	4.00524
PF3D7_1233100	conserved protein, unknown function	-0.807192	0.000147536	3.8311
PF3D7_1230400	ATP-dependent protease subunit ClpQ	-0.80724	1.26829e-08	7.89678
PF3D7_0602900	conserved Plasmodium protein, unknown function	-0.80752	0.00443138	2.35346
PF3D7_0109700	rRNA biogenesis protein RRP36, putative	-0.810849	0.00391837	2.40689
PF3D7_0209200	exosome complex component MTR3, putative	-0.813128	0.000127731	3.8937
PF3D7_1250700	transcription initiation factor IIA subunit 2, putative	-0.813492	1.24502e-06	5.90482
PF3D7_0518000	NOSIP domain-containing protein, putative	-0.814022	1.59336e-06	5.79769
PF3D7_0423200	BSD-domain protein, putative	-0.814742	1.05798e-05	4.97552
PF3D7_1204300	eukaryotic translation initiation factor 5A	-0.814957	4.99882e-43	42.3011
PF3D7_0111900	conserved protein, unknown function	-0.815776	6.3867e-07	6.19472
PF3D7_1105000	histone H4	-0.817684	2.02668e-23	22.6932
PF3D7_1418800	signal recognition particle RNA	-0.81775	5.19342e-18	17.2845
PF3D7_0722700	cytochrome b-c1 complex subunit 11, putative	-0.818869	2.62811e-05	4.58036
PF3D7_1030700	RNA methyltransferase, putative	-0.820474	0.0302988	1.51857
PF3D7_1212000	glutathione peroxidase-like thioredoxin peroxidase	-0.820762	1.56245e-08	7.80619
PF3D7_0103200	nucleoside transporter 4	-0.821134	1.11361e-29	28.9533
PF3D7_0503600	myosin B	-0.822207	0.0365146	1.43753
PF3D7_1402200	cytochrome c oxidase subunit ApiCOX19, putative	-0.822347	2.47882e-17	16.6058
PF3D7_1015100	CWC16 domain-containing protein, putative	-0.823457	7.09771e-05	4.14888
PF3D7_1116300	peptidyl-prolyl cis-trans isomerase	-0.823896	1.49962e-07	6.82402
PF3D7_1442100	replication factor A protein 3, putative	-0.824791	1.17849e-05	4.92867
PF3D7_1248500	bax inhibitor 1, putative	-0.825029	2.66221e-44	43.5748
PF3D7_1236300	conserved protein, unknown function	-0.829207	0.00267097	2.57333
PF3D7_1469000	translation initiation factor IF-1	-0.829266	0.000670297	3.17373
PF3D7_1312000	malonyl CoA-acyl carrier protein transacylase	-0.829582	0.00864681	2.06314
PF3D7_1231100	ras-related protein Rab-2	-0.829877	2.76718e-14	13.558
PF3D7_1302800	40S ribosomal protein S7, putative	-0.831054	3.52673e-34	33.4526
PF3D7_0416600	prohibitin-like protein PHBL, putative	-0.831485	0.000697576	3.15641
PF3D7_1349100	nucleoside diphosphate hydrolase, putative	-0.832067	0.00185662	2.73128
PF3D7_0624900	GAS8-like protein, putative	-0.832512	0.00833356	2.07917
PF3D7_1428600	peptide chain release factor 1	-0.833951	8.67864e-05	4.06155
PF3D7_1127300	tRNA (guanine-N(7)-)-methyltransferase, putative	-0.834007	0.000505967	3.29588
PF3D7_1020900	ADP-ribosylation factor 1	-0.834362	7.34312e-26	25.1341
PF3D7_1452500	syntaxin-6, putative	-0.836136	0.000280466	3.55212
PF3D7_0705700	40S ribosomal protein S29, putative	-0.836558	2.29417e-47	46.6394
PF3D7_1465000	cytochrome c oxidase subunit ApiCOX25, putative	-0.836702	5.74144e-08	7.24098
PF3D7_0826200	alpha/beta hydrolase, putative	-0.837352	0.0326943	1.48553
PF3D7_1205300	conserved Plasmodium protein, unknown function	-0.837403	0.00108394	2.96499
PF3D7_0727400	proteasome subunit alpha type-5, putative	-0.838776	4.8403e-65	64.3151
PF3D7_1117600	peptidyl-tRNA hydrolase ICT1	-0.841221	1.46209e-05	4.83502
PF3D7_0402400	Plasmodium exported protein, unknown function	-0.841239	7.94663e-17	16.0998
PF3D7_1315700	tRNA (adenine(58)-N(1))-methyltransferase catalytic subunit TRM61, putative	-0.841906	0.00107065	2.97035
PF3D7_0306600	ATP synthase-associated protein, putative	-0.842049	0.000280722	3.55172
PF3D7_1327400	conserved Plasmodium protein, unknown function	-0.842303	8.7826e-07	6.05638
PF3D7_0908700	tRNA pseudouridine synthase, putative	-0.842598	0.013456	1.87108
PF3D7_0703600	conserved protein, unknown function	-0.843267	1.09632e-06	5.96006
PF3D7_0601600	tetratricopeptide repeat protein, putative	-0.846582	0.0222953	1.65179
PF3D7_1141700	OTU domain-containing protein, putative	-0.847247	4.4629e-05	4.35038
PF3D7_0313000	conserved Plasmodium protein, unknown function	-0.848189	0.000901252	3.04515
PF3D7_1205700	targeted glyoxalase II	-0.849084	0.00387036	2.41225
PF3D7_1314500	transmembrane emp24 domain-containing protein, putative	-0.850824	1.00019e-11	10.9999
PF3D7_1038000	antigen UB05	-0.851539	1.29556e-49	48.8875
PF3D7_1128100	prefoldin subunit 5, putative	-0.851599	1.24268e-11	10.9056
PF3D7_0311700	plasmepsin VI	-0.852226	0.043799	1.35854
PF3D7_0209300	2C-methyl-D-erythritol 2,4-cyclodiphosphate synthase	-0.853252	9.04565e-09	8.04356
PF3D7_1426100	transcription factor BTF3, putative	-0.853594	3.90588e-15	14.4083
PF3D7_1465900	40S ribosomal protein S3	-0.853871	2.03078e-56	55.6923
PF3D7_1006100	CCR4-NOT transcription complex subunit 5, putative	-0.855608	8.88506e-06	5.05134
PF3D7_1245500	conserved Plasmodium protein, unknown function	-0.856204	4.30943e-05	4.36558
PF3D7_1305100	protein AMR3	-0.857596	1.04905e-06	5.9792
PF3D7_1110700	actin-like protein, putative	-0.858137	1.44826e-07	6.83915
PF3D7_0607300	uroporphyrinogen III decarboxylase	-0.858495	6.11808e-05	4.21338
PF3D7_1459300	OPA3-like protein, putative	-0.858863	0.0176732	1.75269
PF3D7_0924300	thiamine pyrophosphokinase	-0.85964	7.06645e-05	4.1508
PF3D7_1122100	GPI transamidase component GPI16, putative	-0.859819	0.00099367	3.00276
PF3D7_1340700	ras-related protein Rab-11B	-0.862222	1.30706e-13	12.8837
PF3D7_0905000	conserved Plasmodium protein, unknown function	-0.862925	0.0214704	1.66816
PF3D7_1207500	RNA-binding protein, putative	-0.865403	0.0105696	1.97594
PF3D7_0805900	conserved protein, unknown function	-0.866263	0.0168889	1.7724
PF3D7_0210400	50S ribosomal protein L33, putative	-0.866978	0.000264169	3.57812
PF3D7_1347400	conserved Plasmodium protein, unknown function	-0.867324	0.0438054	1.35847
PF3D7_1323100	60S ribosomal protein L6, putative	-0.867866	6.7183e-37	36.1727
PF3D7_0214200	ribosomal protein L13, mitochondrial	-0.868089	1.1462e-10	9.94074
PF3D7_0721600	40S ribosomal protein S5, putative	-0.869221	5.27599e-52	51.2777
PF3D7_0725200	mago nashi protein homologue, putative	-0.871421	4.78597e-19	18.32
PF3D7_0213400	protein kinase 7	-0.871797	2.29929e-07	6.63841
PF3D7_0509300	conserved Plasmodium protein, unknown function	-0.872369	0.0061327	2.21235
PF3D7_0907500	conserved protein, unknown function	-0.87359	0.0107399	1.969
PF3D7_1446700	conserved Plasmodium protein, unknown function	-0.873591	1.31886e-08	7.8798
PF3D7_1104800	metabolite/drug transporter, putative	-0.875503	3.89089e-14	13.41
PF3D7_1437100	conserved protein, unknown function	-0.877899	0.0144888	1.83897
PF3D7_0312000	conserved protein, unknown function	-0.88094	2.22625e-10	9.65243
PF3D7_0907800	ribosomal protein L35, apicoplast, putative	-0.881675	1.93579e-08	7.71314
PF3D7_0220500	Plasmodium exported protein (hyp2), unknown function	-0.881952	0.0196931	1.70569
PF3D7_1132800	aquaglyceroporin	-0.882287	4.18761e-49	48.378
PF3D7_0416800	small GTP-binding protein sar1	-0.88251	1.90484e-30	29.7201
PF3D7_0814000	60S ribosomal protein L13-2, putative	-0.883207	1.37863e-48	47.8606
PF3D7_1448700	HSP20-like chaperone, putative	-0.883946	0.00535301	2.2714
PF3D7_1201900	conserved protein, unknown function	-0.886004	2.62402e-06	5.58103
PF3D7_0527100	ubiquitin-conjugating enzyme E2 N, putative	-0.886044	1.87882e-25	24.7261
PF3D7_1209200	U6 snRNA-associated Sm-like protein LSm7, putative	-0.886468	6.70098e-08	7.17386
PF3D7_0309600	60S acidic ribosomal protein P2	-0.886629	6.09027e-55	54.2154
PF3D7_0221200	Plasmodium exported protein (hyp15), unknown function	-0.887367	0.00145866	2.83605
PF3D7_1360400	conserved Plasmodium protein, unknown function	-0.888277	0.00313879	2.50324
PF3D7_1369700	U2 small nuclear ribonucleoprotein A', putative	-0.889432	0.00340939	2.46732
PF3D7_1036000	merozoite surface protein 11	-0.889655	0.0368236	1.43387
PF3D7_1402400	zinc finger protein, putative	-0.890776	0.000434973	3.36154
PF3D7_0107100	conserved protein, unknown function	-0.892346	0.0401704	1.39609
PF3D7_0901800	Plasmodium exported protein, unknown function	-0.894699	1.5423e-09	8.81183
PF3D7_1144600	transcription initiation factor IIF subunit beta, putative	-0.894831	5.30864e-07	6.27502
PF3D7_1351400	60S ribosomal protein L17, putative	-0.895327	1.49051e-31	30.8267
PF3D7_1430900	cytochrome c oxidase subunit 2B, putative	-0.897108	1.30029e-13	12.886
PF3D7_0513400	GTP-binding protein YihA1	-0.899157	0.000697055	3.15673
PF3D7_1010300	succinate dehydrogenase subunit 4, putative	-0.901278	2.00022e-14	13.6989
PF3D7_0813900	40S ribosomal protein S16, putative	-0.902893	3.54277e-34	33.4507
PF3D7_1467400	50S ribosomal protein L22, apicoplast, putative	-0.904105	1.7982e-06	5.74516
PF3D7_0719100	ATP synthase F0 subunit a-like protein, putative	-0.905099	7.61577e-11	10.1183
PF3D7_0823100	RWD domain-containing protein, putative	-0.905506	0.020485	1.68856
PF3D7_1365900	ubiquitin-60S ribosomal protein L40	-0.906852	5.10295e-38	37.2922
PF3D7_1327200	ribonuclease P protein subunit RPR2, putative	-0.907005	0.00757221	2.12078
PF3D7_0316300	inorganic pyrophosphatase	-0.908591	1.48349e-42	41.8287
PF3D7_1105100	histone H2B	-0.908712	1.73201e-63	62.7614
PF3D7_0802900	conserved Plasmodium protein, unknown function	-0.910492	0.0147065	1.83249
PF3D7_1109900	60S ribosomal protein L36	-0.910972	4.69531e-24	23.3283
PF3D7_0818600	BEM46-like protein, putative	-0.911926	0.0194579	1.7109
PF3D7_1457200	thioredoxin 1	-0.912873	5.74997e-35	34.2403
PF3D7_1360200	ER membrane protein complex subunit 3, putative	-0.914362	2.48185e-09	8.60522
PF3D7_0921400	NifU-like scaffold protein	-0.914388	0.00413249	2.38379
PF3D7_1331300	signal peptidase complex catalytic subunit SEC11	-0.914731	8.30298e-13	12.0808
PF3D7_0206900	merozoite surface protein 5	-0.915895	5.75438e-06	5.24
PF3D7_0621800	nascent polypeptide-associated complex subunit alpha, putative	-0.917785	3.47993e-25	24.4584
PF3D7_1003500	40S ribosomal protein S20e, putative	-0.92117	4.42599e-30	29.354
PF3D7_1345300	conserved Plasmodium protein, unknown function	-0.92145	6.84391e-05	4.1647
PF3D7_1426000	60S ribosomal protein L21	-0.924014	8.6444e-34	33.0633
PF3D7_0804800	peptidyl-prolyl cis-trans isomerase	-0.924653	1.84767e-08	7.73338
PF3D7_1449200	conserved Plasmodium protein, unknown function	-0.924792	0.00449767	2.34701
PF3D7_0306000	cytochrome b-c1 complex subunit 8, putative	-0.930402	1.35407e-05	4.86836
PF3D7_0315000	zinc finger protein, putative	-0.930964	0.000287827	3.54087
PF3D7_0718500	prefoldin subunit 3, putative	-0.931163	4.95594e-26	25.3049
PF3D7_0522800	pre-mRNA-splicing factor BUD31, putative	-0.933237	0.000180779	3.74285
PF3D7_0829100	coiled-coil domain-containing protein 124, putative	-0.933499	2.46609e-10	9.60799
PF3D7_0715000	4-nitrophenylphosphatase	-0.934145	5.98366e-10	9.22303
PF3D7_1353800	proteasome subunit alpha type-4, putative	-0.935736	1.23017e-24	23.91
PF3D7_0922700	pre-mRNA-splicing factor 18, putative	-0.937436	1.22928e-15	14.9103
PF3D7_1204500	conserved protein, unknown function	-0.937537	1.4535e-11	10.8376
PF3D7_0821900	conserved protein, unknown function	-0.938582	1.37488e-05	4.86173
PF3D7_0521800	AFG1-like ATPase, putative	-0.940999	0.00126349	2.89843
PF3D7_0307200	60S ribosomal protein L7, putative	-0.941451	9.5233e-48	47.0212
PF3D7_1433000	H/ACA ribonucleoprotein complex subunit 3, putative	-0.946181	0.0042289	2.37377
PF3D7_0916500	ubiquitin fusion degradation protein 1	-0.946404	9.03518e-11	10.0441
PF3D7_0928300	conserved Plasmodium protein, unknown function	-0.947293	9.07494e-06	5.04216
PF3D7_0934400	AP2 domain transcription factor, putative	-0.947485	1.28896e-15	14.8898
PF3D7_1126600	steryl ester hydrolase, putative	-0.947904	8.07407e-07	6.09291
PF3D7_0701600	Pfmc-2TM Maurer's cleft two transmembrane protein	-0.948483	6.13427e-22	21.2122
PF3D7_0931900	adenylate kinase-like protein 2	-0.948643	0.0356803	1.44757
PF3D7_1338200	60S ribosomal protein L6, putative	-0.949334	2.99554e-39	38.5235
PF3D7_0504100	AN1-type zinc finger protein, putative	-0.950568	0.00553902	2.25657
PF3D7_0520400	single-stranded DNA-binding protein, putative	-0.952528	3.65813e-06	5.43674
PF3D7_1366500	nucleoside diphosphate kinase	-0.953986	1.2103e-40	39.9171
PF3D7_0913500	protein AMR4	-0.955824	1.0949e-07	6.96063
PF3D7_1306100	conserved Plasmodium protein, unknown function	-0.956183	0.0188749	1.72411
PF3D7_0522500	50S ribosomal protein L17, apicoplast, putative	-0.956193	6.61305e-06	5.1796
PF3D7_0713800	negative elongation factor A, putative	-0.957962	0.00277551	2.55666
PF3D7_1036600	conserved protein, unknown function	-0.959415	0.00108195	2.96579
PF3D7_1212400	tetratricopeptide repeat protein, putative	-0.962441	0.0014188	2.84808
PF3D7_0720200	conserved protein, unknown function	-0.964143	3.04254e-08	7.51676
PF3D7_1360100	RNA-binding protein, putative	-0.964893	0.00032919	3.48255
PF3D7_1208700	conserved protein, unknown function	-0.966476	3.21932e-05	4.49224
PF3D7_0618200	conserved protein, unknown function	-0.966749	2.79877e-14	13.553
PF3D7_1349700	peptidase, putative	-0.969051	8.18527e-10	9.08697
PF3D7_1035400	merozoite surface protein 3	-0.970164	2.83563e-07	6.54735
PF3D7_1344500	U6 snRNA phosphodiesterase, putative	-0.970361	9.86836e-07	6.00576
PF3D7_0404200	conserved Plasmodium protein, unknown function	-0.971789	0.00544059	2.26435
PF3D7_0526100	conserved Plasmodium membrane protein, unknown function	-0.974268	0.00459479	2.33773
PF3D7_0904700	bacterial histone-like protein	-0.974344	0.00282612	2.54881
PF3D7_1454500	iron-sulfur cluster assembly protein ISU, putative	-0.975011	5.21259e-05	4.28295
PF3D7_1220200	conserved Plasmodium protein, unknown function, pseudogene	-0.975384	0.00579268	2.23712
PF3D7_1336000	conserved Plasmodium protein, unknown function	-0.978861	1.69092e-10	9.77188
PF3D7_1223900	50S ribosomal protein L24, putative	-0.979225	1.03574e-10	9.98475
PF3D7_1006500	conserved Plasmodium protein, unknown function	-0.983453	0.0001108	3.95546
PF3D7_1436900	histidine triad protein, putative	-0.98564	0.017008	1.76935
PF3D7_1140100	V-type proton ATPase subunit F, putative	-0.986698	1.04534e-14	13.9807
PF3D7_1119200	conserved protein, unknown function	-0.986733	0.00267883	2.57205
PF3D7_0505900	mediator of RNA polymerase II transcription subunit 11, putative	-0.986766	1.69092e-10	9.77188
PF3D7_1307000	exosome complex component RRP40, putative	-0.987816	1.5074e-06	5.82177
PF3D7_0706400	60S ribosomal protein L37	-0.989249	8.91768e-25	24.0497
PF3D7_0904400	signal peptidase complex subunit 3, putative	-0.989684	6.64602e-17	16.1774
PF3D7_1023200	orotidine 5'-phosphate decarboxylase	-0.990078	0.000399086	3.39893
PF3D7_0423000	conserved Plasmodium protein, unknown function	-0.990687	4.04874e-12	11.3927
PF3D7_1143000	alpha/beta hydrolase, putative	-0.991633	0.000296107	3.52855
PF3D7_0512000	prefoldin subunit 6	-0.992169	9.03176e-17	16.0442
PF3D7_0710300	conserved protein, unknown function	-0.99258	8.96192e-15	14.0476
PF3D7_0504500	MOLO1 domain-containing protein, putative	-0.992667	0.0135192	1.86905
PF3D7_1115900	palmitoyltransferase DHHC9	-0.99407	6.66806e-05	4.176
PF3D7_1110600	ribosomal protein L11, mitochondrial, putative	-0.994534	1.41312e-14	13.8498
PF3D7_1469700	mediator of RNA polymerase II transcription subunit 6, putative	-0.994827	5.79076e-07	6.23726
PF3D7_1353700	reactive oxygen species modulator 1, putative	-0.995625	0.00464013	2.33347
PF3D7_0605000	50S ribosomal protein L24, putative	-0.997079	0.0171758	1.76508
PF3D7_0419000	conserved Plasmodium protein, unknown function	-1.0019	0.0163484	1.78653
PF3D7_1209000	mago-binding protein, putative	-1.00402	1.27532e-07	6.89438
PF3D7_1429600	conserved Plasmodium protein, unknown function	-1.0043	0.00577941	2.23812
PF3D7_1229400	macrophage migration inhibitory factor	-1.00481	9.85277e-146	145.006
PF3D7_1461000	conserved Plasmodium protein, unknown function	-1.00549	0.0271957	1.5655
PF3D7_1222500	diphthine--ammonia ligase, putative	-1.0055	8.26175e-15	14.0829
PF3D7_1128700	GPI-anchor transamidase, putative	-1.00668	0.000242653	3.61501
PF3D7_0907300	prefoldin-like protein, putative	-1.00817	0.000190233	3.72071
PF3D7_0821500	ribosomal RNA small subunit methyltransferase NEP1, putative	-1.00928	0.010694	1.97086
PF3D7_1429000	protein archease, putative	-1.01008	0.00060929	3.21518
PF3D7_0806400	UDP-N-acetylglucosamine transferase subunit ALG13, putative	-1.01028	0.00706851	2.15067
PF3D7_0218100	conserved protein, unknown function	-1.01128	9.43619e-07	6.0252
PF3D7_1105200	WD repeat-containing protein WRAP73, putative	-1.01434	2.06735e-06	5.68459
PF3D7_1123700	ribosomal protein L37, mitochondrial, putative	-1.01649	3.14974e-05	4.50173
PF3D7_1120800	conserved Plasmodium protein, unknown function	-1.01728	0.00165879	2.78021
PF3D7_0516200	40S ribosomal protein S11	-1.02004	5.77282e-60	59.2386
PF3D7_1403500	dynein light chain, putative	-1.02115	0.000584358	3.23332
PF3D7_1253100	Plasmodium exported protein (PHISTa), unknown function	-1.02163	0.00281505	2.55051
PF3D7_1353500	RNA polymerase II transcription factor B subunit 4, putative	-1.02385	4.85895e-05	4.31346
PF3D7_1351100	conserved protein, unknown function	-1.02434	1.20452e-07	6.91919
PF3D7_1423600	calcium-dependent protein kinase, putative	-1.0263	6.19042e-14	13.2083
PF3D7_0716400	transcription initiation factor IIA subunit 1, putative	-1.02635	1.2634e-17	16.8985
PF3D7_0207200	iron-sulfur assembly protein, putative	-1.02748	0.004706	2.32735
PF3D7_1107000	U6 snRNA-associated Sm-like protein LSm4, putative	-1.02772	8.10624e-21	20.0912
PF3D7_1350300	conserved protein, unknown function	-1.02865	1.87955e-06	5.72595
PF3D7_1125900	XTBD domain-containing protein, putative	-1.02976	0.000271197	3.56671
PF3D7_0529500	cell cycle regulator protein, putative	-1.03049	4.45439e-07	6.35121
PF3D7_0506300	conserved protein, unknown function	-1.03127	7.85243e-09	8.105
PF3D7_0611100	succinate dehydrogenase subunit 3, putative	-1.03305	0.000283557	3.54736
PF3D7_1427700	conserved Plasmodium protein, unknown function	-1.03333	0.00717257	2.14432
PF3D7_0820100	RNA-binding protein, putative	-1.03362	0.00018824	3.72529
PF3D7_0407400	conserved Plasmodium protein, unknown function	-1.03397	0.00497043	2.30361
PF3D7_0612300	transmembrane protein 234, putative	-1.03458	0.00779308	2.10829
PF3D7_1243500	vacuolar-sorting protein SNF7, putative	-1.03635	2.1757e-12	11.6624
PF3D7_0511700	EKC/KEOPS complex subunit CGI121	-1.03688	0.0034038	2.46804
PF3D7_0314100	vesicle transport v-SNARE protein, putative	-1.03697	0.000137428	3.86192
PF3D7_0422400	40S ribosomal protein S19	-1.03766	3.14734e-49	48.5021
PF3D7_1441700	mitochondrial inner membrane protease ATP23, putative	-1.03821	0.0122182	1.91299
PF3D7_0413800	50S ribosomal protein L10, putative	-1.03958	0.00238713	2.62212
PF3D7_0310000	50S ribosomal protein L9, apicoplast, putative	-1.04034	2.57018e-07	6.59004
PF3D7_0310600	eukaryotic translation initiation factor 3 subunit K, putative	-1.04304	3.96125e-09	8.40217
PF3D7_0506100	60S ribosomal subunit protein L24, putative	-1.04489	1.28729e-10	9.89032
PF3D7_0211200	ras-related protein Rab-5A	-1.04685	3.84379e-07	6.41524
PF3D7_1346900	conserved Plasmodium protein, unknown function	-1.04705	3.92291e-09	8.40639
PF3D7_0816700	trafficking protein particle complex subunit 2-like protein, putative	-1.04818	0.00113329	2.94566
PF3D7_1010800	50S ribosomal protein L22, mitochondrial, putative	-1.05264	0.000176094	3.75426
PF3D7_0916900	zinc finger protein, putative	-1.05565	0.000367847	3.43433
PF3D7_0520000	40S ribosomal protein S9, putative	-1.05805	1.95283e-70	69.7093
PF3D7_0405500	conserved Plasmodium protein, unknown function	-1.05822	0.00119869	2.92129
PF3D7_0825600	cytochrome c oxidase assembly factor 5, putative	-1.05982	0.0278491	1.55519
PF3D7_0215900	palmitoyltransferase DHHC11, putative	-1.06059	6.14306e-05	4.21161
PF3D7_1124800	ribosome biogenesis regulatory protein, putative	-1.06249	4.86585e-16	15.3128
PF3D7_1325700	conserved Plasmodium protein, unknown function	-1.06276	1.30308e-07	6.88503
PF3D7_0109600	cold-shock protein, putative	-1.06289	0.015851	1.79994
PF3D7_1419900	YTH domain-containing protein 1, putative	-1.06464	0.0010747	2.96871
PF3D7_1215600	conserved protein, unknown function	-1.06499	1.27355e-05	4.89498
PF3D7_0627400	mitochondrial import inner membrane translocase subunit TIM22, putative	-1.0659	0.00106282	2.97354
PF3D7_1416500	NADP-specific glutamate dehydrogenase	-1.06605	0.0237893	1.62362
PF3D7_1366700	conserved Plasmodium protein, unknown function	-1.06612	0.0460728	1.33656
PF3D7_1448600	SNARE protein, putative	-1.06686	7.01159e-05	4.15418
PF3D7_0513500	mitochondrial import inner membrane translocase subunit TIM16, putative	-1.06921	0.000733242	3.13475
PF3D7_1322600	conserved Plasmodium protein, unknown function	-1.07301	0.0249477	1.60297
PF3D7_0111200	conserved protein, unknown function	-1.07649	1.42641e-05	4.84575
PF3D7_0217500	calcium-dependent protein kinase 1	-1.08106	0.000106109	3.97425
PF3D7_1403400	conserved Plasmodium protein, unknown function	-1.08268	1.7836e-10	9.7487
PF3D7_1142600	60S ribosomal protein L35ae, putative	-1.08289	1.23659e-56	55.9078
PF3D7_1338000	LMBR1 domain-containing protein, putative	-1.08695	5.89688e-20	19.2294
PF3D7_1469300	pre-rRNA-processing protein PNO1, putative	-1.0872	2.27817e-05	4.64241
PF3D7_0408700	perforin-like protein 1	-1.08776	0.00772108	2.11232
PF3D7_0107700	dolichyl-diphosphooligosaccharide--protein glycosyltransferase subunit OST3/OST6, putative	-1.08838	0.0142417	1.84644
PF3D7_1402500	ribosomal protein S27a, putative	-1.08877	1.40162e-77	76.8534
PF3D7_1417900	ATP synthase-associated protein, putative	-1.09154	1.04335e-16	15.9816
PF3D7_0419100	conserved Plasmodium protein, unknown function	-1.09167	0.0146811	1.83324
PF3D7_0502800	DnaJ protein, putative	-1.09209	0.049978	1.30122
PF3D7_0513100	conserved protein, unknown function	-1.09317	9.89893e-05	4.00441
PF3D7_1001500	early transcribed membrane protein 10.1	-1.09518	3.08762e-15	14.5104
PF3D7_1407400	conserved Plasmodium protein, unknown function	-1.09849	5.49609e-05	4.25995
PF3D7_1135800	conserved Plasmodium protein, unknown function	-1.10004	0.0236201	1.62672
PF3D7_0207000	merozoite surface protein 4	-1.10055	1.55513e-80	79.8082
PF3D7_0830400	CRA domain-containing protein, putative	-1.10152	1.9953e-24	23.7
PF3D7_0920500	ADP-ribosylation factor, putative	-1.10545	2.78556e-06	5.55509
PF3D7_0807200	conserved Plasmodium membrane protein, unknown function	-1.1057	1.29478e-31	30.8878
PF3D7_0910600	SNARE protein	-1.10627	4.9234e-06	5.30773
PF3D7_0927100	conserved protein, unknown function	-1.10727	0.00826478	2.08277
[truncated: 497 more rows]

## Sheet: RSM22_day6off
gene_id	Product Description	log2foldchange	padjust	log10 p-adj
PF3D7_0722800	conserved protein, unknown function	8.67973	4.21157e-06	5.37556
PF3D7_0731000	non-coding RNA	8.41416	1.28964e-05	4.88953
PF3D7_0108900	non-coding RNA	8.28119	2.53436e-05	4.59613
PF3D7_1339000	conserved Plasmodium protein, unknown function	7.86505	0.000201599	3.69551
PF3D7_0414400	conserved Plasmodium protein, unknown function	7.41521	0.00158224	2.80073
PF3D7_1240200	erythrocyte membrane protein 1 (PfEMP1), pseudogene	7.24737	0.0143741	1.84242
PF3D7_0510700	conserved Plasmodium protein, unknown function	7.22501	0.00256988	2.59009
PF3D7_1210200	zinc finger protein, putative	7.02325	0.00520795	2.28333
PF3D7_1217000	conserved protein, unknown function	6.97054	0.00641916	2.19252
PF3D7_1016100	conserved Plasmodium protein, unknown function	6.93927	0.00825172	2.08346
PF3D7_1219800	conserved Plasmodium protein, unknown function	6.93175	0.0277814	1.55625
PF3D7_0221300	Plasmodium exported protein, unknown function, pseudogene	6.85961	0.032088	1.49366
PF3D7_1036300	duffy binding-like merozoite surface protein 2	6.76404	0.0386836	1.41247
PF3D7_1022700	phospholipid scramblase, putative	6.64446	0.0170246	1.76892
PF3D7_1416000	conserved Plasmodium protein, unknown function	6.5448	0.0214589	1.66839
PF3D7_1002000	Plasmodium exported protein (hyp2), unknown function	6.38921	0.0318449	1.49696
PF3D7_1477400	Plasmodium exported protein (PHIST), unknown function	6.38494	0.00347868	2.45859
PF3D7_0502500	conserved Plasmodium protein, unknown function	6.34913	0.0360048	1.44364
PF3D7_0630000	CPW-WPC family protein	6.25426	0.0437781	1.35874
PF3D7_1371500	probable protein, unknown function	5.60306	2.69264e-14	13.5698
PF3D7_0424100	reticulocyte binding protein homologue 5	4.84974	1.54438e-11	10.8112
PF3D7_0929600	G2 protein, putative	4.58213	1.69887e-18	17.7698
PF3D7_1014100	merozoite surface protein MSA180	4.57001	7.29556e-26	25.1369
PF3D7_1231300	conserved Plasmodium protein, unknown function	4.55108	0.000434806	3.3617
PF3D7_0517500	UTP--glucose-1-phosphate uridylyltransferase, putative	4.52243	0.0142785	1.84532
PF3D7_0819400	perforin-like protein 4	4.50964	0.0481086	1.31778
PF3D7_0731500	erythrocyte binding antigen-175	4.33313	6.41699e-66	65.1927
PF3D7_0414800	conserved Plasmodium protein, unknown function	4.31868	5.95315e-07	6.22525
PF3D7_1251200	coronin	4.30649	7.1854e-102	101.144
PF3D7_1310700	PhIL1-interacting candidate PIC5	4.21841	1.61552e-32	31.7917
PF3D7_1460000	biotin--protein ligase 2	4.18703	0.0425818	1.37078
PF3D7_1468400	zinc finger protein, putative	4.03007	9.5779e-12	11.0187
PF3D7_0528300	conserved protein, unknown function	3.9933	7.82836e-10	9.10633
PF3D7_1252400	reticulocyte binding protein homologue 3, pseudogene	3.99023	6.37442e-16	15.1956
PF3D7_1028900	inner membrane complex protein 1m, putative	3.96187	0.00159475	2.79731
PF3D7_1035500	merozoite surface protein 6	3.93132	3.78797e-61	60.4216
PF3D7_0102200	ring-infected erythrocyte surface antigen	3.81221	2.85821e-165	164.544
PF3D7_1003600	inner membrane complex protein 1c, putative	3.80531	3.49506e-47	46.4565
PF3D7_1442800	conserved Plasmodium protein, unknown function	3.75013	0.00045546	3.34155
PF3D7_0525800	inner membrane complex protein 1g, putative	3.72993	4.3051e-21	20.366
PF3D7_0731200	Plasmodium exported protein, unknown function	3.69823	0.0299735	1.52326
PF3D7_1404700	cysteine-rich small secreted protein CSS, putative	3.5915	0.0317762	1.4979
PF3D7_0201700	DnaJ protein, putative	3.55322	0.00521574	2.28268
PF3D7_1149200	ring-infected erythrocyte surface antigen	3.54971	5.43616e-47	46.2647
PF3D7_0731400	serine/threonine protein kinase, FIKK family, pseudogene	3.54861	9.0623e-06	5.04276
PF3D7_0911100	conserved protein, unknown function	3.39835	4.25421e-25	24.3712
PF3D7_0629000	glucosamine 6-phosphate N-acetyltransferase	3.37494	0.0210553	1.67664
PF3D7_1318700	protein AAP4	3.3654	0.0185789	1.73098
PF3D7_0501700	anaphase-promoting complex subunit 3, putative	3.34243	0.000502606	3.29877
PF3D7_1463600	conserved Plasmodium protein, unknown function	3.32374	1.20369e-05	4.91949
PF3D7_0304100	inner membrane complex protein 1e, putative	3.2827	4.03088e-10	9.3946
PF3D7_1371600	erythrocyte binding like protein 1, pseudogene	3.27134	7.77591e-18	17.1092
PF3D7_0109000	photosensitized INA-labeled protein PHIL1	3.26915	1.08737e-26	25.9636
PF3D7_1423100	ankyrin-repeat protein, putative	3.19125	1.28694e-08	7.89044
PF3D7_0424200	reticulocyte binding protein homologue 4	3.17907	3.37787e-05	4.47136
PF3D7_0424800	Plasmodium exported protein (PHISTb), unknown function	3.17843	0.049479	1.30558
PF3D7_0308300	PhIL1-interacting candidate PIC4	3.13497	2.69032e-05	4.5702
PF3D7_0517600	F-actin-capping protein subunit beta, putative	3.1226	0.0116695	1.93295
PF3D7_1342600	myosin A	3.06155	1.29734e-75	74.8869
PF3D7_1007300	RING zinc finger protein, putative	2.99249	8.00817e-05	4.09647
PF3D7_0701900	Plasmodium exported protein, unknown function	2.97726	0.000172233	3.76388
PF3D7_1019200	conserved Plasmodium protein, unknown function	2.97284	0.0212328	1.67299
PF3D7_0822900	PhIL1-interacting candidate PIC2	2.95885	1.31516e-26	25.881
PF3D7_1129300	conserved Plasmodium protein, unknown function	2.93294	1.73058e-18	17.7618
PF3D7_1026100	conserved Plasmodium protein, unknown function	2.9158	2.22411e-09	8.65284
PF3D7_0706600	conserved Plasmodium protein, unknown function	2.89535	5.68264e-05	4.24545
PF3D7_0913800	conserved Plasmodium protein, unknown function	2.89417	0.00799466	2.0972
PF3D7_1204400	sexual stage-specific protein G37, putative	2.86619	0.0374355	1.42672
PF3D7_1440900	conserved Plasmodium protein, unknown function	2.85261	0.00167413	2.77621
PF3D7_0210600	protein CERLI1	2.84214	2.4245e-14	13.6154
PF3D7_1332100	conserved protein, unknown function	2.81574	3.28468e-07	6.48351
PF3D7_0423400	apical asparagine-rich protein AARP	2.80547	9.96986e-11	10.0013
PF3D7_0507300	subtilisin-like ookinete protein SOPT	2.79418	0.00131071	2.88249
PF3D7_0808200	plasmepsin X	2.78146	9.85959e-23	22.0061
PF3D7_1030200	claudin-like apicomplexan microneme protein, putative	2.77672	2.69166e-22	21.57
PF3D7_1201200	Plasmodium exported protein (PHISTa-like), unknown function	2.77351	8.31985e-11	10.0799
PF3D7_1146200	conserved Plasmodium protein, unknown function	2.76481	0.000397121	3.40108
PF3D7_0114900	Plasmodium exported protein, unknown function, pseudogene	2.76425	0.00333504	2.4769
PF3D7_1035900	merozoites-associated armadillo repeats protein	2.76089	6.44006e-14	13.1911
PF3D7_1121800	peptidase M16, putative	2.73837	0.0076524	2.1162
PF3D7_0323400	Rh5 interacting protein	2.73629	1.07216e-11	10.9697
PF3D7_1478700	Plasmodium exported protein, unknown function, pseudogene	2.73348	2.45447e-14	13.61
PF3D7_1431400	surface-related antigen SRA	2.72403	1.45713e-18	17.8365
PF3D7_1026600	conserved Plasmodium protein, unknown function	2.71228	1.40138e-31	30.8534
PF3D7_1148200	non-coding RNA	2.71054	2.75392e-07	6.56005
PF3D7_1037400	conserved Plasmodium protein, unknown function	2.6957	1.59288e-07	6.79782
PF3D7_0415800	PhIL1-interacting candidate PIC3	2.69259	6.51042e-05	4.18639
PF3D7_0403300	conserved Plasmodium protein, unknown function	2.68557	0.00738227	2.13181
PF3D7_0706300	conserved Plasmodium protein, unknown function	2.6613	6.0212e-10	9.22032
PF3D7_0424300	erythrocyte binding antigen-165, pseudogene	2.66073	0.00850021	2.07057
PF3D7_1125800	kelch domain-containing protein, putative	2.65197	5.31635e-16	15.2744
PF3D7_1313600	Clu domain-containing protein, putative	2.62599	0.00140879	2.85115
PF3D7_1035300	glutamate-rich protein GLURP	2.6251	4.76912e-23	22.3216
PF3D7_0829800	non-coding RNA	2.62423	4.48687e-69	68.3481
PF3D7_0613300	rhoptry protein ROP14	2.62321	1.79419e-22	21.7461
PF3D7_0727100	conserved protein, unknown function	2.58958	2.16646e-09	8.66425
PF3D7_0621400	Pf77 protein	2.57877	0.000715978	3.1451
PF3D7_0808000	conserved Plasmodium protein, unknown function	2.57663	7.81986e-07	6.1068
PF3D7_0302200	cytoadherence linked asexual protein 3.2	2.55872	9.05112e-38	37.0433
PF3D7_0318700	conserved Plasmodium protein, unknown function	2.55586	0.0271026	1.56699
PF3D7_0932900	conserved Plasmodium protein, unknown function	2.53354	0.0267166	1.57322
PF3D7_1401100	DnaJ protein, putative	2.50575	1.18561e-16	15.9261
PF3D7_1410400	rhoptry-associated protein 1	2.4945	1.77566e-115	114.751
PF3D7_1455300	conserved protein, unknown function	2.49155	9.6252e-05	4.01659
PF3D7_1037500	dynamin-like protein	2.48083	1.5624e-06	5.80621
PF3D7_0626200	conserved Plasmodium protein, unknown function	2.4767	1.75786e-06	5.75502
PF3D7_1200700	acyl-CoA synthetase	2.47567	1.39051e-11	10.8568
PF3D7_1331400	CPW-WPC family protein	2.47047	0.0169971	1.76962
PF3D7_1351700	inner membrane complex protein 1f, putative	2.46761	3.48343e-27	26.458
PF3D7_0614700	F-box protein FBXO6, putative	2.44928	2.02481e-05	4.69362
PF3D7_0414500	RNA-binding protein, putative	2.43615	0.00155069	2.80948
PF3D7_1229800	myosin J, putative	2.40653	1.1479e-10	9.9401
PF3D7_1112900	conserved protein, unknown function	2.40288	0.000587332	3.23112
PF3D7_0511600	apical rhoptry neck protein	2.38889	4.12629e-05	4.38444
PF3D7_0315200	circumsporozoite- and TRAP-related protein	2.38072	1.75509e-06	5.7557
PF3D7_0831600	cytoadherence linked asexual protein 8	2.3709	9.16068e-11	10.0381
PF3D7_1309700	vacuolar protein sorting-associated protein 18, putative	2.35918	7.3675e-05	4.13268
PF3D7_1335000	MSP7-like protein	2.35812	0.00130091	2.88575
PF3D7_1358600	zinc finger protein, putative	2.35091	0.000357904	3.44623
PF3D7_1009700	tubulin--tyrosine ligase, putative	2.33815	1.10481e-20	19.9567
PF3D7_0828800	GPI-anchored micronemal antigen	2.33736	8.84133e-08	7.05348
PF3D7_1031200	MORN repeat-containing protein 1	2.31925	0.00133259	2.8753
PF3D7_0424000	Plasmodium exported protein (PHISTc), unknown function	2.31761	5.8819e-14	13.2305
PF3D7_1463900	rhoptry neck protein 11, putative	2.30863	9.10678e-16	15.0406
PF3D7_0725400	conserved Plasmodium protein, unknown function	2.30156	3.30449e-16	15.4809
PF3D7_0214700	conserved Plasmodium protein, unknown function	2.2932	0.000122964	3.91022
PF3D7_1370500	non-coding RNA	2.2921	6.24757e-99	98.2043
PF3D7_0220800	cytoadherence linked asexual protein 2	2.27211	9.17066e-30	29.0376
PF3D7_0420200	holo-[acyl-carrier-protein] synthase, putative	2.25409	8.14206e-05	4.08927
PF3D7_0618000	conserved Plasmodium membrane protein, unknown function	2.25374	3.66681e-19	18.4357
PF3D7_1438800	OST-HTH associated domain protein, putative	2.25232	0.0320084	1.49474
PF3D7_1214200	histone-lysine N-methyltransferase SET5	2.24465	0.000394916	3.4035
PF3D7_1327100	conserved protein, unknown function	2.24398	0.00496788	2.30383
PF3D7_0934600	conserved Plasmodium protein, unknown function	2.22078	0.00144952	2.83878
PF3D7_0613900	myosin E, putative	2.22022	4.31494e-16	15.365
PF3D7_0304000	inner membrane complex protein 1a, putative	2.21393	0.0176068	1.75432
PF3D7_0209500	conserved Plasmodium protein, unknown function	2.21267	1.30013e-05	4.88601
PF3D7_0102500	erythrocyte binding antigen-181	2.20765	0.0120233	1.91997
PF3D7_1348600	conserved Plasmodium protein, unknown function	2.18061	4.34091e-05	4.36242
PF3D7_1478900	non-coding RNA	2.17909	4.42146e-199	198.354
PF3D7_1012200	rhoptry associated adhesin	2.17726	3.23673e-13	12.4899
PF3D7_0510800	WD repeat-containing protein, putative	2.17674	0.0468939	1.32888
PF3D7_0722200	rhoptry-associated leucine zipper-like protein 1	2.15576	1.09919e-30	29.9589
PF3D7_0731100	EMP1-trafficking protein	2.15016	1.55773e-39	38.8075
PF3D7_0831000	Plasmodium exported protein (PHISTb), unknown function	2.12961	0.0212103	1.67345
PF3D7_0817600	conserved protein, unknown function	2.12201	1.92838e-28	27.7148
PF3D7_0714100	MAATS1 domain-containing protein, putative	2.10706	0.0435661	1.36085
PF3D7_1440300	porphobilinogen synthase	2.09767	4.13417e-12	11.3836
PF3D7_1020300	cytoplasmic dynein intermediate chain, putative	2.08832	0.000807835	3.09268
PF3D7_0415100	conserved protein, unknown function	2.08572	0.00016164	3.79145
PF3D7_1026900	biotin--protein ligase 1	2.07984	0.00977032	2.01009
PF3D7_1135100	protein phosphatase PPM8, putative	2.07403	1.10942e-14	13.9549
PF3D7_0803700	tubulin gamma chain	2.07371	4.32657e-11	10.3639
PF3D7_0830500	sporozoite and liver stage tryptophan-rich protein, putative	2.07112	2.33525e-07	6.63167
PF3D7_0628500	conserved Plasmodium protein, unknown function	2.07092	0.000846749	3.07225
PF3D7_0515900	NLI interacting factor-like phosphatase, putative	2.07	7.51612e-11	10.124
PF3D7_0301800	Plasmodium exported protein, unknown function	2.06952	0.00175685	2.75526
PF3D7_1116000	rhoptry neck protein 4	2.06225	1.34109e-26	25.8725
PF3D7_0921100	conserved Plasmodium protein, unknown function	2.05789	0.0469217	1.32863
PF3D7_1473700	nucleoporin NUP116/NSP116, putative	2.05617	0.000669068	3.17453
PF3D7_1005300	conserved Plasmodium protein, unknown function	2.03035	0.00878058	2.05648
PF3D7_1352900	Plasmodium exported protein, unknown function	2.02919	0.0076524	2.1162
PF3D7_0811700	conserved Plasmodium protein, unknown function	2.0286	0.0233573	1.63158
PF3D7_0805100	conserved protein, unknown function	2.02602	0.0144219	1.84098
PF3D7_0405900	apical sushi protein	2.01921	3.6256e-24	23.4406
PF3D7_0829900	non-coding RNA	2.01438	1.34488e-38	37.8713
PF3D7_0419700	apical merozoite protein	2.00947	3.19097e-06	5.49608
PF3D7_1342800	phosphoenolpyruvate carboxykinase	2.00642	1.35232e-50	49.8689
PF3D7_0214600	serine/threonine protein kinase STK2, putative	2.00187	7.2267e-08	7.14106
PF3D7_0515400	conserved protein, unknown function	1.99364	7.23603e-06	5.1405
PF3D7_1434400	conserved protein, unknown function	1.99104	0.00400111	2.39782
PF3D7_1125700	kelch domain-containing protein, putative	1.97411	2.66546e-12	11.5742
PF3D7_0729700	conserved protein, unknown function	1.96708	0.00379361	2.42095
PF3D7_1204900	conserved Plasmodium protein, unknown function	1.96097	0.000952857	3.02097
PF3D7_0410000	erythrocyte vesicle protein 1	1.9563	1.1771e-08	7.92919
PF3D7_0221700	Plasmodium exported protein, unknown function	1.9504	0.00267604	2.57251
PF3D7_1342200	conserved Plasmodium membrane protein, unknown function	1.94987	9.27205e-05	4.03282
PF3D7_1225000	conserved Plasmodium protein, unknown function	1.94863	0.0124314	1.90548
PF3D7_0908500	conserved Plasmodium protein, unknown function	1.94005	3.3187e-06	5.47903
PF3D7_1464100	conserved Plasmodium protein, unknown function	1.93867	1.82397e-05	4.73898
PF3D7_1016700	Plasmodium exported protein (PHISTc), unknown function	1.93435	8.13624e-05	4.08958
PF3D7_1231200	conserved Plasmodium protein, unknown function	1.93025	5.77592e-05	4.23838
PF3D7_0918600	ATP-dependent DNA helicase Q1	1.92563	4.92265e-07	6.3078
PF3D7_1329800	conserved Plasmodium protein, unknown function	1.91018	0.00204555	2.68919
PF3D7_1435600	conserved Plasmodium protein, unknown function	1.90647	3.94731e-08	7.4037
PF3D7_1127000	protein phosphatase, putative	1.90314	0.000275438	3.55998
PF3D7_1411000	conserved Plasmodium protein, unknown function	1.90266	4.2843e-09	8.36812
PF3D7_1371900	Plasmodium exported protein, unknown function	1.89618	0.000125136	3.90262
PF3D7_1136200	conserved Plasmodium protein, unknown function	1.89457	4.83184e-11	10.3159
PF3D7_0909200	GDP-fucose protein O-fucosyltransferase 2	1.88451	0.0177158	1.75164
PF3D7_1402100	pseudouridine synthase, putative	1.86663	8.2958e-06	5.08114
PF3D7_1452100	leucine-rich repeat protein	1.85986	0.0263986	1.57842
PF3D7_0214500	conserved Plasmodium protein, unknown function	1.85336	0.0112506	1.94883
PF3D7_1452000	rhoptry neck protein 2	1.84807	3.36999e-11	10.4724
PF3D7_1346200	nuclear import protein MOG1, putative	1.8432	0.0386092	1.41331
PF3D7_0202400	translation-enhancing factor	1.83909	1.72647e-67	66.7628
PF3D7_1126700	conserved Plasmodium protein, unknown function	1.83698	4.44777e-13	12.3519
PF3D7_1369300	conserved Plasmodium protein, unknown function	1.83162	0.0072879	2.1374
PF3D7_1036500	conserved Plasmodium protein, unknown function	1.83128	0.00991125	2.00387
PF3D7_0105400	conserved Plasmodium protein, unknown function	1.82224	2.9706e-07	6.52716
PF3D7_0629300	phospholipase, putative	1.8193	0.0246233	1.60865
PF3D7_0707300	rhoptry-associated membrane antigen	1.81519	7.37129e-60	59.1325
PF3D7_1335300	reticulocyte binding protein 2 homologue b	1.8138	0.0408706	1.38859
PF3D7_1420300	DNL-type zinc finger protein	1.80777	0.000776796	3.10969
PF3D7_1148500	non-coding RNA	1.80622	3.91365e-06	5.40742
PF3D7_0919200	PPPDE peptidase, putative	1.80366	0.00757113	2.12084
PF3D7_1136900	subtilisin-like protease 2	1.79556	7.67477e-07	6.11493
PF3D7_0104200	StAR-related lipid transfer protein	1.79536	7.75533e-08	7.1104
PF3D7_0301600	Plasmodium exported protein (hyp1), unknown function	1.79478	5.85353e-20	19.2326
PF3D7_0718800	conserved protein, unknown function	1.7777	0.0160861	1.79355
PF3D7_1437600	conserved protein, unknown function	1.76738	0.0184305	1.73446
PF3D7_1314100	conserved Plasmodium protein, unknown function	1.76683	1.54438e-11	10.8112
PF3D7_1429500	diphthamide biosynthesis protein 2, putative	1.76299	0.00154973	2.80974
PF3D7_1449600	conserved protein, unknown function	1.75255	0.000604649	3.2185
PF3D7_1448100	conserved Plasmodium protein, unknown function	1.74622	0.0465708	1.33189
PF3D7_0620300	conserved Plasmodium protein, unknown function	1.73435	0.0107318	1.96933
PF3D7_0507500	subtilisin-like protease 1	1.73427	6.97998e-07	6.15615
PF3D7_0423300	conserved Plasmodium protein, unknown function	1.73424	8.69054e-06	5.06095
PF3D7_0618100	conserved Plasmodium protein, unknown function	1.72361	7.98374e-10	9.09779
PF3D7_1137700	calcium-binding protein, putative	1.71906	0.0390136	1.40878
PF3D7_1328600	conserved Plasmodium protein, unknown function	1.71533	0.00121648	2.9149
PF3D7_1449000	gamete egress and sporozoite traversal protein, putative	1.71452	0.00311684	2.50629
PF3D7_1434700	mitochondrial import inner membrane translocase subunit TIM17, putative	1.7107	2.35653e-05	4.62773
PF3D7_0629500	amino acid transporter AAT1	1.71052	6.5238e-15	14.1855
PF3D7_0202500	early transcribed membrane protein 2	1.71051	5.60559e-66	65.2514
PF3D7_1232900	nucleotidyltransferase, putative	1.70756	8.4282e-05	4.07427
PF3D7_0930000	procollagen lysine 5-dioxygenase, putative	1.70611	0.0315799	1.50059
PF3D7_1302900	conserved protein, unknown function	1.70566	0.000128718	3.89036
PF3D7_0528800	nuclear GTP-binding protein, putative	1.70332	1.34094e-09	8.87259
PF3D7_1337700	phosphoinositide-binding protein PH2	1.70044	0.00070672	3.15075
PF3D7_0319900	conserved protein, unknown function	1.67922	0.014759	1.83094
PF3D7_1434100	queuine tRNA-ribosyltransferase, putative	1.67648	0.000188867	3.72384
PF3D7_0302500	cytoadherence linked asexual protein 3.1	1.66806	5.42822e-06	5.26534
PF3D7_1143100	AP2 domain transcription factor AP2-O, putative	1.66651	0.0116243	1.93463
PF3D7_0109100	LCCL domain-containing protein	1.6641	0.00308203	2.51116
PF3D7_1329900	conserved Plasmodium protein, unknown function	1.64831	0.0184305	1.73446
PF3D7_1359700	conserved Plasmodium protein, unknown function	1.64742	0.0251931	1.59872
PF3D7_1318000	conserved protein, unknown function	1.64498	0.000210658	3.67642
PF3D7_1340900	sodium-dependent phosphate transporter	1.637	6.00288e-25	24.2216
PF3D7_1135800	conserved Plasmodium protein, unknown function	1.6336	4.52189e-05	4.34468
PF3D7_1145200	serine/threonine protein kinase, putative	1.62658	2.74958e-10	9.56073
PF3D7_1405700	RING zinc finger protein, putative	1.62371	0.00829758	2.08105
PF3D7_1252200	chitinase	1.61639	0.0410973	1.38619
PF3D7_0406400	cytosolic glyoxalase II	1.61619	0.00330141	2.4813
PF3D7_0801600	conserved protein, unknown function	1.60805	0.0347832	1.45863
PF3D7_0405000	ATP-dependent RNA helicase DDX51, putative	1.60556	1.50989e-06	5.82105
PF3D7_1417400	rap guanine nucleotide exchange factor, putative, pseudogene	1.59968	5.10281e-05	4.29219
PF3D7_0702100	Plasmodium exported protein (PHISTb), unknown function, pseudogene	1.59706	0.00597269	2.22383
PF3D7_0915300	heptatricopeptide repeat-containing protein, putative	1.59333	7.1248e-05	4.14723
PF3D7_1409800	CUGBP Elav-like family member 2, putative	1.58113	0.00794932	2.09967
PF3D7_1116400	guanine nucleotide-exchange factor SEC12	1.57461	1.30009e-07	6.88603
PF3D7_0805200	gamete release protein, putative	1.56695	0.000180897	3.74257
PF3D7_1404800	conserved Plasmodium protein, unknown function	1.55392	1.97681e-05	4.70403
PF3D7_0815100	heptatricopeptide repeat and RAP domain-containing protein, putative	1.55112	0.0144824	1.83916
PF3D7_0811600	conserved protein, unknown function	1.54778	1.40745e-11	10.8516
PF3D7_1134700	DNA-directed RNA polymerase I subunit RPA2, putative	1.53702	1.7532e-09	8.75617
PF3D7_0314700	RING finger protein RNF1	1.53497	0.0383269	1.4165
PF3D7_0915500	conserved Plasmodium protein, unknown function	1.53013	0.0385182	1.41433
PF3D7_1335400	reticulocyte binding protein 2 homologue a	1.51903	0.000481682	3.31724
PF3D7_1009600	protein phosphatase PPM10, putative	1.51751	0.0161538	1.79173
PF3D7_1147500	protein farnesyltransferase subunit beta	1.51407	0.000504731	3.29694
PF3D7_1206000	shewanella-like protein phosphatase 2	1.51287	3.32726e-07	6.47791
PF3D7_1332200	conserved protein, unknown function	1.50796	0.0184197	1.73472
PF3D7_1018900	conserved Plasmodium protein, unknown function	1.50671	0.0160906	1.79343
PF3D7_0501500	rhoptry-associated protein 3	1.50388	5.95848e-28	27.2249
PF3D7_1325200	lactate dehydrogenase, putative	1.49557	0.00296773	2.52758
PF3D7_1466100	protein phosphatase containing kelch-like domains	1.4945	7.77648e-07	6.10922
PF3D7_0920800	inosine-5'-monophosphate dehydrogenase	1.49156	2.65713e-12	11.5756
PF3D7_0217200	conserved Plasmodium protein, unknown function	1.48942	0.00148442	2.82844
PF3D7_1251400	conserved Plasmodium protein, unknown function	1.4877	0.0017887	2.74746
PF3D7_1031400	OTU-like cysteine protease	1.48661	6.45797e-06	5.1899
PF3D7_0630400	conserved Plasmodium protein, unknown function	1.47351	0.0478137	1.32045
PF3D7_0707500	conserved Plasmodium protein, unknown function	1.47164	0.000301949	3.52007
PF3D7_0408200	conserved Plasmodium protein, unknown function	1.47147	0.0203919	1.69054
PF3D7_1102800	early transcribed membrane protein 11.2	1.47124	5.2361e-40	39.281
PF3D7_1455600	ferlin, putative	1.47038	0.00202723	2.6931
PF3D7_1149600	DnaJ protein, putative	1.46995	0.0251683	1.59915
PF3D7_1201000	Plasmodium exported protein (PHISTb), unknown function	1.46931	1.41765e-48	47.8484
PF3D7_0815900	dihydrolipoyl dehydrogenase, apicoplast	1.46865	0.00294559	2.53083
PF3D7_1104900	calcium/calmodulin-dependent protein kinase, putative	1.46779	9.63517e-06	5.01614
PF3D7_0705200	conserved Plasmodium protein, unknown function	1.46573	0.00865967	2.0625
PF3D7_1413800	diphthamide biosynthesis protein 1, putative	1.46426	0.00567482	2.24605
PF3D7_1206100	IMP-specific 5'-nucleotidase 1	1.46318	0.00081872	3.08686
PF3D7_0922400	para-aminobenzoic acid synthetase	1.45799	1.04024e-05	4.98287
PF3D7_0404800	sporozoite-specific protein S10, putative	1.45763	0.00700794	2.15441
PF3D7_1476300	Plasmodium exported protein (PHISTb), unknown function	1.45578	2.78642e-07	6.55495
PF3D7_1455400	hemolysin III	1.45319	2.52357e-11	10.598
PF3D7_0210500	conserved Plasmodium protein, unknown function	1.45025	7.67378e-05	4.11499
PF3D7_1108900	tetratricopeptide repeat protein, putative	1.44876	0.00204159	2.69003
PF3D7_0211100	conserved Plasmodium protein, unknown function	1.44724	0.0248571	1.60455
PF3D7_0404700	dipeptidyl aminopeptidase 3	1.44537	1.03682e-05	4.9843
PF3D7_0908900	conserved Plasmodium protein, unknown function	1.44436	0.000830702	3.08055
PF3D7_0704800	protein phosphatase PPM12, putative	1.43384	0.0116649	1.93312
PF3D7_1137200	apical exonemal protein	1.42178	0.000703001	3.15304
PF3D7_0902100	serine/threonine protein kinase, FIKK family	1.42121	0.0102916	1.98752
PF3D7_0929400	high molecular weight rhoptry protein 2	1.42076	1.07578e-42	41.9683
PF3D7_1020400	rRNA (cytosine-C(5))-methyltransferase, putative	1.4195	1.16763e-05	4.93269
PF3D7_1251700	tryptophan--tRNA ligase	1.41869	0.00300118	2.52271
PF3D7_1456300	conserved Plasmodium protein, unknown function	1.41318	0.00240471	2.61894
PF3D7_1411900	p1/s1 nuclease, putative	1.41281	6.35633e-06	5.19679
PF3D7_0917300	conserved protein, unknown function	1.41269	0.0199651	1.69973
PF3D7_1367400	conserved Plasmodium protein, unknown function	1.41193	2.1798e-09	8.66158
PF3D7_0221500	Pfmc-2TM Maurer's cleft two transmembrane protein, pseudogene	1.41144	3.59405e-05	4.44442
PF3D7_1142000	heptatricopeptide repeat-containing protein, putative	1.40836	0.0304286	1.51672
PF3D7_0919600	dolichyl-diphosphooligosaccharide--protein glycosyltransferase subunit WBP1, putative	1.40374	1.31283e-05	4.88179
PF3D7_0214900	rhoptry neck protein 6	1.40364	3.09281e-11	10.5096
PF3D7_1005800	conserved Plasmodium membrane protein, unknown function	1.38892	0.00853654	2.06872
PF3D7_1475100	conserved Plasmodium protein, unknown function	1.38763	3.04597e-05	4.51627
PF3D7_1310200	conserved Plasmodium protein, unknown function	1.38251	0.020929	1.67925
PF3D7_0811500	histone-arginine methyltransferase CARM1, putative	1.3817	3.13203e-07	6.50417
PF3D7_0516000	RAP protein, putative	1.37797	8.85257e-05	4.05293
PF3D7_1473900	conserved Plasmodium protein, unknown function	1.36761	0.00449215	2.34755
PF3D7_0423700	early transcribed membrane protein 4	1.36228	5.61736e-09	8.25047
PF3D7_0820300	conserved Plasmodium protein, unknown function	1.35921	5.73804e-08	7.24124
PF3D7_1030900	ookinete surface protein P28	1.35356	0.0353421	1.45171
PF3D7_1140400	conserved Plasmodium protein, unknown function	1.35294	5.96136e-07	6.22465
PF3D7_0319700	ABC transporter I family member 1, putative	1.35078	1.20037e-10	9.92069
PF3D7_1321100	protein kinase domain-containing protein, putative	1.34923	2.10901e-09	8.67592
PF3D7_1461400	MORN repeat protein, putative	1.34466	0.00462029	2.33533
PF3D7_1122300	conserved Plasmodium protein, unknown function	1.34354	0.0100534	1.99769
PF3D7_1013800	conserved Plasmodium protein, unknown function	1.34161	6.22646e-09	8.20576
PF3D7_0402200	surface-associated interspersed protein 4.1 (SURFIN 4.1), pseudogene	1.33719	0.00947643	2.02336
PF3D7_0717400	queuine tRNA-ribosyltransferase, putative	1.33632	6.99526e-10	9.1552
PF3D7_0831500	Plasmodium exported protein (PHIST), unknown function	1.33503	3.5133e-10	9.45429
PF3D7_0625400	conserved Plasmodium protein, unknown function	1.33495	0.00382004	2.41793
PF3D7_0807400	coenzyme Q-binding protein COQ10 homolog, mitochondrial	1.3308	0.00136708	2.86421
PF3D7_1436200	basal complex protein BCP1	1.32659	0.000114648	3.94063
PF3D7_0402100	Plasmodium exported protein (PHISTb), unknown function	1.32159	0.000302718	3.51896
PF3D7_1405500	COBW domain-containing protein 1, putative	1.31793	0.000995208	3.00209
PF3D7_1365600	DNA topoisomerase 6 subunit B, putative	1.31263	1.57469e-05	4.8028
PF3D7_0512200	glutathione synthetase	1.31185	2.34405e-05	4.63003
PF3D7_1476400	serine/threonine protein kinase, FIKK family, pseudogene	1.31177	2.2736e-15	14.6433
PF3D7_0303100	CLP1 P-loop domain-containing protein, putative	1.31077	0.000739344	3.13115
PF3D7_0422300	alpha tubulin 2	1.30875	1.23287e-26	25.9091
PF3D7_0524900	S-adenosyl-L-methionine-dependent tRNA 4-demethylwyosine synthase, putative	1.3073	6.33617e-07	6.19817
PF3D7_1020700	N-acetyltransferase, GNAT family, putative	1.30682	8.21253e-09	8.08552
PF3D7_1305500	mitogen-activated protein kinase phosphatase 1, putative	1.30361	0.0195427	1.70901
PF3D7_1327000	conserved Plasmodium protein, unknown function	1.29848	5.94618e-06	5.22576
PF3D7_0621300	mRNA-binding protein PUF3	1.29782	2.55278e-08	7.59299
PF3D7_1444400	conserved Plasmodium protein, unknown function	1.2978	0.0297004	1.52724
PF3D7_1218300	AP-2 complex subunit mu	1.29626	5.90083e-07	6.22909
PF3D7_1115800	conserved Plasmodium protein, unknown function	1.29552	1.00582e-08	7.99748
PF3D7_1431800	apyrase, putative	1.29547	4.98413e-06	5.30241
PF3D7_1414900	ATP-dependent protease, putative	1.29498	0.0371628	1.42989
PF3D7_1473500	conserved Plasmodium protein, unknown function	1.29458	0.000327055	3.48538
PF3D7_1432900	SF-assemblin, putative	1.29426	0.00589764	2.22932
PF3D7_1118200	heat shock protein 90, putative	1.29173	8.72342e-20	19.0593
PF3D7_0222100	Pfmc-2TM Maurer's cleft two transmembrane protein	1.29054	0.00112331	2.9495
PF3D7_1401900	conserved protein, unknown function	1.28879	0.0391265	1.40753
PF3D7_1352100	ABC transporter B family member 6, putative	1.28639	0.000442719	3.35387
PF3D7_1118700	myosin light chain B	1.27858	1.02179e-06	5.99064
PF3D7_1337000	mitochondrial intermediate peptidase, putative	1.27684	9.02388e-05	4.04461
PF3D7_0424600	Plasmodium exported protein (PHISTb)	1.27657	1.05902e-18	17.9751
PF3D7_1474700	protein kinase, putative	1.27605	0.025776	1.58878
PF3D7_1370900	non-coding RNA	1.27215	4.72081e-13	12.326
PF3D7_1123500	golgi protein 2	1.27006	9.43176e-06	5.02541
PF3D7_0816300	HAP2-GCS1 domain-containing protein, putative	1.26981	0.0176068	1.75432
PF3D7_1125400	mitochondrial import inner membrane translocase subunit TIM44, putative	1.2682	1.24551e-11	10.9047
PF3D7_0528400	palmitoyltransferase DHHC7	1.26774	0.000256502	3.59091
PF3D7_0828700	conserved protein, unknown function	1.26508	0.0153079	1.81509
PF3D7_0411400	DEAD box ATP-dependent RNA helicase, putative	1.26153	0.000135585	3.86779
PF3D7_0401700	Plasmodium exported protein, unknown function, pseudogene	1.25161	0.012271	1.91112
PF3D7_0803500	AAA family ATPase, putative	1.24851	6.98733e-07	6.15569
PF3D7_1026200	conserved protein, unknown function	1.2476	0.000361414	3.44199
PF3D7_1365700	SNARE associated Golgi protein, putative	1.24583	5.5602e-05	4.25491
PF3D7_0622700	conserved Plasmodium membrane protein, unknown function	1.2431	0.0265365	1.57616
PF3D7_1469200	shewanella-like protein phosphatase 1, putative	1.23984	0.0196727	1.70614
PF3D7_1224400	WD repeat-containing protein, putative	1.23787	4.97254e-06	5.30342
PF3D7_0814300	AAA family ATPase, putative	1.23724	3.22034e-07	6.4921
PF3D7_0409400	chaperone protein DnaJ	1.23458	2.95959e-12	11.5288
PF3D7_1407900	plasmepsin I	1.23409	1.611e-15	14.7929
PF3D7_0402300	reticulocyte binding protein homologue 1	1.22868	0.00198385	2.70249
PF3D7_1309000	conserved protein, unknown function	1.22824	9.31928e-07	6.03062
PF3D7_1319900	conserved Plasmodium protein, unknown function	1.22684	0.00416699	2.38018
PF3D7_1231800	asparagine-rich protein, putative	1.22561	0.00653139	2.18499
PF3D7_1136800	DnaJ protein, putative	1.22196	4.79594e-06	5.31913
PF3D7_1019900	autophagy-related protein 8	1.21969	0.000928038	3.03243
PF3D7_1022100	methyltransferase, putative	1.21917	0.00382004	2.41793
PF3D7_1236900	conserved Plasmodium protein, unknown function	1.21859	0.000260142	3.58479
PF3D7_1462400	conserved Plasmodium protein, unknown function	1.21667	0.00545571	2.26315
PF3D7_0716700	conserved Plasmodium protein, unknown function	1.21635	0.0129797	1.88673
PF3D7_1421100	conserved Plasmodium protein, unknown function	1.21518	0.0172413	1.76343
PF3D7_0202200	EMP1-trafficking protein	1.21514	0.021901	1.65954
PF3D7_1142700	methyltransferase, putative	1.21294	6.99263e-12	11.1554
PF3D7_1323700	glideosome associated protein with multiple membrane spans 1	1.20957	8.65538e-17	16.0627
PF3D7_0215300	acyl-CoA synthetase	1.20886	0.00729285	2.1371
PF3D7_1016200	Rab3 GTPase-activating protein non-catalytic subunit, putative	1.20834	1.46342e-05	4.83463
PF3D7_1453600	RAP protein, putative	1.2031	0.0176068	1.75432
PF3D7_1116800	heat shock protein 101	1.19609	2.8456e-08	7.54583
PF3D7_1436300	translocon component PTEX150	1.1922	4.66244e-07	6.33139
PF3D7_0903600	conserved protein, unknown function	1.19016	5.72e-06	5.2426
PF3D7_0713100	Pfmc-2TM Maurer's cleft two transmembrane protein	1.18865	2.79307e-11	10.5539
PF3D7_1444900	conserved protein, unknown function	1.18759	0.0306018	1.51425
PF3D7_1432300	conserved Plasmodium protein, unknown function	1.18651	0.0269068	1.57014
PF3D7_1453900	conserved Plasmodium protein, unknown function	1.18452	1.97467e-05	4.70451
PF3D7_0705100	conserved Plasmodium protein, unknown function	1.18352	0.0209171	1.6795
PF3D7_1319300	tRNA (guanine(26)-N(2))-dimethyltransferase, putative	1.18307	3.43419e-08	7.46418
PF3D7_1015300	methionine aminopeptidase 1b, putative	1.17993	1.22649e-10	9.91134
PF3D7_1249000	conserved Plasmodium membrane protein, unknown function	1.17963	0.0258097	1.58822
PF3D7_0212600	secreted protein with altered thrombospondin repeat domain	1.17638	0.000998703	3.00056
PF3D7_0202100	liver stage associated protein 2	1.17533	0.0260169	1.58475
PF3D7_1017500	myosin essential light chain ELC	1.16939	0.0137757	1.86089
PF3D7_1014400	MO15-related protein kinase	1.16905	7.77388e-07	6.10936
PF3D7_1240100	early transcribed membrane protein 12	1.1689	0.023328	1.63212
PF3D7_1322600	conserved Plasmodium protein, unknown function	1.16654	0.0107507	1.96856
PF3D7_0628100	HECT domain-containing protein 1, putative	1.15084	0.000701161	3.15418
PF3D7_0831400	Plasmodium exported protein, unknown function	1.14972	3.51633e-08	7.45391
PF3D7_1025400	conserved Plasmodium membrane protein, unknown function	1.14509	0.00499615	2.30136
PF3D7_1471500	transmembrane protein 43, putative	1.14396	0.0093627	2.0286
PF3D7_1371700	serine/threonine protein kinase, FIKK family	1.13793	0.0119687	1.92195
PF3D7_0818100	zinc finger protein, putative	1.13703	0.0444541	1.35209
PF3D7_1028300	rRNA-processing protein EBP2, putative	1.1337	0.000107888	3.96703
PF3D7_0702200	lysophospholipase, putative	1.13292	0.0209312	1.67921
PF3D7_0730200	AP-4 complex subunit beta, putative	1.13175	0.040934	1.38792
PF3D7_1105600	translocon component PTEX88	1.12835	1.64422e-09	8.78404
PF3D7_1017100	rhoptry neck protein 12	1.1276	6.78518e-06	5.16844
PF3D7_0211000	non-coding RNA	1.12707	0.0440201	1.35635
PF3D7_0926200	conserved Plasmodium protein, unknown function	1.12653	0.0239171	1.62129
PF3D7_1356800	serine/threonine protein kinase ARK3, putative	1.12487	0.000108949	3.96278
PF3D7_1252100	rhoptry neck protein 3	1.12395	0.000783109	3.10618
PF3D7_0409800	zinc finger protein, putative	1.12155	5.61961e-09	8.25029
PF3D7_1224700	conserved Plasmodium protein, unknown function	1.12153	6.26642e-05	4.20298
PF3D7_1030700	RNA methyltransferase, putative	1.11604	0.00703385	2.15281
PF3D7_1035700	duffy binding-like merozoite surface protein	1.1158	1.15204e-07	6.93853
PF3D7_1219400	erythrocyte membrane protein 1 (PfEMP1), pseudogene	1.11195	0.00922358	2.0351
PF3D7_0730400	IMP1-like protein, putative	1.10925	0.00400217	2.3977
PF3D7_1317900	nucleolar complex protein 4, putative	1.10674	0.00270955	2.5671
PF3D7_0920700	CRAL/TRIO domain-containing protein, putative	1.10552	0.000106551	3.97244
PF3D7_1368200	ABC transporter E family member 1, putative	1.10427	1.82758e-12	11.7381
PF3D7_1359400	CUGBP Elav-like family member 1	1.10268	4.45269e-23	22.3514
PF3D7_0414100	conserved Plasmodium membrane protein, unknown function	1.10184	0.0126664	1.89735
PF3D7_1337300	exoribonuclease, putative	1.10064	4.17753e-09	8.37908
PF3D7_0928900	guanylate kinase	1.09816	0.0337198	1.47211
PF3D7_1014900	protein KIC8	1.09726	2.26503e-06	5.64493
PF3D7_1415600	conserved Plasmodium protein, unknown function	1.09648	8.51124e-05	4.07001
PF3D7_0503600	myosin B	1.09644	0.000758999	3.11976
PF3D7_1463400	DNA-directed RNA polymerase III subunit RPC4, putative	1.0963	0.00020752	3.68294
PF3D7_1401600	Plasmodium exported protein (PHISTb), unknown function	1.09562	0.000351262	3.45437
PF3D7_0830800	surface-associated interspersed protein 8.2 (SURFIN 8.2)	1.08808	0.0177015	1.75199
PF3D7_1247800	dipeptidyl aminopeptidase 2	1.084	0.0131137	1.88228
PF3D7_1422400	nucleolar RNA-associated protein, putative	1.0826	0.000147995	3.82975
PF3D7_1436700	conserved protein, unknown function	1.08083	0.000920067	3.03618
PF3D7_1448000	U3 small nucleolar RNA-associated protein 12, putative	1.07562	3.94044e-06	5.40446
PF3D7_1201800	cytochrome c oxidase assembly protein COX19, putative	1.06642	0.0120335	1.91961
PF3D7_0910300	conserved protein, unknown function	1.06487	7.36449e-05	4.13286
PF3D7_0829700	non-coding RNA	1.06475	0.0477905	1.32066
PF3D7_1017800	conserved Plasmodium protein, unknown function	1.06237	0.000137344	3.86219
PF3D7_0805500	conserved Plasmodium protein, unknown function	1.06193	0.0103599	1.98464
PF3D7_0301300	epoxide hydrolase 1	1.06054	0.0255687	1.59229
PF3D7_0905400	high molecular weight rhoptry protein 3	1.05698	4.04877e-45	44.3927
PF3D7_1035400	merozoite surface protein 3	1.0551	1.81401e-08	7.74136
PF3D7_1358500	zinc finger protein, putative	1.04765	0.00220506	2.65658
PF3D7_1230900	serine/threonine protein kinase RIO1, putative	1.04532	1.16563e-07	6.93344
PF3D7_1359000	conserved Plasmodium protein, unknown function	1.04353	9.81103e-06	5.00829
PF3D7_0608310	sorting assembly machinery 50 kDa subunit, putative	1.04237	0.00835053	2.07829
PF3D7_0906000	exoribonuclease II	1.03973	0.000441363	3.3552
PF3D7_0104600	conserved Plasmodium protein, unknown function	1.03944	0.0321039	1.49344
PF3D7_0321400	pseudo protein kinase 1, putative	1.03904	0.0134243	1.87211
PF3D7_1014700	prohibitin 2, putative	1.03904	6.21391e-13	12.2066
PF3D7_0923200	nitric oxide synthase, putative	1.03896	2.43416e-08	7.61365
PF3D7_1333500	conserved Plasmodium protein, unknown function	1.03858	0.00161679	2.79135
PF3D7_1115700	cysteine proteinase falcipain 2a	1.03642	2.18168e-17	16.6612
PF3D7_0630500	ribosome biogenesis protein YTM1, putative	1.03609	0.000846749	3.07225
PF3D7_0730900	EMP1-trafficking protein	1.0318	8.683e-05	4.06133
PF3D7_1344100	TLD domain-containing protein, putative	1.03041	0.00305771	2.5146
PF3D7_0726100	Plasmodium exported protein, unknown function	1.02946	0.0477829	1.32073
PF3D7_0704200	tRNA m5C-methyltransferase, putative	1.02567	0.00543642	2.26469
PF3D7_0212800	multidrug efflux pump, putative	1.02505	0.000242523	3.61525
PF3D7_0619500	acyl-CoA synthetase	1.02159	2.97502e-07	6.52651
PF3D7_1435800	GTPase Era, putative	1.01989	0.0400175	1.39775
PF3D7_0629600	ribosomal RNA-processing protein 7, putative	1.0193	0.0106505	1.97263
PF3D7_0106700	small ribosomal subunit assembling AARP2 protein	1.01494	2.69669e-10	9.56917
PF3D7_0630900	ATP-dependent RNA helicase HAS1	1.01447	4.11774e-05	4.38534
PF3D7_0709600	ribonucleases P/MRP protein subunit POP1, putative	1.01435	5.91721e-05	4.22788
PF3D7_0402000	Plasmodium exported protein (PHISTa), unknown function	1.01071	1.51894e-28	27.8185
PF3D7_1457700	large ribosomal subunit nuclear export factor, putative	1.00882	2.14741e-07	6.66809
PF3D7_0805600	phosphatidic acid phosphatase 2	1.00847	2.96388e-09	8.52814
PF3D7_0911400	conserved Plasmodium protein, unknown function	1.00758	0.00945157	2.0245
PF3D7_1029300	conserved protein, unknown function	1.0069	0.00023445	3.62995
PF3D7_0927900	phosphatidylserine decarboxylase	1.00302	2.83034e-07	6.54816
PF3D7_1028000	methyltransferase, putative	0.999252	0.00394099	2.40439
PF3D7_1410200	CTP synthase	0.999206	2.14482e-10	9.66861
PF3D7_0919700	pyridoxal phosphate homeostasis protein, putative	0.996955	0.0147729	1.83054
PF3D7_0318500	conserved Plasmodium protein, unknown function	0.992416	0.0223754	1.65023
PF3D7_0718600	conserved Plasmodium protein, unknown function	0.991013	0.00134043	2.87276
PF3D7_1409000	WD repeat-containing protein, putative	0.990677	8.74782e-05	4.0581
PF3D7_0819100	BRIX domain, putative	0.988523	0.00391163	2.40764
PF3D7_1111000	tRNA m5C-methyltransferase, putative	0.98718	0.0441349	1.35522
PF3D7_1437300	conserved Plasmodium protein, unknown function	0.983301	0.00265429	2.57605
PF3D7_0603300	dihydroorotate dehydrogenase	0.981962	1.17357e-08	7.93049
PF3D7_1018700	conserved Plasmodium protein, unknown function	0.981685	2.85962e-07	6.54369
PF3D7_1327800	ribose-phosphate pyrophosphokinase, putative	0.981376	2.16374e-06	5.66479
PF3D7_1116700	dipeptidyl aminopeptidase 1	0.979475	1.30244e-13	12.8852
PF3D7_0908800	mitochondrial carrier protein, putative	0.976197	0.0060753	2.21643
PF3D7_0821500	ribosomal RNA small subunit methyltransferase NEP1, putative	0.976186	0.0177032	1.75195
PF3D7_0618800	heptatricopeptide repeat-containing protein, putative	0.974708	0.00455239	2.34176
PF3D7_0314600	conserved protein, unknown function	0.972853	0.00148932	2.82701
PF3D7_0220500	Plasmodium exported protein (hyp2), unknown function	0.971265	0.0175779	1.75503
PF3D7_0515700	glideosome-associated protein 40, putative	0.963028	4.14936e-33	32.382
PF3D7_1139800	conserved Plasmodium protein, unknown function	0.960031	0.0201128	1.69653
PF3D7_1120200	conserved Plasmodium protein, unknown function	0.959048	0.000854211	3.06843
PF3D7_0530900	formin 1	0.958995	0.0277351	1.55697
PF3D7_1102700	early transcribed membrane protein 11.1	0.957657	8.23631e-05	4.08427
PF3D7_1466700	60S ribosome subunit biogenesis protein NIP7, putative	0.953375	0.0498704	1.30216
PF3D7_1244000	glucose inhibited division protein a homologue, putative	0.950873	1.2354e-06	5.90819
PF3D7_0611800	conserved Plasmodium protein, unknown function	0.950476	3.12531e-12	11.5051
PF3D7_1361800	glideosome-associated connector	0.95007	8.0022e-15	14.0968
PF3D7_0509400	RNA polymerase I	0.948437	2.16418e-09	8.66471
PF3D7_0524800	ubiquitin fusion degradation protein 1, putative	0.947616	0.0281625	1.55033
PF3D7_1407800	plasmepsin IV	0.946399	4.77483e-12	11.321
PF3D7_1217500	conserved Plasmodium protein, unknown function	0.944541	3.91635e-05	4.40712
PF3D7_0307900	conserved Plasmodium protein, unknown function	0.94356	0.0125792	1.90035
PF3D7_0703500	erythrocyte membrane-associated antigen	0.942551	3.38314e-29	28.4707
PF3D7_1202500	trimethylguanosine synthase, putative	0.940413	0.0441586	1.35498
PF3D7_1302700	ATP-dependent RNA helicase DHR1, putative	0.939518	9.7748e-06	5.00989
PF3D7_1460400	ubiquitin carboxyl-terminal hydrolase isozyme L3	0.937943	0.000141653	3.84878
PF3D7_0815000	selenoprotein	0.936344	0.000678641	3.16836
PF3D7_1412700	AAA family ATPase, putative	0.934031	0.00059376	3.22639
PF3D7_0810600	ATP-dependent RNA helicase DBP1, putative	0.93402	5.13975e-22	21.2891
PF3D7_1438400	metacaspase-2	0.931913	4.89195e-05	4.31052
PF3D7_0204500	aspartate transaminase	0.931473	9.79678e-05	4.00892
PF3D7_0306800	T-complex protein 1 subunit beta	0.930497	1.18332e-09	8.9269
PF3D7_1345600	inner membrane complex protein	0.930355	0.000753497	3.12292
PF3D7_1371800	Plasmodium exported protein, unknown function	0.929299	0.00254964	2.59352
PF3D7_1227800	elongator complex protein 3, putative	0.929097	2.93555e-05	4.53231
PF3D7_0822100	mediator of RNA polymerase II transcription subunit 7, putative	0.920773	0.0260406	1.58435
PF3D7_1471000	RNA 3'-terminal phosphate cyclase-like protein, putative	0.920094	0.00909854	2.04103
PF3D7_0405700	lysine decarboxylase, putative	0.91764	0.0119217	1.92366
PF3D7_1120900	heat shock factor-binding protein 1	0.915074	0.0306018	1.51425
PF3D7_0811200	ER membrane protein complex subunit 1, putative	0.915029	0.00032766	3.48458
PF3D7_1347200	nucleoside transporter 1	0.913918	2.63692e-67	66.5789
PF3D7_1134200	conserved Plasmodium protein, unknown function	0.912194	1.95848e-05	4.70808
PF3D7_0903100	protein RER1, putative	0.910676	0.0359592	1.44419
PF3D7_1139100	RNA-binding protein, putative	0.910138	0.0148552	1.82812
PF3D7_1423300	serine/threonine protein phosphatase 7	0.905741	0.000675653	3.17028
PF3D7_0621100	conserved Plasmodium protein, unknown function	0.902924	7.88034e-06	5.10345
PF3D7_1364800	DNA-directed RNA polymerases I, II, and III subunit RPABC1, putative	0.902869	0.000206992	3.68405
PF3D7_1335100	merozoite surface protein 7	0.902663	2.99106e-17	16.5242
PF3D7_1308200	carbamoyl phosphate synthetase	0.898384	2.97413e-26	25.5266
PF3D7_1039000	serine/threonine protein kinase, FIKK family	0.89742	1.06107e-08	7.97426
PF3D7_1470600	RAP protein, putative	0.897112	0.00296259	2.52833
PF3D7_1436000	glucose-6-phosphate isomerase	0.896926	1.29442e-13	12.8879
PF3D7_1118500	nucleolar protein 56, putative	0.895859	1.53709e-07	6.8133
PF3D7_0519000	histone RNA hairpin-binding protein, putative	0.89432	0.0109348	1.96119
PF3D7_1120800	conserved Plasmodium protein, unknown function	0.894099	0.00920871	2.0358
PF3D7_1311800	M1-family alanyl aminopeptidase	0.89221	7.48491e-27	26.1258
PF3D7_1328400	conserved protein, unknown function	0.892019	0.00507807	2.2943
PF3D7_0214000	T-complex protein 1 subunit theta	0.891694	1.74463e-14	13.7583
PF3D7_0725300	conserved protein, unknown function	0.891315	0.00760878	2.11869
PF3D7_1436600	cGMP-dependent protein kinase	0.891285	0.0130721	1.88366
PF3D7_1357700	U3 small nucleolar RNA-associated protein 21, putative	0.890346	3.25122e-05	4.48795
PF3D7_0523000	multidrug resistance protein 1	0.890207	1.06823e-14	13.9713
PF3D7_1119100	tRNA m(1)G methyltransferase, putative	0.888038	0.0101954	1.99159
PF3D7_0929200	RNA-binding protein, putative	0.887492	3.91053e-09	8.40776
PF3D7_1122200	JmjC domain-containing protein 3	0.886604	0.0057312	2.24175
PF3D7_1466800	NOC3 domain-containing protein, putative	0.886473	0.00895103	2.04813
PF3D7_1426800	conserved Plasmodium protein, unknown function	0.885879	0.000169322	3.77129
PF3D7_1449200	conserved Plasmodium protein, unknown function	0.884594	0.0120494	1.91903
PF3D7_1134000	heat shock protein 70	0.884031	2.77662e-31	30.5565
PF3D7_0605900	elongation of fatty acids protein, putative	0.881338	0.0446674	1.35001
PF3D7_0311600	dolichyl-diphosphooligosaccharide--protein glycosyltransferase subunit OST1, putative	0.880148	0.0184305	1.73446
PF3D7_1475600	bromodomain protein 4, putative	0.879321	4.58056e-05	4.33908
PF3D7_1472600	protein disulfide-isomerase	0.878948	0.0289051	1.53903
PF3D7_1009800	conserved Plasmodium membrane protein, unknown function	0.873487	0.0134405	1.87159
PF3D7_0813300	NPL domain-containing protein, putative	0.872713	1.37746e-14	13.8609
PF3D7_0713800	negative elongation factor A, putative	0.872202	0.0101245	1.99463
PF3D7_0808100	AP-3 complex subunit delta, putative	0.866396	0.00865574	2.0627
PF3D7_1228900	conserved protein, unknown function	0.865399	6.72712e-07	6.17217
PF3D7_1036700	phosducin-like protein 2, putative	0.864676	0.0306018	1.51425
PF3D7_1431300	large subunit GTPase 1, putative	0.863436	0.00587168	2.23124
PF3D7_0612900	nucleolar GTP-binding protein 1, putative	0.859917	1.79255e-11	10.7465
PF3D7_1149400	Plasmodium exported protein, unknown function	0.859531	0.0173644	1.76034
PF3D7_1447700	conserved protein, unknown function	0.856474	0.00656324	2.18288
PF3D7_MIT01200	ribosomal RNA fragment RNA15	0.85552	0.000642059	3.19242
PF3D7_1361500	PH domain-containing protein, putative	0.855409	0.0129352	1.88823
PF3D7_0105200	heptatricopeptide repeat and RAP domain-containing protein, putative	0.854783	5.72e-06	5.2426
PF3D7_0802300	periodic tryptophan protein 2, putative	0.853789	1.26303e-05	4.89859
PF3D7_1315200	heptatricopeptide repeat-containing protein, putative	0.853536	0.0346565	1.46022
PF3D7_1002100	EMP1-trafficking protein	0.853165	0.011745	1.93015
PF3D7_1133300	LEM3/CDC50 family protein, putative	0.852084	0.00455239	2.34176
PF3D7_1217400	conserved protein, unknown function	0.851717	0.0080267	2.09546
PF3D7_0220200	Plasmodium exported protein, unknown function	0.847646	7.08686e-16	15.1495
PF3D7_1411800	conserved Plasmodium protein, unknown function	0.843228	0.0279973	1.55288
PF3D7_1343600	UDP-N-acetylglucosamine pyrophosphorylase, putative	0.841902	0.0297495	1.52652
PF3D7_1363200	bifunctional polynucleotide phosphatase/kinase	0.839851	0.0118963	1.92459
PF3D7_0521400	conserved protein, unknown function	0.836599	1.35136e-05	4.86923
PF3D7_1419300	glutathione S-transferase	0.835979	0.000877272	3.05687
PF3D7_1327300	conserved Plasmodium protein, unknown function	0.835472	0.00533275	2.27305
PF3D7_0314500	conserved Plasmodium protein, unknown function	0.830835	0.00632293	2.19908
PF3D7_1126500	WD repeat-containing protein, putative	0.826371	7.49036e-05	4.1255
PF3D7_1226900	parasitophorous vacuolar protein 2	0.824054	0.00775838	2.11023
PF3D7_1131800	oxysterol-binding protein, putative	0.822983	3.79627e-09	8.42064
PF3D7_1409900	cytidine diphosphate-diacylglycerol synthase	0.822159	9.17826e-05	4.03724
PF3D7_1330800	RNA-binding protein, putative	0.818602	1.02855e-16	15.9878
PF3D7_1434600	methionine aminopeptidase 2	0.816803	5.29697e-05	4.27597
PF3D7_1008800	nucleolar protein 5, putative	0.813097	1.17887e-09	8.92853
PF3D7_1211900	non-SERCA-type Ca2+ -transporting P-ATPase	0.810632	3.11357e-10	9.50674
PF3D7_1407100	rRNA 2'-O-methyltransferase fibrillarin, putative	0.810562	9.56635e-08	7.01925
PF3D7_0729400	ribosome biogenesis protein BRX1, putative	0.809717	0.00536598	2.27035
PF3D7_1224200	BRO1 domain-containing protein, putative	0.809037	0.0407399	1.38998
PF3D7_1007900	eukaryotic translation initiation factor 3 subunit D, putative	0.808672	2.36376e-07	6.6264
PF3D7_0215700	DNA-directed RNA polymerase II subunit RPB2, putative	0.806403	4.87307e-11	10.3122
PF3D7_1018300	peptidase, putative	0.80591	0.00712056	2.14749
PF3D7_0932300	M18 aspartyl aminopeptidase	0.803744	8.23631e-05	4.08427
PF3D7_1308000	conserved Plasmodium membrane protein, unknown function	0.803664	0.000141653	3.84878
PF3D7_0813700	ABC transporter F family member 1	0.801966	0.00589861	2.22925
PF3D7_1368900	conserved protein, unknown function	0.801563	3.42401e-06	5.46547
PF3D7_1032900	RNA polymerase II-associated protein 1, putative	0.801398	0.032736	1.48497
PF3D7_1029400	LEM3/CDC50 family protein, putative	0.800064	0.000383	3.4168
PF3D7_0930400	zinc finger protein, putative	0.798332	7.69565e-06	5.11375
PF3D7_1406400	pentatricopeptide repeat-containing protein 1	0.795847	0.000792767	3.10085
PF3D7_0915700	cytochrome c oxidase subunit ApiCOX30, putative	0.795091	0.0118963	1.92459
PF3D7_1222900	conserved Plasmodium protein, unknown function	0.794415	0.0205025	1.68819
PF3D7_1344000	aminomethyltransferase, putative	0.787174	0.0121483	1.91548
PF3D7_1222700	glideosome-associated protein 45	0.786764	0.00583925	2.23364
PF3D7_0208800	protein P22, putative	0.785668	0.0409342	1.38791
PF3D7_0924200	heptatricopeptide repeat-containing protein, putative	0.785638	0.0102614	1.98879
PF3D7_1352200	U3 small nucleolar RNA-associated protein 15, putative	0.782642	0.00508458	2.29374
PF3D7_1305300	translational activator GCN1, putative	0.780348	1.05794e-05	4.97554
PF3D7_1227100	DNA helicase 60	0.780129	1.50989e-06	5.82105
PF3D7_0908600	ribosomal RNA methyltransferase, putative	0.779457	0.0402792	1.39492
PF3D7_1451900	ribosome biogenesis protein TSR1, putative	0.778886	3.25682e-05	4.48721
PF3D7_0217800	40S ribosomal protein S26	0.778116	7.27371e-28	27.1382
PF3D7_0401600	rifin	0.773816	0.0363541	1.43945
PF3D7_0916000	major facilitator superfamily domain-containing protein, putative	0.767506	0.0094019	2.02678
PF3D7_0320500	nicotinamidase, putative	0.765507	0.000204033	3.6903
PF3D7_1310400	conserved Plasmodium protein, unknown function	0.765275	0.0069786	2.15623
PF3D7_0823800	DnaJ protein, putative	0.76253	0.000813867	3.08945
PF3D7_1417200	NOT family protein, putative	0.755877	0.000161943	3.79064
PF3D7_1110400	RNA-binding protein, putative	0.755124	1.80883e-18	17.7426
PF3D7_0824900	conserved Plasmodium protein, unknown function	0.754914	0.0174407	1.75844
PF3D7_0422000	steroid dehydrogenase, putative	0.751509	0.0454937	1.34205
PF3D7_0519500	CCR4 domain-containing protein 1, putative	0.749605	8.13039e-05	4.08989
PF3D7_0623200	ferredoxin--NADP reductase	0.748914	0.00899433	2.04603
PF3D7_1365800	conserved Plasmodium protein, unknown function	0.748023	0.0234908	1.6291
PF3D7_1228400	conserved Plasmodium protein, unknown function	0.744684	0.000164732	3.78322
PF3D7_1406800	glideosome associated protein with multiple membrane spans 3	0.741772	1.6284e-10	9.78824
PF3D7_1332400	nucleotidyltransferase, putative	0.738806	0.0012845	2.89127
PF3D7_0816600	chaperone protein ClpB1	0.738723	9.32853e-06	5.03019
PF3D7_1018200	serine/threonine protein phosphatase 8, putative	0.73859	0.0039505	2.40335
PF3D7_1428800	transcription initiation TFIID-like, putative	0.737222	0.0015832	2.80047
PF3D7_0111000	kinesin-8B, putative	0.73475	0.00775223	2.11057
PF3D7_0422200	erythrocyte membrane-associated antigen	0.732287	9.56843e-05	4.01916
PF3D7_1338300	elongation factor 1-gamma, putative	0.729842	3.498e-23	22.4562
PF3D7_0606000	protein KIC1	0.728944	0.000349098	3.45705
PF3D7_0626000	conserved Plasmodium protein, unknown function	0.728919	0.0479748	1.31899
PF3D7_0109200	cleavage and polyadenylation specificity factor subunit 5, putative	0.728689	0.0401613	1.39619
PF3D7_1343900	U4/U6 small nuclear ribonucleoprotein PRP4, putative	0.725204	0.0214	1.66959
PF3D7_1321300	conserved Plasmodium membrane protein, unknown function	0.724437	0.0327134	1.48527
PF3D7_1241500	conserved Plasmodium protein, unknown function	0.724121	0.00256647	2.59066
PF3D7_1012100	conserved protein, unknown function	0.722228	0.000835287	3.07816
PF3D7_1123000	conserved Plasmodium protein, unknown function	0.721881	7.65826e-07	6.11587
PF3D7_0520200	mediator of RNA polymerase II transcription subunit 17, putative	0.721547	0.000859504	3.06575
PF3D7_0501300	skeleton-binding protein 1	0.721173	0.000103565	3.98479
PF3D7_1015200	cysteine--tRNA ligase	0.719463	0.00536645	2.27031
PF3D7_1334500	MSP7-like protein	0.718955	0.000208736	3.6804
PF3D7_0922500	phosphoglycerate kinase	0.718223	3.90045e-18	17.4089
PF3D7_1147900	peroxisome assembly protein 22, putative	0.715501	0.00128138	2.89232
PF3D7_0308600	pre-mRNA-processing factor 19, putative	0.715242	7.48442e-06	5.12584
PF3D7_0905200	mitochondrial carrier protein, putative	0.714647	0.0370351	1.43139
PF3D7_0419400	conserved Plasmodium protein, unknown function	0.714339	0.0454581	1.34239
PF3D7_1312700	conserved Plasmodium protein, unknown function	0.711482	0.000150244	3.8232
PF3D7_1411300	DnaJ protein, putative	0.71124	0.00896706	2.04735
PF3D7_1311900	V-type proton ATPase catalytic subunit A	0.709847	0.000317803	3.49784
PF3D7_0903700	alpha tubulin 1	0.709152	1.60417e-12	11.7947
PF3D7_0528200	eukaryotic translation initiation factor 3 subunit E, putative	0.708532	7.70466e-11	10.1132
PF3D7_0308200	T-complex protein 1 subunit eta	0.707999	3.33697e-11	10.4766
PF3D7_1445900	ATP-dependent RNA helicase DDX5, putative	0.707569	5.89299e-07	6.22966
PF3D7_1464900	ATP-dependent zinc metalloprotease FTSH, putative	0.704947	2.45579e-05	4.60981
PF3D7_0723400	conserved Plasmodium protein, unknown function	0.703687	5.29958e-06	5.27576
PF3D7_1246200	actin I	0.703426	7.56334e-27	26.1213
PF3D7_1362400	calpain	0.702118	0.0201128	1.69653
PF3D7_1404500	rRNA biogenesis protein RRP5, putative	0.702086	0.0199894	1.6992
PF3D7_0720000	exosome complex component CSL4, putative	0.701823	0.0258314	1.58785
PF3D7_1228500	RNA pseudouridylate synthase, putative	0.701367	0.00394099	2.40439
PF3D7_1307900	tripartite motif protein, putative	0.701355	0.0160966	1.79327
PF3D7_1217200	multiple RNA-binding domain-containing protein 1, putative	0.700384	6.88266e-05	4.16224
PF3D7_1331100	DNA polymerase theta, putative	0.699646	0.00111463	2.95287
PF3D7_1471100	exported protein 2	0.695609	7.06257e-17	16.151
PF3D7_1351000	phosphatidylinositol transfer protein, putative	0.69456	0.00289222	2.53877
PF3D7_0508000	6-cysteine protein	0.693087	3.90401e-09	8.40849
PF3D7_0903400	ATP-dependent RNA helicase DDX60, putative	0.691128	1.5633e-10	9.80596
PF3D7_0727200	cysteine desulfurase IscS, putative	0.689659	0.0202233	1.69415
PF3D7_0802800	serine/threonine protein phosphatase 2B catalytic subunit A	0.689298	0.000121435	3.91566
PF3D7_0714200	conserved Plasmodium protein, unknown function	0.688456	0.00484799	2.31444
PF3D7_0316900	E3 ubiquitin-protein ligase, putative	0.687283	0.000138679	3.85799
PF3D7_0819600	ubiquitin-like protein, putative	0.684925	0.00102763	2.98816
PF3D7_0616200	kinetochore protein NDC80, putative	0.684751	0.000243665	3.61321
PF3D7_0813100	conserved Plasmodium protein, unknown function	0.683874	0.0379262	1.42106
PF3D7_1237900	conserved Plasmodium protein, unknown function	0.683759	0.00026913	3.57004
PF3D7_1464600	serine/threonine protein phosphatase UIS2, putative	0.681922	7.0813e-11	10.1499
PF3D7_1013200	conserved Plasmodium protein, unknown function	0.679248	0.00200722	2.69741
PF3D7_0619800	conserved Plasmodium membrane protein, unknown function	0.678849	0.00132044	2.87928
PF3D7_0623800	tyrosine kinase-like protein, putative	0.678524	0.0151177	1.82051
PF3D7_0309500	asparagine synthetase [glutamine-hydrolyzing], putative	0.668883	2.25231e-17	16.6474
PF3D7_0317500	kinesin-5	0.665405	0.0118953	1.92463
PF3D7_0703900	conserved Plasmodium membrane protein, unknown function	0.663126	0.017905	1.74702
PF3D7_1413900	DnaJ protein, putative	0.662745	0.0410757	1.38642
PF3D7_0730100	tRNA pseudouridine synthase D, putative	0.661962	0.0468939	1.32888
PF3D7_1310800	tetratricopeptide repeat protein, putative	0.660339	0.0246217	1.60868
PF3D7_1422600	conserved Plasmodium protein, unknown function	0.659636	0.041258	1.38449
PF3D7_1456800	V-type H(+)-translocating pyrophosphatase, putative	0.657948	2.35276e-06	5.62842
PF3D7_0105300	cyclase-associated protein	0.655493	4.93334e-05	4.30686
PF3D7_0114300	exported protein family 4, pseudogene	0.655096	0.0110206	1.95779
PF3D7_1243700	ubiquitin-conjugating enzyme E2, putative	0.65376	0.0269068	1.57014
PF3D7_1340300	nucleolar complex protein 2, putative	0.651743	0.000608241	3.21592
PF3D7_1369500	conserved protein, unknown function	0.650086	0.00434523	2.36199
PF3D7_1445200	ATP-dependent RNA helicase MAK5, putative	0.648055	0.00122715	2.9111
PF3D7_0621200	pyridoxine biosynthesis protein PDX1	0.64792	0.000124706	3.90411
PF3D7_1443500	poly(A)-specific ribonuclease PARN, putative	0.646474	0.0428713	1.36783
PF3D7_1129400	rRNA (cytosine-C(5))-methyltransferase, putative	0.646178	0.000571094	3.24329
PF3D7_1354200	phosphoinositide phosphatase SAC1	0.645961	0.00382865	2.41695
PF3D7_1206600	DNA-directed RNA polymerase III subunit RPC2, putative	0.644809	0.000618477	3.20868
PF3D7_0817400	phosphatase, putative	0.644631	0.00640053	2.19378
PF3D7_0207100	conserved Plasmodium protein, unknown function	0.644184	0.00012989	3.88642
PF3D7_1109400	essential nuclear protein 1, putative	0.643654	1.12482e-06	5.94892
PF3D7_1120600	DDRGK domain-containing protein, putative	0.641051	0.0165445	1.78135
PF3D7_1332700	ATP-dependent RNA helicase DBP8, putative	0.64047	0.00506746	2.29521
PF3D7_1004400	RNA-binding protein, putative	0.640445	7.20474e-06	5.14238
PF3D7_1453800	glucose-6-phosphate dehydrogenase-6-phosphogluconolactonase	0.639388	8.88047e-05	4.05156
PF3D7_1006700	conserved Plasmodium protein, unknown function	0.636071	0.0337557	1.47165
PF3D7_1223100	cAMP-dependent protein kinase regulatory subunit	0.634358	1.55573e-09	8.80807
PF3D7_0604100	AP2 domain transcription factor	0.630698	0.0424038	1.3726
PF3D7_0602100	ATP-dependent RNA helicase MTR4	0.630148	0.000569584	3.24444
PF3D7_0920900	U4/U6 snRNA-associated-splicing factor, putative	0.629668	0.000543317	3.26495
PF3D7_0520600	bis(5'-nucleosyl)-tetraphosphatase [asymmetrical]	0.628621	0.00531374	2.2746
PF3D7_1302000	EMP1-trafficking protein	0.627342	0.0149788	1.82452
PF3D7_1466900	conserved Plasmodium protein, unknown function	0.625778	0.0433048	1.36346
PF3D7_1132000	ubiquitin-like protein, putative	0.625285	0.00353521	2.45158
PF3D7_1323900	protein BCP1, putative	0.623739	0.0354252	1.45069
PF3D7_0320300	T-complex protein 1 subunit epsilon	0.623622	2.82023e-11	10.5497
PF3D7_0110700	chromatin assembly factor 1 subunit C, putative	0.62257	2.84928e-05	4.54526
PF3D7_1022600	kelch protein K10	0.62243	0.00327463	2.48484
PF3D7_1368100	26S proteasome regulatory subunit RPN11, putative	0.621043	0.0147729	1.83054
PF3D7_0716100	protein SDA1, putative	0.619853	0.015204	1.81804
PF3D7_1428300	proliferation-associated protein 2g4, putative	0.619578	3.90536e-05	4.40834
PF3D7_0107500	Niemann-Pick type C1-related protein	0.619394	2.27171e-06	5.64365
PF3D7_1432000	syntaxin, Qa-SNARE family	0.619361	0.0286276	1.54322
PF3D7_1447900	multidrug resistance protein 2	0.614542	0.0158733	1.79933
PF3D7_1420400	glycine--tRNA ligase	0.613677	3.51633e-08	7.45391
PF3D7_1237200	conserved Plasmodium protein, unknown function	0.608722	0.0300837	1.52167
PF3D7_0414900	armadillo-domain containing rhoptry protein	0.60809	0.0060753	2.21643
PF3D7_1405800	ribosome biogenesis protein BOP1, putative	0.607668	0.000332334	3.47843
PF3D7_1247300	GPI mannosyltransferase 2, putative	0.605953	0.0333024	1.47752
PF3D7_1354300	large subunit rRNA methyltransferase, putative	0.604906	0.000203138	3.69221
PF3D7_1327400	conserved Plasmodium protein, unknown function	0.60074	0.00391867	2.40686
PF3D7_1244800	translation machinery-associated protein 46, putative	0.595792	0.000309157	3.50982
PF3D7_0218200	SUZ domain-containing protein, putative	0.590266	0.0243828	1.61292
PF3D7_1237100	conserved Plasmodium protein, unknown function	0.586814	0.00955424	2.0198
PF3D7_1012900	autophagy-related protein 18	0.586137	8.88047e-05	4.05156
PF3D7_1137400	UVB-resistance protein UVR8 homologue	0.58591	0.0301305	1.52099
PF3D7_1140700	chromo domain-containing protein, putative	0.582476	0.0373964	1.42717
PF3D7_1015600	heat shock protein 60	0.582078	2.07446e-05	4.68309
PF3D7_1364300	pre-mRNA-splicing factor ATP-dependent RNA helicase PRP16	0.581557	0.0176068	1.75432
PF3D7_1251500	ATP-dependent RNA helicase DRS1, putative	0.580777	0.0194381	1.71135
PF3D7_1124700	GrpE protein homolog, mitochondrial, putative	0.580772	0.0085579	2.06763
PF3D7_1411200	rhomboid protease ROM8	0.580195	0.0460557	1.33672
PF3D7_1137300	CLPTM1 domain-containing protein, putative	0.580176	0.000526707	3.27843
PF3D7_0707400	AAA family ATPase, putative	0.580089	0.00582107	2.235
PF3D7_1421600	conserved Plasmodium protein, unknown function	0.579741	0.0490794	1.3091
PF3D7_1426700	phosphoenolpyruvate carboxylase	0.579605	0.012235	1.9124
PF3D7_1317800	40S ribosomal protein S19	0.579505	1.36363e-14	13.8653
PF3D7_1307100	U3 small nucleolar RNA-associated protein 6, putative	0.57804	0.0163001	1.78781
PF3D7_0405200	ag-1 blood stage membrane protein homologue	0.577062	0.0386836	1.41247
PF3D7_1346300	DNA/RNA-binding protein Alba 2	0.57584	5.77425e-06	5.2385
PF3D7_0831700	heat shock protein 70	0.573048	1.01358e-08	7.99414
PF3D7_1012600	GMP synthase [glutamine-hydrolyzing]	0.570067	0.00111126	2.95418
PF3D7_0528100	AP-1/2 complex subunit beta, putative	0.56897	0.000777274	3.10943
PF3D7_0610800	transketolase	0.565005	4.03047e-08	7.39464
PF3D7_1013600	conserved Plasmodium protein, unknown function	0.562251	0.00275827	2.55936
PF3D7_0204300	conserved Plasmodium protein, unknown function	0.561297	0.0260606	1.58401
PF3D7_1017000	DNA polymerase delta catalytic subunit	0.560541	0.000309157	3.50982
PF3D7_0414700	GTP-binding protein, putative	0.559291	0.0450462	1.34634
PF3D7_0915400	ATP-dependent 6-phosphofructokinase	0.55914	3.21887e-14	13.4923
PF3D7_1241800	ATP-dependent RNA helicase DBP9, putative	0.558692	0.00391629	2.40712
PF3D7_0816000	ribosome assembly protein RRB1, putative	0.558485	0.0158733	1.79933
PF3D7_1426200	protein arginine N-methyltransferase 1	0.556997	5.63972e-05	4.24874
PF3D7_0402400	Plasmodium exported protein, unknown function	0.554656	1.321e-05	4.8791
PF3D7_1472300	conserved protein, unknown function	0.552621	0.0137675	1.86115
PF3D7_1037100	pyruvate kinase 2	0.550266	0.0172324	1.76365
PF3D7_1461900	valine--tRNA ligase, putative	0.548989	0.00090471	3.04349
PF3D7_1442200	GTP-binding protein YihA2	0.547256	0.039687	1.40135
PF3D7_0914700	major facilitator superfamily-related transporter, putative	0.547049	0.0015919	2.79809
PF3D7_1418900	ATP-dependent RNA helicase DBP4, putative	0.544369	0.00991125	2.00387
PF3D7_1103700	casein kinase II beta chain	0.54031	0.000609336	3.21514
PF3D7_1332900	isoleucine--tRNA ligase, putative	0.53994	4.88718e-07	6.31094
PF3D7_1313800	conserved Plasmodium membrane protein, unknown function	0.539524	0.00922452	2.03506
PF3D7_0827900	protein disulfide-isomerase	0.539341	4.2683e-23	22.3697
PF3D7_0613500	AP-3 complex subunit beta, putative	0.538935	0.0300837	1.52167
PF3D7_1118600	histone acetyltransferase MYST	0.538869	0.0133026	1.87606
PF3D7_1112400	nucleic acid binding protein, putative	0.538163	0.0369427	1.43247
PF3D7_1246300	protein KIC4	0.533403	0.00796322	2.09891
PF3D7_1333700	histone H3-like centromeric protein CSE4	0.531633	0.028938	1.53853
PF3D7_1107700	pescadillo homolog	0.531222	0.0216181	1.66518
PF3D7_0529000	conserved Plasmodium protein, unknown function	0.531071	0.0409111	1.38816
PF3D7_0102300	Plasmodium exported protein, unknown function	0.529699	0.00417433	2.37941
PF3D7_0627800	acetyl-CoA synthetase, putative	0.527644	0.0300563	1.52206
PF3D7_1105800	conserved Apicomplexan protein, unknown function	0.526563	0.00881038	2.05501
PF3D7_0310300	phosphoglycerate mutase, putative	0.525488	0.00387411	2.41183
PF3D7_1414800	small nuclear ribonucleoprotein-associated protein B, putative	0.524674	0.0125061	1.90288
PF3D7_1434800	mitochondrial acidic protein MAM33, putative	0.523352	0.000195241	3.70943
PF3D7_0623100	nuclear polyadenylated RNA-binding protein NAB2, putative	0.521876	2.42521e-06	5.61525
PF3D7_1316600	choline-phosphate cytidylyltransferase	0.52173	0.00151364	2.81998
PF3D7_1401200	Plasmodium exported protein, unknown function	0.519913	0.00270955	2.5671
PF3D7_0613700	syntaxin-binding protein, putative	0.519911	0.0188604	1.72445
PF3D7_1474800	proteasome subunit alpha type-1, putative	0.515014	2.14784e-05	4.668
PF3D7_1124900	60S ribosomal protein L35, putative	0.508715	3.26771e-07	6.48576
PF3D7_0320800	ATP-dependent RNA helicase DDX6	0.505914	2.53003e-05	4.59687
PF3D7_1315900	exportin-T, putative	0.5047	0.00391214	2.40759
PF3D7_0827100	translation initiation factor IF-2, putative	0.501517	0.0467028	1.33066
PF3D7_1334300	MSP7-like protein	0.500361	0.0374553	1.42649
PF3D7_1367700	alanine--tRNA ligase	0.500151	9.80205e-07	6.00868
PF3D7_1402700	U2 snRNP-associated SURP motif-containing protein, putative	0.497844	0.00190759	2.71952
PF3D7_1318800	translocation protein SEC63, putative	0.497699	0.000333898	3.47639
PF3D7_1367600	ribosome biogenesis protein MRT4, putative	0.496829	0.0069493	2.15806
PF3D7_0608700	T-complex protein 1 subunit zeta	0.496124	7.05236e-06	5.15167
PF3D7_0507100	60S ribosomal protein L4	0.495635	1.59071e-09	8.79841
PF3D7_0622800	leucine--tRNA ligase, putative	0.487349	0.000906203	3.04277
PF3D7_1473200	DnaJ protein, putative	0.486088	3.60089e-08	7.44359
PF3D7_1127800	TFIIS central domain-containing protein, putative	0.484723	0.0148607	1.82796
PF3D7_1125300	DNA-directed RNA polymerase	0.484406	0.0398204	1.39989
PF3D7_0405400	pre-mRNA-processing-splicing factor 8, putative	0.484227	6.43137e-07	6.1917
PF3D7_0612100	eukaryotic translation initiation factor 3 subunit L, putative	0.480288	0.000255199	3.59312
PF3D7_0704400	phosphoinositide-binding protein, putative	0.475374	0.0318274	1.4972
PF3D7_0517700	eukaryotic translation initiation factor 3 subunit B, putative	0.470452	0.000141653	3.84878
PF3D7_0422400	40S ribosomal protein S19	0.469775	1.08198e-08	7.96578
PF3D7_1142400	coproporphyrinogen-III oxidase	0.468006	0.0257649	1.58897
PF3D7_1430200	plasmepsin IX	0.467776	0.00309839	2.50886
PF3D7_1002200	tryptophan-rich antigen 3	0.466894	0.0330268	1.48113
PF3D7_1026800	40S ribosomal protein S2	0.466117	1.00584e-16	15.9975
PF3D7_1408100	plasmepsin III	0.46523	0.00255001	2.59346
PF3D7_0507800	conserved protein, unknown function	0.464257	0.000205784	3.68659
PF3D7_0828200	leucine--tRNA ligase, putative	0.462719	0.0088157	2.05474
PF3D7_1334200	chaperone binding protein, putative	0.462511	0.023328	1.63212
PF3D7_1451100	elongation factor 2	0.462053	6.24764e-15	14.2043
PF3D7_0903500	nucleoporin NUP138, putative	0.460895	0.0396703	1.40153
PF3D7_1119600	ATP-dependent zinc metalloprotease FTSH, putative	0.460574	0.0396703	1.40153
PF3D7_1104000	phenylalanine--tRNA ligase beta subunit	0.45465	0.0199248	1.70061
PF3D7_1027800	60S ribosomal protein L3	0.451383	1.30492e-12	11.8844
PF3D7_1355100	DNA replication licensing factor MCM6	0.451098	4.0566e-07	6.39184
PF3D7_1364200	nucleoporin NUP205, putative	0.44883	0.0196353	1.70696
PF3D7_1129100	parasitophorous vacuolar protein 1	0.448071	3.89833e-05	4.40912
PF3D7_1337400	zinc finger protein, putative	0.446452	0.0309224	1.50973
PF3D7_0413600	26S protease regulatory subunit 6B, putative	0.43548	6.90633e-07	6.16075
PF3D7_0321500	peptidase, putative	0.434752	0.0432521	1.36399
PF3D7_1446500	nucleoporin NUP313, putative	0.434559	0.00777261	2.10943
PF3D7_0925900	lipocalin	0.433653	0.0117394	1.93035
PF3D7_0102900	aspartate--tRNA ligase	0.429693	0.00257172	2.58978
PF3D7_1352700	intron-binding protein aquarius, putative	0.426573	0.0194381	1.71135
PF3D7_1006200	DNA/RNA-binding protein Alba 3	0.4262	0.00201329	2.69609
PF3D7_0907400	ATP-dependent protease ATPase subunit ClpY	0.423194	0.0101382	1.99404
PF3D7_1130200	60S ribosomal protein P0	0.420999	3.20781e-10	9.49379
PF3D7_0606700	coatomer alpha subunit, putative	0.419724	0.027462	1.56127
PF3D7_0415300	cdc2-related protein kinase 3	0.416842	0.00486342	2.31306
PF3D7_0214100	protein transport protein SEC31	0.416715	5.55074e-05	4.25565
PF3D7_1431700	60S ribosomal protein L14, putative	0.41535	1.55294e-05	4.80885
PF3D7_0508300	triose phosphate transporter	0.412662	0.0192883	1.71471
PF3D7_1108700	heat shock protein J2	0.412246	0.00283651	2.54721
PF3D7_1446900	glutaminyl-peptide cyclotransferase, putative	0.411959	0.0279439	1.55371
PF3D7_1030500	26S proteasome regulatory subunit RPN9, putative	0.410256	0.013033	1.88495
PF3D7_1323400	60S ribosomal protein L23	0.409668	5.45628e-06	5.2631
PF3D7_1309300	U4/U6 small nuclear ribonucleoprotein PRP3, putative	0.408114	0.00750705	2.12453
PF3D7_1372500	stevor, pseudogene	0.406953	7.90571e-09	8.10206
PF3D7_0527900	ATP-dependent RNA helicase DDX41, putative	0.406887	0.0444188	1.35243
PF3D7_1234800	splicing factor 3B subunit 3, putative	0.404427	0.00422681	2.37399
PF3D7_0501000	Plasmodium exported protein, unknown function	0.402409	0.0118119	1.92768
PF3D7_0526200	ADP-ribosylation factor GTPase-activating protein 2	0.400092	0.0295603	1.52929
PF3D7_1424100	60S ribosomal protein L5, putative	0.398227	9.15038e-09	8.03856
PF3D7_1315400	zinc finger (CCCH type) protein, putative	0.39793	0.00161852	2.79088
PF3D7_0818500	zinc finger protein, putative	0.394635	0.041258	1.38449
PF3D7_1212700	eukaryotic translation initiation factor 3 subunit A, putative	0.394255	4.12756e-08	7.38431
PF3D7_1408000	plasmepsin II	0.392996	0.0188036	1.72576
PF3D7_0811300	CCR4-associated factor 1	0.389344	8.90931e-05	4.05016
PF3D7_0525100	acyl-CoA synthetase	0.384849	0.00109617	2.96012
PF3D7_0405100	protein transport protein Sec24B, putative	0.383963	0.00547504	2.26161
PF3D7_1016400	serine/threonine protein kinase, FIKK family	0.378747	0.00548549	2.26078
PF3D7_0823200	RNA-binding protein, putative	0.377906	0.00729191	2.13716
PF3D7_1012500	phosphoglucomutase, putative	0.373961	0.0162634	1.78879
PF3D7_0111500	UMP-CMP kinase, putative	0.37319	0.0480283	1.3185
PF3D7_0926700	glutamine-dependent NAD(+) synthetase, putative	0.372829	0.0153343	1.81434
PF3D7_1219600	phospholipid-transporting ATPase 2	0.357989	0.0400175	1.39775
PF3D7_0713900	conserved Plasmodium protein, unknown function	0.357514	0.0283793	1.547
PF3D7_0621900	signal recognition particle subunit SRP68, putative	0.357388	0.0251931	1.59872
PF3D7_0108300	conserved Plasmodium protein, unknown function	0.356941	0.000305848	3.51449
PF3D7_1252700	Plasmodium exported protein (PHISTb), unknown function	0.354502	0.0106505	1.97263
PF3D7_0605800	DNA repair protein RAD50, putative	0.354116	0.0134595	1.87097
PF3D7_0217900	thioesterase/thiol ester dehydrase-isomerase, putative	0.348302	0.00907488	2.04216
PF3D7_0617900	histone H3 variant	0.3453	0.0162923	1.78802
PF3D7_1346100	protein transport protein SEC61 subunit alpha	0.34506	0.00155069	2.80948
PF3D7_0804000	cactin homolog, putative	0.344644	0.0213284	1.67104
PF3D7_1213800	proline--tRNA ligase	0.344616	0.0325273	1.48775
PF3D7_1126000	threonine--tRNA ligase	0.344022	0.00152009	2.81813
PF3D7_1451800	sortilin	0.341801	0.00685348	2.16409
PF3D7_0812100	proteasome activator complex subunit 4, putative	0.340686	0.0428713	1.36783
PF3D7_1149100	Plasmodium exported protein, unknown function	0.340156	5.49856e-05	4.25975
PF3D7_1437900	HSP40, subfamily A	0.337624	0.00454711	2.34226
PF3D7_1123400	eukaryotic peptide chain release factor GTP-binding subunit, putative	0.337193	0.00242245	2.61574
PF3D7_1338200	60S ribosomal protein L6, putative	0.33663	0.000701216	3.15415
PF3D7_1238800	acyl-CoA synthetase	0.333489	0.00894615	2.04836
PF3D7_1130100	60S ribosomal protein L38	0.328561	0.00418213	2.3786
PF3D7_0511800	inositol-3-phosphate synthase	0.328538	0.00742738	2.12916
PF3D7_0826700	receptor for activated c kinase	0.325255	7.44507e-07	6.12813
PF3D7_1426100	transcription factor BTF3, putative	0.324576	0.0209964	1.67786
PF3D7_0310500	ATP-dependent RNA helicase DHX57, putative	0.323032	0.0460837	1.33645
PF3D7_0930300	merozoite surface protein 1	0.321763	1.36379e-05	4.86525
PF3D7_0614300	major facilitator superfamily-related transporter, putative	0.320112	0.000587332	3.23112
PF3D7_0910100	exportin-7, putative	0.319468	0.014094	1.85097
PF3D7_0935000	U2 small nuclear ribonucleoprotein B'', putative	0.315934	0.0476337	1.32209
PF3D7_0826500	ubiquitin conjugation factor E4 B, putative	0.313849	0.0463814	1.33366
PF3D7_0527200	ubiquitin carboxyl-terminal hydrolase 14	0.311241	0.00652255	2.18558
PF3D7_1325100	phosphoribosylpyrophosphate synthetase	0.308679	0.00680248	2.16733
PF3D7_1247400	peptidyl-prolyl cis-trans isomerase FKBP35	0.303826	0.0304166	1.51689
PF3D7_0806800	V-type proton ATPase subunit a, putative	0.295185	0.0374609	1.42642
PF3D7_1229500	T-complex protein 1 subunit gamma	0.29382	0.00895103	2.04813
PF3D7_0503800	60S ribosomal protein L31	0.293596	0.0136522	1.8648
PF3D7_1365900	ubiquitin-60S ribosomal protein L40	0.292113	0.00151117	2.82069
PF3D7_0307200	60S ribosomal protein L7, putative	0.277205	0.000382134	3.41778
PF3D7_1434300	Hsp70/Hsp90 organizing protein	0.276307	0.0161837	1.79092
PF3D7_1142600	60S ribosomal protein L35ae, putative	0.274362	0.000848256	3.07147
PF3D7_1466300	26S proteasome regulatory subunit RPN2, putative	0.266714	0.0109296	1.9614
PF3D7_0719600	60S ribosomal protein L11a, putative	0.260883	0.0146223	1.83499
PF3D7_1228600	merozoite surface protein 9	0.260756	0.000182422	3.73892
PF3D7_1358800	40S ribosomal protein S15	0.26003	0.00106173	2.97399
PF3D7_1341200	60S ribosomal protein L18, putative	0.258982	0.00285007	2.54514
PF3D7_0813900	40S ribosomal protein S16, putative	0.258163	0.00654243	2.18426
PF3D7_1007700	AP2 domain transcription factor AP2-I	0.251406	0.00651546	2.18605
PF3D7_1410600	eukaryotic translation initiation factor 2 subunit gamma, putative	0.250654	0.00714988	2.1457
PF3D7_0520000	40S ribosomal protein S9, putative	0.249422	0.000851015	3.07006
PF3D7_0621800	nascent polypeptide-associated complex subunit alpha, putative	0.233828	0.0470666	1.32729
PF3D7_1426000	60S ribosomal protein L21	0.222962	0.0389784	1.40918
PF3D7_0517000	60S ribosomal protein L12, putative	0.214549	0.00854656	2.06821
PF3D7_1016300	GBP130 protein	0.213778	7.63774e-05	4.11704
PF3D7_1108400	casein kinase 2, alpha subunit	0.210722	0.0375516	1.42537
PF3D7_0628300	choline/ethanolaminephosphotransferase, putative	0.209968	0.0143677	1.84261
PF3D7_1408600	40S ribosomal protein S8e, putative	0.18186	0.0434821	1.36169
PF3D7_0818200	14-3-3 protein	0.165184	0.00924735	2.03398
PF3D7_0814200	DNA/RNA-binding protein Alba 1	0.129903	0.0386092	1.41331
PF3D7_0520900	adenosylhomocysteinase	-0.159892	0.0106996	1.97063
PF3D7_1324900	L-lactate dehydrogenase	-0.164114	0.00247968	2.6056
PF3D7_1414300	60S ribosomal protein L10, putative	-0.17919	0.0204677	1.68893
PF3D7_1027300	peroxiredoxin	-0.182049	0.0202603	1.69335
PF3D7_1357000	elongation factor 1-alpha	-0.183335	0.0312801	1.50473
PF3D7_1121600	exported protein 1	-0.20052	0.00589764	2.22932
PF3D7_0316600	formate-nitrite transporter	-0.203832	0.0364583	1.4382
PF3D7_1302100	gamete antigen 27/25	-0.218362	0.000650935	3.18646
PF3D7_1427900	leucine-rich repeat protein	-0.224731	0.0405265	1.39226
PF3D7_0205900	26S proteasome regulatory subunit RPN1, putative	-0.227038	0.0147676	1.83069
PF3D7_0419600	ran-specific GTPase-activating protein 1, putative	-0.22934	0.0334793	1.47522
PF3D7_0503400	actin-depolymerizing factor 1	-0.232565	0.0474547	1.32372
PF3D7_0717700	serine--tRNA ligase, putative	-0.240807	0.0213362	1.67088
PF3D7_1342400	casein kinase II beta chain	-0.257263	0.0468939	1.32888
PF3D7_1344200	endoplasmic reticulum chaperone GRP170	-0.258363	0.0179394	1.74619
PF3D7_0312400	glycogen synthase kinase 3	-0.266986	0.0153002	1.8153
PF3D7_1003500	40S ribosomal protein S20e, putative	-0.271384	0.0122726	1.91106
PF3D7_1228800	WD repeat-containing protein, putative	-0.272439	0.0142481	1.84624
PF3D7_0705400	DNA replication licensing factor MCM7	-0.272503	0.0398522	1.39955
PF3D7_0917900	heat shock protein 70	-0.273977	1.18783e-07	6.92525
PF3D7_1211700	DNA replication licensing factor MCM5, putative	-0.27918	0.00666226	2.17638
PF3D7_1468100	MORC family protein	-0.279661	0.00471013	2.32697
PF3D7_0716300	conserved protein, unknown function	-0.282147	0.000728496	3.13757
PF3D7_0524000	karyopherin beta	-0.286904	0.000400005	3.39793
PF3D7_0307700	conserved Plasmodium protein, unknown function	-0.288331	0.0152225	1.81751
PF3D7_0618300	60S ribosomal protein L27a, putative	-0.288418	0.0144795	1.83925
PF3D7_1142500	60S ribosomal protein L28	-0.291029	0.0447284	1.34942
PF3D7_0615500	cdc2-related protein kinase 5	-0.293606	0.0431876	1.36464
PF3D7_1111100	replication factor C subunit 5, putative	-0.29543	0.0444265	1.35236
PF3D7_1462700	cytochrome c1, heme protein, mitochondrial, putative	-0.298073	0.0439706	1.35684
PF3D7_1223400	phospholipid-transporting ATPase, putative	-0.299626	0.0172812	1.76243
PF3D7_1457200	thioredoxin 1	-0.299795	0.00312857	2.50465
PF3D7_1224100	conserved protein, unknown function	-0.31349	0.0394878	1.40354
PF3D7_1021900	PHAX domain-containing protein, putative	-0.317196	0.000260374	3.5844
PF3D7_1248900	26S protease regulatory subunit 8, putative	-0.319894	0.0125111	1.90271
PF3D7_0903200	ras-related protein RAB7	-0.322026	0.000173293	3.76122
PF3D7_0418300	conserved Plasmodium protein, unknown function	-0.322364	0.000699297	3.15534
PF3D7_1034900	methionine--tRNA ligase	-0.328029	0.000274032	3.5622
PF3D7_1306400	26S protease regulatory subunit 10B, putative	-0.329383	0.00274929	2.56078
PF3D7_0826100	HECT-like E3 ubiquitin ligase, putative	-0.330784	0.00760015	2.11918
PF3D7_0210200	conserved Plasmodium protein, unknown function	-0.334107	0.035631	1.44817
PF3D7_1402300	26S proteasome regulatory subunit RPN6	-0.335849	0.0439327	1.35721
PF3D7_1359600	conserved Plasmodium protein, unknown function	-0.336363	0.00398646	2.39941
PF3D7_1438100	translocation protein SEC62, putative	-0.337654	0.0170246	1.76892
PF3D7_0316800	40S ribosomal protein S15A, putative	-0.338776	5.42822e-06	5.26534
PF3D7_0505500	DNA mismatch repair protein MSH6, putative	-0.339811	0.0244636	1.61148
PF3D7_0516900	60S ribosomal protein L2	-0.339931	2.47171e-06	5.607
PF3D7_0413700	lysine decarboxylase-like protein, putative	-0.342666	0.0415229	1.38171
PF3D7_0724100	conserved Plasmodium protein, unknown function	-0.349145	0.0164255	1.78448
PF3D7_1110200	pre-mRNA-processing factor 6, putative	-0.350524	0.00680248	2.16733
PF3D7_1439700	leucine carboxyl methyltransferase, putative	-0.352241	0.0379262	1.42106
PF3D7_0912400	alkaline phosphatase, putative	-0.352953	0.0258329	1.58783
PF3D7_1356900	protein kinase 5	-0.353878	0.0355606	1.44903
PF3D7_1437200	ribonucleoside-diphosphate reductase large subunit, putative	-0.357003	0.00503376	2.29811
PF3D7_0801800	mannose-6-phosphate isomerase, putative	-0.357174	0.0162	1.79049
PF3D7_0934700	UBX domain-containing protein, putative	-0.361783	0.0189248	1.72297
PF3D7_0919000	nucleosome assembly protein	-0.361831	4.58851e-05	4.33833
PF3D7_1234900	CHCH domain-containing protein, putative	-0.365164	0.00989787	2.00446
PF3D7_0604500	GYF domain-containing protein, putative	-0.365214	0.000572648	3.24211
PF3D7_1141300	apical polar ring protein APR1, putative	-0.366775	0.0169547	1.77071
PF3D7_1132400	conserved Plasmodium membrane protein, unknown function	-0.37032	0.0337557	1.47165
PF3D7_1402500	ribosomal protein S27a, putative	-0.373522	3.23757e-05	4.48978
PF3D7_0613000	conserved Plasmodium protein, unknown function	-0.37494	0.025911	1.58652
PF3D7_0513200	CPSF domain-containing protein, putative	-0.37627	0.0271228	1.56667
PF3D7_1019400	60S ribosomal protein L30e, putative	-0.376808	0.000275621	3.55969
PF3D7_0302900	exportin-1, putative	-0.376878	0.00116447	2.93387
PF3D7_0818700	DNA helicase, putative	-0.384456	0.0453176	1.34373
PF3D7_1447000	40S ribosomal protein S5	-0.385135	2.27838e-09	8.64237
PF3D7_0626800	pyruvate kinase	-0.385212	2.68171e-16	15.5716
PF3D7_1014300	SPRY domain-containing protein, putative	-0.386373	0.00712801	2.14703
PF3D7_0610900	transcription elongation factor SPT5, putative	-0.386473	0.0119848	1.92137
PF3D7_1120100	phosphoglycerate mutase, putative	-0.387302	4.98953e-09	8.30194
PF3D7_1366600	signal recognition particle receptor subunit alpha, putative	-0.388001	0.0428446	1.3681
PF3D7_0931400	PUB domain-containing protein, putative	-0.38873	0.00430262	2.36627
PF3D7_0931800	proteasome subunit beta type-6, putative	-0.389796	0.00656908	2.1825
PF3D7_0601900	conserved Plasmodium protein, unknown function	-0.39077	0.0364678	1.43809
PF3D7_1138500	protein phosphatase PPM2	-0.392778	0.0264944	1.57685
PF3D7_0624600	ISWI chromatin-remodeling complex ATPase	-0.396799	0.000611981	3.21326
PF3D7_1020900	ADP-ribosylation factor 1	-0.398882	0.000422975	3.37368
PF3D7_0111400	conserved Plasmodium protein, unknown function	-0.399538	0.0428446	1.3681
PF3D7_1023900	chromodomain-helicase-DNA-binding protein 1 homolog, putative	-0.401648	3.28776e-07	6.4831
PF3D7_1352500	thioredoxin-related protein, putative	-0.404559	8.07409e-05	4.09291
PF3D7_0510500	topoisomerase I	-0.407565	0.00903917	2.04387
PF3D7_1243600	translation initiation factor SUI1, putative	-0.408404	0.0282133	1.54955
PF3D7_1465900	40S ribosomal protein S3	-0.408925	1.55573e-09	8.80807
PF3D7_0907900	peptide deformylase	-0.409437	0.00210199	2.67737
PF3D7_1113300	UDP-galactose transporter, putative	-0.410036	0.013727	1.86242
PF3D7_0608100	conserved Plasmodium protein, unknown function	-0.410447	0.0217839	1.66186
PF3D7_1368700	mitochondrial carrier protein, putative	-0.412507	0.0411336	1.3858
PF3D7_1202600	nuclear export mediator factor NEMF, putative	-0.41261	0.0428313	1.36824
PF3D7_1406200	transcription elongation factor SPT6, putative	-0.413466	0.000608749	3.21556
PF3D7_1106300	5'-3' exoribonuclease 1, putative	-0.41418	0.0376722	1.42398
PF3D7_0416400	histone acetyltransferase, putative	-0.415378	0.0011441	2.94154
PF3D7_0529900	RING zinc finger protein, putative	-0.418029	0.0307956	1.51151
PF3D7_0614000	thiamine-phosphate synthase, putative	-0.419041	0.0264564	1.57747
PF3D7_0513600	deoxyribodipyrimidine photo-lyase, putative	-0.420397	0.00123202	2.90938
PF3D7_1022800	4-hydroxy-3-methylbut-2-en-1-yl diphosphate synthase (ferredoxin), putative	-0.423461	0.0184197	1.73472
PF3D7_0823300	histone acetyltransferase GCN5	-0.425599	0.00155517	2.80822
PF3D7_1237700	conserved protein, unknown function	-0.428395	0.00917525	2.03738
PF3D7_1354500	adenylosuccinate synthetase	-0.428849	0.0312958	1.50451
PF3D7_0504800	conserved Plasmodium protein, unknown function	-0.42916	0.0190658	1.71975
PF3D7_1225800	ubiquitin-activating enzyme E1	-0.430963	0.00055281	3.25742
PF3D7_1206700	eukaryotic translation initiation factor 5, putative	-0.431642	0.000357268	3.44701
PF3D7_0532100	early transcribed membrane protein 5	-0.434437	2.45437e-13	12.6101
PF3D7_0901700	Plasmodium exported protein (hyp5), unknown function	-0.435136	0.0351468	1.45411
PF3D7_1038000	antigen UB05	-0.435284	8.01409e-06	5.09615
PF3D7_0529400	conserved Plasmodium protein, unknown function	-0.435472	0.00718163	2.14378
PF3D7_1026000	conserved Plasmodium protein, unknown function	-0.436679	0.0319468	1.49557
PF3D7_1432700	protein-L-isoaspartate(D-aspartate) O-methyltransferase, putative	-0.438901	0.0283995	1.54669
PF3D7_1326000	cytochrome b-c1 complex subunit 12, putative	-0.44092	0.0170246	1.76892
PF3D7_1202200	mitochondrial phosphate carrier protein	-0.441343	0.00598236	2.22313
PF3D7_1144300	60S ribosomal protein L41	-0.442036	0.00136666	2.86434
PF3D7_1103800	CCR4-NOT transcription complex subunit 1, putative	-0.444677	0.00205601	2.68698
PF3D7_1136300	tudor staphylococcal nuclease	-0.446403	0.00166973	2.77735
PF3D7_0710200	conserved Plasmodium protein, unknown function	-0.447416	0.00261384	2.58272
PF3D7_1367100	U1 small nuclear ribonucleoprotein 70 kDa homolog, putative	-0.448895	0.0491348	1.30861
PF3D7_0527000	DNA replication licensing factor MCM3, putative	-0.449193	1.32638e-06	5.87733
PF3D7_MIT03500	ribosomal RNA fragment RNA22	-0.449377	0.00126319	2.89853
PF3D7_0919400	protein disulfide-isomerase PDI-Trans	-0.452204	0.00455239	2.34176
PF3D7_0306400	FAD-dependent glycerol-3-phosphate dehydrogenase, putative	-0.455638	0.00442847	2.35375
PF3D7_1316800	protein transport protein SEC20, putative	-0.456132	0.0376722	1.42398
PF3D7_1336000	conserved Plasmodium protein, unknown function	-0.456191	0.038889	1.41017
PF3D7_1008900	adenylate kinase	-0.457381	6.98733e-07	6.15569
PF3D7_1235700	ATP synthase subunit beta, mitochondrial	-0.458442	4.36887e-05	4.35963
PF3D7_0217100	ATP synthase subunit alpha, mitochondrial	-0.460469	0.00327463	2.48484
PF3D7_1221000	histone-lysine N-methyltransferase, H3 lysine-4 specific	-0.460867	0.0361183	1.44227
PF3D7_1318400	structural maintenance of chromosomes protein 2, putative	-0.464	0.000133905	3.8732
PF3D7_0721400	rhoptry protein, putative	-0.466223	0.010997	1.95873
PF3D7_0704300	conserved Plasmodium membrane protein, unknown function	-0.470434	0.00272792	2.56417
PF3D7_1328100	proteasome subunit beta type-7, putative	-0.472456	0.00115439	2.93765
PF3D7_1425300	conserved Plasmodium protein, unknown function	-0.472719	0.0360048	1.44364
PF3D7_0922200	S-adenosylmethionine synthetase	-0.473503	6.60201e-19	18.1803
PF3D7_0927600	RNA-binding protein, putative	-0.474592	0.00416957	2.37991
PF3D7_1248600	conserved Plasmodium protein, unknown function	-0.475732	0.0292706	1.53357
PF3D7_0500800	mature parasite-infected erythrocyte surface antigen	-0.475754	6.26188e-20	19.2033
PF3D7_0823900	dicarboxylate/tricarboxylate carrier	-0.476105	0.0117442	1.93018
PF3D7_1107300	polyadenylate-binding protein-interacting protein 1, putative	-0.476579	1.77164e-05	4.75162
PF3D7_1126200	40S ribosomal protein S18, putative	-0.478483	4.80718e-09	8.31811
PF3D7_1224500	histone chaperone ASF1	-0.479803	0.00928703	2.03212
PF3D7_0311100	pre-mRNA splicing factor, putative	-0.48043	0.0297172	1.52699
PF3D7_1359200	high mobility group protein B4, putative	-0.481294	0.0172413	1.76343
PF3D7_1349500	conserved Plasmodium protein, unknown function	-0.486254	0.00254867	2.59369
PF3D7_0810300	protein phosphatase PPM5, putative	-0.486481	0.0435641	1.36087
PF3D7_0710600	60S ribosomal protein L34	-0.487041	5.12011e-08	7.29072
PF3D7_0707800	RAP protein, putative	-0.487616	0.0465708	1.33189
PF3D7_0717500	calcium-dependent protein kinase 4	-0.494922	0.00152571	2.81653
PF3D7_0306300	glutaredoxin 1	-0.495154	0.00195437	2.70899
PF3D7_1435500	clathrin light chain, putative	-0.49591	0.0391265	1.40753
PF3D7_1220900	heterochromatin protein 1	-0.496892	1.08514e-06	5.96452
PF3D7_0923800	thioredoxin reductase	-0.498489	1.43598e-05	4.84285
PF3D7_0532300	Plasmodium exported protein (PHISTb), unknown function	-0.499972	8.12522e-05	4.09016
PF3D7_0627300	E3 ubiquitin-protein ligase RNF5, putative	-0.500792	8.40803e-05	4.07531
PF3D7_0719700	40S ribosomal protein S10, putative	-0.500912	1.40019e-10	9.85381
PF3D7_1018600	tRNA wybutosine-synthesizing protein, putative	-0.50093	0.0163001	1.78781
PF3D7_0516200	40S ribosomal protein S11	-0.501509	3.20078e-10	9.49474
PF3D7_0208400	conserved Plasmodium protein, unknown function	-0.504487	0.00377756	2.42279
PF3D7_1353800	proteasome subunit alpha type-4, putative	-0.504866	0.00204555	2.68919
PF3D7_0208700	SHS2 domain-containing protein, putative	-0.505662	0.026169	1.58221
PF3D7_1366900	conserved protein, unknown function	-0.508326	2.64899e-05	4.57692
PF3D7_1123900	13 kDa ribonucleoprotein-associated protein, putative	-0.508996	1.56959e-05	4.80421
PF3D7_1241200	conserved Plasmodium protein, unknown function	-0.510999	0.0379918	1.42031
PF3D7_1027700	centrin-3	-0.511112	0.021207	1.67352
PF3D7_0830400	CRA domain-containing protein, putative	-0.512983	0.000215154	3.66725
PF3D7_0614900	conserved Plasmodium membrane protein, unknown function	-0.515491	0.0217839	1.66186
PF3D7_0314900	conserved Plasmodium membrane protein, unknown function	-0.516373	0.0437935	1.35859
PF3D7_1444800	fructose-bisphosphate aldolase	-0.517355	3.76906e-22	21.4238
PF3D7_1467400	50S ribosomal protein L22, apicoplast, putative	-0.519672	0.0492804	1.30733
PF3D7_1457000	signal peptide peptidase	-0.520316	7.91737e-06	5.10142
PF3D7_0616900	conserved Plasmodium protein, unknown function	-0.520736	0.0361195	1.44226
PF3D7_1405600	ribonucleoside-diphosphate reductase small chain, putative	-0.521361	1.50989e-06	5.82105
PF3D7_1250600	translation initiation factor eIF-2B subunit beta, putative	-0.524852	0.0125111	1.90271
PF3D7_1235600	serine hydroxymethyltransferase	-0.525521	2.18447e-06	5.66065
PF3D7_0808300	ubiquitin regulatory protein, putative	-0.527423	0.00192043	2.7166
PF3D7_1304500	small heat shock protein, putative	-0.529008	0.000167683	3.77551
PF3D7_0503000	50S ribosomal protein L28, apicoplast, putative	-0.529611	0.0154593	1.81081
PF3D7_1004000	60S ribosomal protein L13, putative	-0.53056	8.37584e-17	16.077
PF3D7_1105100	histone H2B	-0.531864	3.79605e-15	14.4207
PF3D7_0807500	proteasome subunit alpha type-6, putative	-0.532664	1.01194e-05	4.99484
PF3D7_0512600	ras-related protein Rab-1B	-0.532879	0.000344484	3.46283
PF3D7_0919800	TLD domain-containing protein	-0.534163	0.00292619	2.5337
PF3D7_1104800	metabolite/drug transporter, putative	-0.534559	0.00183899	2.73542
PF3D7_1147300	conserved Plasmodium protein, unknown function	-0.534774	7.25163e-06	5.13956
PF3D7_0704600	HECT-type E3 ubiquitin ligase UT	-0.534914	1.88148e-08	7.7255
PF3D7_1250300	vacuolar protein sorting-associated protein 26, putative	-0.534974	0.00134808	2.87028
PF3D7_1115000	conserved protein, unknown function	-0.53521	0.00382004	2.41793
PF3D7_1248500	bax inhibitor 1, putative	-0.535565	1.18827e-13	12.9251
PF3D7_0720700	phosphoinositide-binding protein, putative	-0.536239	0.0312258	1.50549
PF3D7_0705900	ATP synthase subunit C, putative	-0.536529	3.2444e-05	4.48887
PF3D7_1417700	conserved protein, unknown function	-0.538117	0.00691254	2.16036
PF3D7_1026300	conserved Plasmodium protein, unknown function	-0.538338	0.0494424	1.3059
PF3D7_1204500	conserved protein, unknown function	-0.539942	0.00397107	2.40109
PF3D7_0506500	conserved Plasmodium protein, unknown function	-0.543061	0.000165032	3.78243
PF3D7_1233800	conserved protein, unknown function	-0.543206	0.00188429	2.72485
PF3D7_0926800	conserved Plasmodium protein, unknown function	-0.54334	0.00450605	2.3462
PF3D7_1412800	glycylpeptide N-tetradecanoyltransferase	-0.543614	0.00431099	2.36542
PF3D7_1458500	spindle assembly abnormal protein 4, putative	-0.545942	0.015204	1.81804
PF3D7_1250000	rRNA-processing protein FCF2, putative	-0.546593	0.0126664	1.89735
PF3D7_0529800	conserved Plasmodium protein, unknown function	-0.547573	0.00124904	2.90342
PF3D7_0806300	ferlin-like protein, putative	-0.548388	0.0198205	1.70289
PF3D7_0305600	DNA-(apurinic or apyrimidinic site) endonuclease	-0.549125	2.70062e-05	4.56854
PF3D7_1309400	HORMA domain protein, putative	-0.549933	0.0437935	1.35859
PF3D7_1303800	conserved Plasmodium protein, unknown function	-0.549991	0.000105851	3.97531
PF3D7_1302300	Plasmodium exported protein, unknown function	-0.551723	0.024002	1.61975
PF3D7_0317200	cdc2-related protein kinase 4	-0.551894	8.50671e-07	6.07024
PF3D7_0322000	peptidyl-prolyl cis-trans isomerase	-0.551967	1.67149e-10	9.7769
PF3D7_0525200	structural maintenance of chromosomes protein 6, putative	-0.552188	0.000853927	3.06858
PF3D7_0511000	translationally-controlled tumor protein homolog	-0.554779	2.49361e-07	6.60317
PF3D7_1235300	CCR4-NOT transcription complex subunit 4, putative	-0.557033	1.0844e-07	6.96481
PF3D7_1314700	pinin/SDK/MemA domain-containing protein, putative	-0.558333	0.0162	1.79049
PF3D7_1203000	origin recognition complex subunit 1	-0.562294	0.00130601	2.88405
PF3D7_1141400	phosphatidylinositol N-acetylglucosaminyltransferase subunit H, putative	-0.562327	0.0337557	1.47165
PF3D7_0603800	centrosomal protein CEP76, putative	-0.563059	0.00729285	2.1371
PF3D7_0610100	pre-mRNA-splicing factor SLU7, putative	-0.563622	0.00167689	2.7755
PF3D7_0408500	flap endonuclease 1	-0.56367	0.0011067	2.95597
PF3D7_0708500	heat shock protein 86 family protein	-0.564423	0.00434435	2.36208
PF3D7_1353900	proteasome subunit alpha type-7, putative	-0.565744	1.77036e-06	5.75194
PF3D7_0216700	autophagy-related protein 11, putative	-0.568075	0.000397112	3.40109
PF3D7_1250800	DNA repair protein rhp16, putative	-0.568142	0.000248385	3.60488
PF3D7_1142100	conserved Plasmodium protein, unknown function	-0.56884	3.60028e-05	4.44366
PF3D7_1448500	conserved Plasmodium protein, unknown function	-0.569597	1.321e-05	4.8791
PF3D7_1124800	ribosome biogenesis regulatory protein, putative	-0.570681	0.000417392	3.37946
PF3D7_1460300	60S ribosomal protein L29, putative	-0.571334	2.99041e-05	4.52427
PF3D7_0508200	longevity-assurance (LAG1) protein, putative	-0.574519	0.0276864	1.55773
PF3D7_1126900	small nuclear ribonucleoprotein F, putative	-0.576008	0.0280947	1.55138
PF3D7_0107000	centrin-1	-0.5769	0.000432069	3.36445
PF3D7_0622200	radical SAM protein, putative	-0.579522	0.0498841	1.30204
PF3D7_1213700	DNA-directed RNA polymerases I, II, and III subunit RPABC3, putative	-0.580866	0.0341277	1.46689
PF3D7_0925700	histone deacetylase 1	-0.581073	6.67192e-05	4.17575
PF3D7_1406600	ATP-dependent Clp protease regulatory subunit ClpC	-0.581254	0.00216631	2.66428
PF3D7_0311800	ATP synthase F0 subunit d-like protein, putative	-0.5825	0.0150628	1.82209
PF3D7_0208600	ribosome-recycling factor	-0.582807	0.000813867	3.08945
PF3D7_0803400	DNA repair and recombination protein RAD54, putative	-0.583129	0.000275621	3.55969
PF3D7_0211900	pseudouridine synthase, putative	-0.583636	0.0398522	1.39955
PF3D7_1011400	proteasome subunit beta type-5	-0.583798	0.00632041	2.19925
PF3D7_0303300	DNA-directed RNA polymerases I, II, and III subunit RPABC2, putative	-0.587482	0.000752697	3.12338
PF3D7_0419300	conserved Plasmodium protein, unknown function	-0.587736	0.0213284	1.67104
PF3D7_1303100	methyltransferase, putative	-0.591761	0.00455239	2.34176
PF3D7_1007000	transmembrane protein 147, putative	-0.593005	0.0294309	1.5312
PF3D7_0527300	methionine aminopeptidase 1a, putative	-0.594638	0.0147927	1.82995
PF3D7_0503300	serine/arginine-rich splicing factor 12	-0.596784	0.000569584	3.24444
PF3D7_1361900	proliferating cell nuclear antigen 1	-0.598441	5.68239e-15	14.2455
PF3D7_0423200	BSD-domain protein, putative	-0.601717	0.0322716	1.49118
PF3D7_0323700	U4/U6.U5 tri-snRNP-associated protein 1, putative	-0.602063	8.60957e-05	4.06502
PF3D7_1036900	conserved Plasmodium protein, unknown function	-0.604206	5.881e-08	7.23055
PF3D7_0617100	AP-2 complex subunit alpha, putative	-0.60445	0.0490794	1.3091
PF3D7_0524600	50S ribosomal protein L12, apicoplast, putative	-0.604832	0.009456	2.02429
PF3D7_0314000	HSP20-like chaperone, putative	-0.605341	0.00503237	2.29823
PF3D7_0309300	N2227-like protein, putative	-0.60568	0.0121227	1.9164
PF3D7_0319500	RNA-binding protein, putative	-0.605827	5.18368e-05	4.28536
PF3D7_1442400	protein KIC9	-0.6062	0.000479425	3.31928
PF3D7_1223700	vacuolar iron transporter	-0.6071	9.24504e-08	7.03409
PF3D7_1008000	histone deacetylase 2	-0.60788	4.3605e-05	4.36046
PF3D7_1343000	phosphoethanolamine N-methyltransferase	-0.6107	9.36285e-43	42.0286
PF3D7_1331300	signal peptidase complex catalytic subunit SEC11	-0.612257	0.000139271	3.85614
PF3D7_1128400	bifunctional farnesyl/geranylgeranyl diphosphate synthase	-0.61275	0.000393489	3.40507
PF3D7_1325400	CRWN-like protein, putative	-0.613246	0.000498869	3.30201
PF3D7_1344600	lipoyl synthase	-0.61396	0.0304516	1.51639
PF3D7_1403400	conserved Plasmodium protein, unknown function	-0.614981	0.00978516	2.00943
PF3D7_1441500	conserved Plasmodium protein, unknown function	-0.61499	0.0461656	1.33568
PF3D7_1007600	conserved protein, unknown function	-0.618249	0.0434495	1.36202
PF3D7_1310900	ribosomal protein S15, mitochondrial, putative	-0.619304	0.0396703	1.40153
PF3D7_0909300	apoptosis-related protein	-0.619339	0.017351	1.76067
PF3D7_1215200	peptidyl-prolyl cis-trans isomerase	-0.620241	0.0341576	1.46651
PF3D7_0310200	phd finger protein, putative	-0.621049	0.00124681	2.9042
PF3D7_0302000	pre-mRNA-splicing factor PRP46, putative	-0.621946	0.00142499	2.84619
PF3D7_1205500	zinc finger protein, putative	-0.623543	0.0011046	2.95679
PF3D7_0622600	cytochrome b-c1 complex subunit 9, putative	-0.623674	0.000186944	3.72829
PF3D7_0209400	conserved protein, unknown function	-0.62443	0.00754841	2.12214
PF3D7_1312800	protein AAP2	-0.624829	0.0147853	1.83017
PF3D7_1413500	iron-sulfur cluster assembly protein SufC	-0.625828	0.0398368	1.39972
PF3D7_0708700	Cg8 protein	-0.626256	0.00995309	2.00204
PF3D7_0308500	activator of Hsp90 ATPase, putative	-0.627469	0.000122204	3.91292
PF3D7_1411400	plastid replication-repair enzyme	-0.62868	0.0137748	1.86091
PF3D7_0914500	conserved Plasmodium protein, unknown function	-0.628866	0.000300706	3.52186
PF3D7_1202100	SRAP domain-containing protein, putative	-0.628963	0.000397199	3.40099
PF3D7_0319400	kinesin-8X	-0.633182	1.94004e-05	4.71219
PF3D7_1001700	Plasmodium exported protein (PHISTc), unknown function	-0.633828	0.00632293	2.19908
PF3D7_1001600	exported lipase 2	-0.636065	2.28796e-10	9.64055
PF3D7_1250500	AP-3 complex subunit sigma, putative	-0.636843	0.00017551	3.7557
PF3D7_1330200	conserved Plasmodium protein, unknown function	-0.636951	0.00196666	2.70627
PF3D7_1421900	copper transporter, putative	-0.637096	7.13298e-06	5.14673
PF3D7_0505700	conserved Plasmodium membrane protein, unknown function	-0.637363	0.000226139	3.64562
PF3D7_1028700	merozoite TRAP-like protein	-0.638584	0.00651546	2.18605
PF3D7_0207700	serine repeat antigen 4	-0.638849	5.61856e-06	5.25037
PF3D7_0316400	CS domain-containing protein, putative	-0.640377	0.0277814	1.55625
PF3D7_0212400	conserved Plasmodium membrane protein, unknown function	-0.640988	0.00955424	2.0198
PF3D7_0509000	alpha-soluble NSF attachment protein, putative	-0.64149	1.25835e-05	4.9002
PF3D7_1110600	ribosomal protein L11, mitochondrial, putative	-0.641942	0.00109139	2.96202
PF3D7_1209300	telomere repeat-binding zinc finger protein	-0.642856	0.00465684	2.33191
PF3D7_1133200	conserved Plasmodium protein, unknown function	-0.643077	2.91201e-12	11.5358
PF3D7_1137500	ribosomal protein S14, apicoplast, putative	-0.643202	0.00173669	2.76028
PF3D7_0204900	2-methoxy-6-polyprenyl-1,4-benzoquinol methylase, mitochondrial, putative	-0.643313	0.00475597	2.32276
PF3D7_0627500	protein DJ-1	-0.643706	6.34425e-22	21.1976
PF3D7_0615400	ribonuclease, putative	-0.644269	8.78072e-10	9.05647
PF3D7_0415200	conserved Plasmodium protein, unknown function	-0.645596	0.0443549	1.35306
PF3D7_0829400	prolyl 4-hydroxylase subunit alpha, putative	-0.647946	0.0386119	1.41328
PF3D7_1105300	conserved Plasmodium protein, unknown function	-0.648632	0.0142852	1.84511
PF3D7_0623500	superoxide dismutase [Fe]	-0.653548	0.00183356	2.7367
PF3D7_1413400	30S ribosomal protein S9, putative	-0.657275	0.0336781	1.47265
PF3D7_1410700	conserved protein, unknown function	-0.659723	0.00257115	2.58987
PF3D7_1433400	PHD finger protein PHD2, putative	-0.660479	8.88227e-12	11.0515
PF3D7_1435000	cytochrome c oxidase assembly protein COX15, putative	-0.662347	0.0147853	1.83017
PF3D7_0705700	40S ribosomal protein S29, putative	-0.665852	2.44023e-11	10.6126
PF3D7_1223900	50S ribosomal protein L24, putative	-0.665926	0.000877641	3.05668
PF3D7_0624200	SURP domain-containing protein, putative	-0.667906	0.0254285	1.59468
PF3D7_1304900	DNA-directed RNA polymerase II subunit RPB11, putative	-0.66819	0.00486342	2.31306
PF3D7_1314300	MACRO domain-containing protein, putative	-0.669375	0.0148607	1.82796
PF3D7_1117400	conserved Plasmodium protein, unknown function	-0.669642	0.00224001	2.64975
PF3D7_0728100	anaphase-promoting complex subunit 1, putative	-0.669738	0.028949	1.53837
PF3D7_0707200	conserved Plasmodium protein, unknown function	-0.670718	0.0271026	1.56699
PF3D7_0804500	conserved Plasmodium membrane protein, unknown function	-0.671069	2.82508e-06	5.54897
PF3D7_1140200	conserved Plasmodium protein, unknown function	-0.671345	2.15904e-06	5.66574
PF3D7_0106500	conserved Plasmodium protein, unknown function	-0.672296	0.0456321	1.34073
PF3D7_0809600	peptidase family C50, putative	-0.675894	0.00373283	2.42796
PF3D7_0317000	proteasome subunit alpha type-3, putative	-0.675932	8.89856e-09	8.05068
PF3D7_0716000	RNA-binding protein, putative	-0.67728	0.000120608	3.91863
PF3D7_0609000	nucleoporin NUP637, putative	-0.677652	0.000425333	3.37127
PF3D7_1236100	clustered-asparagine-rich protein	-0.678014	0.0474895	1.3234
PF3D7_0904400	signal peptidase complex subunit 3, putative	-0.67999	4.52189e-05	4.34468
PF3D7_1347900	conserved Plasmodium protein, unknown function	-0.680222	0.00623137	2.20542
PF3D7_1430600	endonuclease/exonuclease/phosphatase family protein, putative	-0.682098	0.035676	1.44762
PF3D7_1465000	cytochrome c oxidase subunit ApiCOX25, putative	-0.682556	0.00452784	2.34411
PF3D7_1211600	lysine-specific histone demethylase 1, putative	-0.682806	0.000571094	3.24329
PF3D7_1324800	dihydrofolate synthase/folylpolyglutamate synthase	-0.682873	3.02927e-06	5.51866
PF3D7_0704500	serine/threonine protein kinase, putative	-0.683097	0.0141498	1.84925
PF3D7_0208000	serine repeat antigen 1	-0.683395	2.75513e-06	5.55986
PF3D7_1008400	26S protease regulatory subunit 4, putative	-0.683776	1.42871e-12	11.8451
PF3D7_0609400	mitochondrial cardiolipin synthase, putative	-0.685012	0.0148646	1.82785
PF3D7_1312100	GYF domain-containing protein, putative	-0.686017	0.00313783	2.50337
PF3D7_1137100	ribosomal protein S9, mitochondrial, putative	-0.686159	0.0190658	1.71975
PF3D7_0925500	thioredoxin-like protein 2	-0.686852	0.0221944	1.65376
PF3D7_0407900	AAA family ATPase, putative	-0.687616	0.0211589	1.67451
PF3D7_1004900	conserved protein, unknown function	-0.688475	0.0114826	1.93996
PF3D7_1107500	prefoldin, putative	-0.691212	0.000203138	3.69221
PF3D7_1241900	tetratricopeptide repeat protein, putative	-0.691703	0.0089864	2.04641
PF3D7_0318900	conserved protein, unknown function	-0.69223	1.22439e-05	4.91208
PF3D7_1204300	eukaryotic translation initiation factor 5A	-0.692495	3.90045e-18	17.4089
PF3D7_0704100	basal complex transmembrane protein 2	-0.693058	0.00524312	2.28041
PF3D7_0816400	EF-hand calcium-binding domain-containing protein, putative	-0.694329	0.00224639	2.64851
PF3D7_1009500	metalloprotease, putative	-0.696328	0.00545596	2.26313
PF3D7_1024300	ATP synthase-associated protein, putative	-0.696343	0.00215189	2.66718
PF3D7_0927300	fumarate hydratase	-0.696596	0.000113812	3.94381
PF3D7_0309200	serine/threonine protein kinase ARK2, putative	-0.697402	0.000832041	3.07986
PF3D7_0604900	conserved Plasmodium protein, unknown function	-0.69758	0.0331471	1.47955
PF3D7_0501800	chromatin assembly factor 1 subunit A	-0.699137	2.82246e-06	5.54937
PF3D7_1431500	mitogen-activated protein kinase 1	-0.70014	0.00118962	2.92459
PF3D7_1031800	conserved protein, unknown function	-0.702106	0.00537906	2.26929
PF3D7_1123100	calcium-dependent protein kinase 7	-0.703201	5.50444e-06	5.25929
PF3D7_0307400	ATP-dependent Clp protease proteolytic subunit	-0.70478	0.00202723	2.6931
PF3D7_1142300	conserved Plasmodium membrane protein, unknown function	-0.704782	0.000593766	3.22638
PF3D7_1454000	RNA-binding protein, putative	-0.70625	0.0373349	1.42789
PF3D7_0111300	P-loop containing nucleoside triphosphate hydrolase, putative	-0.706787	0.00155574	2.80806
PF3D7_0218300	rRNA methyltransferase, putative	-0.706799	0.000305848	3.51449
PF3D7_0305100	conserved Plasmodium protein, unknown function	-0.707019	0.00254307	2.59464
PF3D7_1230400	ATP-dependent protease subunit ClpQ	-0.707969	0.000327585	3.48468
PF3D7_0802200	1-cys peroxiredoxin	-0.708665	7.00353e-13	12.1547
PF3D7_0406700	KLRAQ domain-containing protein, putative	-0.709745	0.00165203	2.78198
PF3D7_0804400	methionine aminopeptidase 1c, putative	-0.709902	0.0170246	1.76892
PF3D7_0702400	small exported membrane protein 1	-0.710138	0.000147673	3.8307
PF3D7_1021300	apicoplast integral membrane protein, putative	-0.711771	0.0293119	1.53296
PF3D7_0108700	secreted ookinete protein, putative	-0.712012	0.00778832	2.10856
PF3D7_1140100	V-type proton ATPase subunit F, putative	-0.714563	0.000175231	3.75639
PF3D7_1433800	conserved Plasmodium protein, unknown function	-0.715083	0.023328	1.63212
PF3D7_0615700	THO complex subunit 4, putative	-0.717217	0.00200879	2.69707
PF3D7_1348500	TBC domain protein, putative	-0.718952	0.000890483	3.05037
PF3D7_1429700	ribosomal protein L15, mitochondrial, putative	-0.719348	2.13288e-06	5.67103
PF3D7_1201900	conserved protein, unknown function	-0.720767	0.00722513	2.14115
PF3D7_0608500	proteasome subunit alpha type-2, putative	-0.724444	9.83881e-12	11.0071
PF3D7_1363700	protein AMR1	-0.725456	0.0287301	1.54166
PF3D7_1420000	splicing factor 3B subunit 4, putative	-0.726199	0.000865522	3.06272
PF3D7_1128000	conserved Plasmodium protein, unknown function	-0.726975	0.017849	1.74839
PF3D7_1351100	conserved protein, unknown function	-0.727909	0.0085199	2.06957
PF3D7_0920500	ADP-ribosylation factor, putative	-0.728373	0.0284278	1.54626
PF3D7_0813200	CS domain protein, putative	-0.728672	9.63446e-05	4.01617
PF3D7_0401800	Plasmodium exported protein (PHISTb), unknown function	-0.729923	0.001955	2.70885
PF3D7_0612200	leucine-rich repeat protein	-0.730617	0.000183807	3.73564
PF3D7_0110500	bromodomain protein 3, putative	-0.731451	0.0106505	1.97263
PF3D7_0209300	2C-methyl-D-erythritol 2,4-cyclodiphosphate synthase	-0.731745	0.000968247	3.01401
PF3D7_1336200	conserved Plasmodium protein, unknown function	-0.733859	2.03768e-06	5.69086
PF3D7_0934400	AP2 domain transcription factor, putative	-0.735345	3.39045e-05	4.46974
PF3D7_0724700	bromodomain protein 6, putative	-0.735719	0.000274032	3.5622
PF3D7_0516100	cation-transporting ATPase 1	-0.735757	0.0241406	1.61725
PF3D7_1472800	HSP20-like chaperone, putative	-0.737592	5.69176e-05	4.24475
PF3D7_0729600	COX assembly mitochondrial protein, putative	-0.738451	0.000928038	3.03243
PF3D7_1345900	kinetochore protein SPC25, putative	-0.742592	0.000183673	3.73595
PF3D7_1472400	M1-family alanyl aminopeptidase, putative	-0.743218	0.0337067	1.47228
PF3D7_0924300	thiamine pyrophosphokinase	-0.744968	0.0154954	1.8098
PF3D7_0518200	SWIB/MDM2 domain-containing protein	-0.746388	5.13877e-06	5.28914
PF3D7_1310500	ER membrane protein complex subunit 7, putative	-0.748476	0.0262117	1.58151
PF3D7_1304400	PUB domain-containing protein, putative	-0.752471	0.0166954	1.7774
PF3D7_0207600	serine repeat antigen 5	-0.752741	1.25343e-42	41.9019
PF3D7_0321900	cyclic amine resistance locus protein	-0.753304	5.58235e-07	6.25318
PF3D7_0935200	vacuolar protein sorting-associated protein 33, putative	-0.754107	1.42559e-06	5.846
PF3D7_0807000	YEATS domain-containing protein, putative	-0.756997	0.000920067	3.03618
PF3D7_1223800	citrate/oxoglutarate carrier protein, putative	-0.758055	0.00385103	2.41442
PF3D7_0719400	conserved Plasmodium protein, unknown function	-0.758695	0.000198857	3.70146
PF3D7_0726400	conserved Plasmodium membrane protein, unknown function	-0.758911	2.06813e-05	4.68442
PF3D7_1455700	conserved Plasmodium protein, unknown function	-0.759696	9.27205e-05	4.03282
PF3D7_1207000	conserved Plasmodium protein, unknown function	-0.761288	1.90478e-07	6.72016
PF3D7_1025100	glutamine--fructose-6-phosphate aminotransferase [isomerizing], putative	-0.763451	7.77388e-07	6.10936
PF3D7_0901800	Plasmodium exported protein, unknown function	-0.764802	0.000219738	3.65809
PF3D7_1358900	GTP-binding protein, putative	-0.766702	3.77211e-06	5.42342
PF3D7_1349700	peptidase, putative	-0.769753	0.000563506	3.2491
PF3D7_1027900	palmitoyltransferase DHHC10, putative	-0.770266	0.0140189	1.85329
PF3D7_1412900	ubiquitin-conjugating enzyme E2, putative	-0.772006	0.0177052	1.7519
PF3D7_1330600	elongation factor Tu, putative	-0.77245	0.000740462	3.1305
PF3D7_1134300	conserved Plasmodium protein, unknown function	-0.774383	4.21157e-06	5.37556
PF3D7_0820900	conserved Plasmodium protein, unknown function	-0.778465	0.0129466	1.88784
PF3D7_0715500	ATP synthase subunit epsilon, mitochondrial, putative	-0.778632	0.00447669	2.34904
PF3D7_0709100	Cg1 protein	-0.779362	2.75513e-06	5.55986
PF3D7_0730300	AP2 domain transcription factor AP2-L, putative	-0.780209	0.0180111	1.74446
PF3D7_1252300	conserved Plasmodium protein, unknown function	-0.781109	0.000167538	3.77589
PF3D7_0518300	proteasome subunit beta type-1, putative	-0.784387	4.67495e-15	14.3302
PF3D7_1033100	S-adenosylmethionine decarboxylase/ornithine decarboxylase	-0.784422	2.07155e-27	26.6837
PF3D7_0317700	CPSF (cleavage and polyadenylation specific factor), subunit A, putative	-0.787343	0.000114894	3.9397
PF3D7_1243500	vacuolar-sorting protein SNF7, putative	-0.789133	0.000135585	3.86779
PF3D7_1468500	derlin-1	-0.789886	9.70487e-06	5.01301
PF3D7_0728600	RING zinc finger protein, putative	-0.792259	2.04269e-08	7.6898
PF3D7_0929300	conserved Plasmodium protein, unknown function	-0.792834	0.00907657	2.04208
PF3D7_1241600	S-adenosylmethionine mitochondrial carrier protein	-0.79338	0.0066982	2.17404
PF3D7_0423500	glideosome associated protein with multiple membrane spans 2	-0.794137	0.0176068	1.75432
PF3D7_0513400	GTP-binding protein YihA1	-0.794146	0.0479312	1.31938
PF3D7_1369600	conserved Plasmodium protein, unknown function	-0.796209	0.00520795	2.28333
PF3D7_1124300	conserved protein, unknown function	-0.797115	4.5547e-05	4.34154
PF3D7_1423600	calcium-dependent protein kinase, putative	-0.799335	8.72052e-05	4.05946
PF3D7_0628200	eukaryotic translation initiation factor 2-alpha kinase	-0.799821	1.39227e-07	6.85628
PF3D7_1302500	AAA domain-containing protein, putative	-0.800986	0.000571094	3.24329
PF3D7_0316300	inorganic pyrophosphatase	-0.801083	6.29705e-14	13.2009
PF3D7_0511500	RNA pseudouridylate synthase, putative	-0.801195	1.72012e-10	9.76444
PF3D7_1105500	centrin-4	-0.803565	1.10361e-05	4.95719
PF3D7_0708900	protein SCO1, putative	-0.804348	0.0400978	1.39688
PF3D7_1458600	zinc finger protein, putative	-0.805208	0.000905026	3.04334
PF3D7_1455200	methyltransferase AAMT	-0.805441	0.00101528	2.99342
PF3D7_0803800	proteasome subunit beta type-4	-0.805978	1.12349e-20	19.9494
PF3D7_1233600	asparagine and aspartate rich protein 1	-0.808943	1.1934e-09	8.92322
PF3D7_1215600	conserved protein, unknown function	-0.808982	0.0391265	1.40753
PF3D7_1367000	suppressor of kinetochore protein 1, putative	-0.810321	1.40775e-07	6.85147
PF3D7_0910900	DNA primase large subunit, putative	-0.81711	0.00010787	3.9671
PF3D7_0320900	histone H2A.Z	-0.817269	7.03482e-34	33.1527
PF3D7_1467900	rab GTPase activator, putative	-0.818608	0.000405513	3.392
PF3D7_0423100	AP-4 complex subunit sigma, putative	-0.818715	0.000108046	3.96639
PF3D7_1429100	ribosomal protein L15, apicoplast, putative	-0.819257	7.29245e-07	6.13713
PF3D7_1108500	succinate--CoA ligase [ADP-forming] subunit alpha, putative	-0.826231	1.79419e-22	21.7461
PF3D7_1209000	mago-binding protein, putative	-0.827161	0.00608918	2.21544
PF3D7_0527100	ubiquitin-conjugating enzyme E2 N, putative	-0.827568	3.34718e-12	11.4753
PF3D7_0513000	conserved protein, unknown function	-0.828648	0.0189594	1.72217
PF3D7_1469400	nucleoside transporter 3, putative	-0.829507	0.013727	1.86242
PF3D7_0519800	EELM2 domain-containing protein, putative	-0.830467	0.00751295	2.12419
PF3D7_0913000	conserved protein, unknown function	-0.831387	0.00154671	2.81059
PF3D7_0710000	conserved Plasmodium protein, unknown function	-0.832422	0.00048854	3.3111
PF3D7_0111900	conserved protein, unknown function	-0.833008	0.00598236	2.22313
PF3D7_1202400	peptidyl-prolyl cis-trans isomerase	-0.833342	0.000152558	3.81656
PF3D7_1427600	CorA-like Mg2+ transporter protein, putative	-0.833595	0.000481682	3.31724
PF3D7_1143400	translation initiation factor eIF-1A, putative	-0.840844	5.49828e-08	7.25977
PF3D7_0505800	small ubiquitin-related modifier	-0.843355	5.61905e-15	14.2503
PF3D7_1451200	conserved Plasmodium protein, unknown function	-0.844364	2.25816e-12	11.6462
PF3D7_0619700	F-box protein FBXO1, putative	-0.844577	0.00146215	2.83501
PF3D7_1117800	DNA mismatch repair protein MLH	-0.845691	2.93609e-05	4.53223
PF3D7_0307100	40S ribosomal protein S12, putative	-0.846872	5.49197e-34	33.2603
PF3D7_0624500	anaphase-promoting complex subunit 11, putative	-0.848575	0.000114445	3.9414
PF3D7_0810500	protein phosphatase PPM7, putative	-0.853555	0.00153516	2.81385
PF3D7_0819500	conserved protein, unknown function	-0.8547	0.000703001	3.15304
PF3D7_1409100	aldo-keto reductase, putative	-0.855053	1.59244e-07	6.79794
PF3D7_1340800	mitochondrial pyruvate carrier protein 1, putative	-0.855234	0.00849824	2.07067
PF3D7_0721800	conserved Plasmodium protein, unknown function	-0.855779	3.64611e-06	5.43817
PF3D7_1367500	NADH-cytochrome b5 reductase, putative	-0.856863	3.26134e-06	5.4866
PF3D7_1025600	cytochrome c oxidase copper chaperone, putative	-0.856868	0.0450462	1.34634
PF3D7_0321700	conserved Plasmodium protein, unknown function	-0.85774	8.49534e-06	5.07082
PF3D7_0508700	pre-mRNA-processing ATP-dependent RNA helicase PRP5, putative	-0.861719	5.77938e-07	6.23812
PF3D7_1010900	conserved Plasmodium protein, unknown function	-0.862107	0.00536598	2.27035
PF3D7_1330000	PITH domain-containing protein, putative	-0.862958	0.0140189	1.85329
PF3D7_1136000	conserved Plasmodium protein, unknown function	-0.864834	5.23807e-05	4.28083
PF3D7_1019300	zinc finger protein, putative	-0.865186	0.000371193	3.4304
PF3D7_0409100	U4/U6 small nuclear ribonucleoprotein PRP31, putative	-0.86594	3.44555e-07	6.46274
PF3D7_1444700	shikimate dehydrogenase, putative	-0.868315	0.000311447	3.50662
PF3D7_0922700	pre-mRNA-splicing factor 18, putative	-0.869713	1.12769e-07	6.94781
PF3D7_0502900	Tim10/DDP family zinc finger protein, putative	-0.869903	0.000118471	3.92639
PF3D7_0826400	cis-prenyltransferase	-0.870106	8.01409e-06	5.09615
PF3D7_1108600	endoplasmic reticulum-resident calcium binding protein	-0.871082	4.02248e-45	44.3955
PF3D7_0820100	RNA-binding protein, putative	-0.872373	0.0239171	1.62129
PF3D7_0821200	conserved protein, unknown function	-0.874017	0.0003806	3.41953
PF3D7_1429000	protein archease, putative	-0.874027	0.0388678	1.41041
PF3D7_1135900	3-oxo-5-alpha-steroid 4-dehydrogenase, putative	-0.874277	1.63073e-16	15.7876
PF3D7_0311300	phosphatidylinositol 3- and 4-kinase, putative	-0.875382	0.000144412	3.8404
PF3D7_0106300	calcium-transporting ATPase	-0.87693	4.27019e-23	22.3696
PF3D7_1339400	cytochrome c oxidase subunit ApiCOX14, putative	-0.878305	0.000362624	3.44054
PF3D7_0524200	conserved Plasmodium membrane protein, unknown function	-0.879108	0.0324548	1.48872
PF3D7_0110400	DNA-directed RNA polymerase II subunit RPB9, putative	-0.880522	8.18586e-07	6.08694
PF3D7_0501900	conserved protein, unknown function	-0.882236	0.0297004	1.52724
PF3D7_1415000	uracil-DNA glycosylase	-0.8841	0.000783178	3.10614
PF3D7_0816200	vacuolar protein sorting-associated protein 2, putative	-0.885793	0.00364526	2.43827
PF3D7_1434200	calmodulin	-0.88833	1.69624e-20	19.7705
PF3D7_0905900	coatomer subunit beta, putative	-0.890622	0.0237975	1.62347
PF3D7_1213600	dynein light chain 1, putative	-0.890805	0.000170304	3.76878
PF3D7_1330700	GPI transamidase subunit PIG-U, putative	-0.891534	0.0051158	2.29109
PF3D7_0723700	metallo-hydrolase/oxidoreductase, putative	-0.892258	0.00310465	2.50799
PF3D7_0718400	ribosomal protein S8, mitochondrial, putative	-0.894828	4.73485e-09	8.32469
PF3D7_1247000	F-box only protein 9 homolog, putative	-0.899805	0.00734723	2.13388
PF3D7_0714300	palmitoyltransferase DHHC4, putative	-0.900952	0.00011379	3.9439
PF3D7_1233100	conserved protein, unknown function	-0.901939	0.00884213	2.05344
PF3D7_1308800	tyrosine recombinase	-0.902034	1.31858e-07	6.87989
PF3D7_0509100	structural maintenance of chromosomes protein 4, putative	-0.902798	5.06139e-14	13.2957
PF3D7_1142800	ATP synthase-associated protein, putative	-0.904551	0.010997	1.95873
PF3D7_1464500	conserved Plasmodium membrane protein, unknown function	-0.907853	1.23853e-07	6.90709
PF3D7_0528000	proteasome maturation factor UMP1, putative	-0.908448	3.78551e-06	5.42188
PF3D7_0218800	ribonuclease P	-0.908473	3.47279e-05	4.45932
PF3D7_0713700	conserved Plasmodium protein, unknown function	-0.911212	3.24068e-06	5.48936
PF3D7_0404300	conserved Plasmodium protein, unknown function	-0.914342	2.80587e-09	8.55193
PF3D7_1127600	CRAL/TRIO domain-containing protein, putative	-0.914637	9.51982e-09	8.02137
PF3D7_0417400	conserved Plasmodium protein, unknown function	-0.915193	8.64348e-08	7.06331
PF3D7_1212100	peripheral plastid protein 1, putative	-0.915605	0.000490992	3.30893
PF3D7_0725200	mago nashi protein homologue, putative	-0.918273	1.17723e-07	6.92914
PF3D7_0520300	U6 snRNA-associated Sm-like protein LSm2, putative	-0.92244	0.00563967	2.24875
PF3D7_0207500	serine repeat antigen 6	-0.923318	6.33248e-34	33.1984
PF3D7_0212500	conserved Plasmodium protein, unknown function	-0.923425	0.000111475	3.95282
PF3D7_1438700	DNA primase small subunit	-0.924458	3.68185e-08	7.43393
PF3D7_0710800	protein transport protein USE1, putative	-0.92541	0.00199816	2.69937
PF3D7_0810000	acyl-CoA binding protein, putative	-0.926156	1.59497e-06	5.79725
PF3D7_0320100	protein transport protein SEC22	-0.928496	0.000742119	3.12953
PF3D7_0406200	parasitophorous vacuole membrane protein S16	-0.9291	4.7403e-18	17.3242
PF3D7_1105000	histone H4	-0.930134	2.43531e-23	22.6134
PF3D7_0522200	transcription initiation factor TFIID subunit 10, putative	-0.930153	0.0105691	1.97596
PF3D7_1454600	ribosomal protein S11, mitochondrial, putative	-0.930413	0.00496788	2.30383
PF3D7_MIT00700	ribosomal RNA fragment RNA24t	-0.93373	0.00113428	2.94528
PF3D7_1021400	endomembrane protein 70, putative	-0.933965	9.892e-10	9.00472
PF3D7_0212100	conserved Plasmodium protein, unknown function	-0.93512	0.0291009	1.53609
PF3D7_0924500	conserved Plasmodium membrane protein, unknown function	-0.935246	4.55294e-06	5.34171
PF3D7_0910600	SNARE protein	-0.937315	0.00545596	2.26313
PF3D7_0908000	plasma membrane protein 1, putative	-0.939502	0.00231689	2.6351
PF3D7_0205700	RNA-binding protein, putative	-0.942064	0.00896706	2.04735
PF3D7_1310600	ras-related protein Rab-5B	-0.943013	9.84713e-08	7.00669
PF3D7_1243100	zinc finger protein, putative	-0.945793	2.64654e-06	5.57732
PF3D7_1435400	ER membrane protein complex subunit 4, putative	-0.948847	9.44317e-09	8.02488
PF3D7_0928300	conserved Plasmodium protein, unknown function	-0.949956	0.00280447	2.55215
PF3D7_1470900	proteasome subunit beta type-2, putative	-0.952955	6.63016e-20	19.1785
PF3D7_1208800	zinc finger protein, putative	-0.954187	0.00072302	3.14085
PF3D7_0922800	conserved Plasmodium protein, unknown function	-0.955788	0.000261425	3.58265
PF3D7_1460500	conserved Plasmodium protein, unknown function	-0.956268	1.47388e-05	4.83154
PF3D7_0220000	liver stage antigen 3	-0.956896	3.05252e-22	21.5153
PF3D7_0709500	nucleic acid-binding protein, putative	-0.961054	0.00531374	2.2746
PF3D7_1033900	ubiquitin-conjugating enzyme E2, putative	-0.961488	2.52578e-09	8.5976
PF3D7_0606800	VFT protein	-0.964833	6.48894e-08	7.18783
PF3D7_0709900	hydrolase, putative	-0.966675	0.0102916	1.98752
PF3D7_0201500	Plasmodium exported protein (hyp9), unknown function	-0.967088	0.0180111	1.74446
PF3D7_1366800	phosphatidylserine synthase, putative	-0.967792	0.000199077	3.70098
PF3D7_1227500	protein SOC2, putative	-0.967923	4.39436e-10	9.3571
PF3D7_1461800	conserved Plasmodium protein, unknown function	-0.969	0.0402312	1.39544
PF3D7_1214400	ER membrane protein complex subunit 6, putative	-0.969241	0.0187165	1.72778
PF3D7_1216900	DNA-binding chaperone, putative	-0.971488	9.89314e-23	22.0047
PF3D7_0407100	methyltransferase, putative	-0.971702	0.0180111	1.74446
PF3D7_1403600	selenoprotein	-0.972095	0.00447336	2.34937
PF3D7_0217400	conserved protein, unknown function	-0.972315	5.51205e-07	6.25869
PF3D7_1351900	conserved protein, unknown function	-0.975344	3.1018e-07	6.50839
PF3D7_0312100	E3 ubiquitin-protein ligase	-0.979602	0.000585392	3.23255
PF3D7_0512000	prefoldin subunit 6	-0.980021	1.90451e-10	9.72022
PF3D7_0522000	conserved Plasmodium protein, unknown function	-0.981054	0.0147075	1.83246
PF3D7_0531300	conserved Plasmodium protein, unknown function	-0.98134	0.00115978	2.93562
PF3D7_MIT01300	ribosomal RNA fragment RNA10	-0.982589	5.6791e-46	45.2457
PF3D7_0423000	conserved Plasmodium protein, unknown function	-0.984047	8.33935e-07	6.07887
PF3D7_1122700	conserved Plasmodium protein, unknown function	-0.98595	0.000597792	3.22345
PF3D7_0309600	60S acidic ribosomal protein P2	-0.986439	1.60524e-46	45.7945
PF3D7_1334000	RING zinc finger protein, putative	-0.992558	0.0350716	1.45504
PF3D7_0911600	conserved Plasmodium protein, unknown function	-0.993137	0.000566042	3.24715
PF3D7_1308400	conserved Plasmodium protein, unknown function	-0.994755	7.94708e-08	7.09979
PF3D7_0311900	heptatricopeptide repeat-containing protein, putative	-0.998587	0.000818385	3.08704
PF3D7_0414300	Rab5-interacting protein, putative	-0.998761	4.12948e-11	10.3841
PF3D7_0416700	CDGSH iron-sulfur domain-containing protein, putative	-1.00065	0.000645194	3.19031
PF3D7_0904900	copper-transporting ATPase	-1.00108	2.23668e-12	11.6504
PF3D7_1216300	signal recognition particle subunit SRP19	-1.00127	0.00385888	2.41354
PF3D7_1113200	conserved Plasmodium protein, unknown function	-1.00236	0.00513696	2.28929
PF3D7_1372600	rifin	-1.00479	3.49029e-29	28.4571
PF3D7_0915100	SUMO-conjugating enzyme UBC9	-1.00589	1.97467e-05	4.70451
PF3D7_0103800	actin-related protein ARP1, putative	-1.00678	2.27171e-06	5.64365
PF3D7_0801900	lysine-specific histone demethylase, putative	-1.00946	0.00178371	2.74868
PF3D7_1322200	TOG domain-containing protein, putative	-1.01346	2.89225e-06	5.53876
PF3D7_MIT03600	small subunit ribosomal RNA fragment D	-1.01727	1.62418e-05	4.78937
PF3D7_0607300	uroporphyrinogen III decarboxylase	-1.01882	0.00543642	2.26469
PF3D7_0805700	serine/threonine protein kinase, FIKK family	-1.02351	0.0108252	1.96556
PF3D7_1134400	conserved protein, unknown function	-1.02392	1.12781e-05	4.94776
PF3D7_0323000	translation machinery-associated protein 7, putative	-1.02397	7.46879e-06	5.12675
PF3D7_1107100	nucleic acid binding protein, putative	-1.02397	1.36668e-08	7.86433
PF3D7_1147700	ATP synthase subunit delta, mitochondrial, putative	-1.02474	8.1715e-05	4.0877
PF3D7_1408200	AP2 domain transcription factor AP2-G2	-1.02569	0.00886026	2.05255
PF3D7_1346400	VPS13 domain-containing protein, putative	-1.02648	1.77747e-07	6.7502
PF3D7_0903000	conserved protein, unknown function	-1.03035	0.00115978	2.93562
PF3D7_1112000	conserved protein, unknown function	-1.03147	1.42994e-06	5.84468
PF3D7_0515100	rhomboid protease ROM9	-1.03189	0.00155069	2.80948
PF3D7_1248700	conserved protein, unknown function	-1.03242	2.1571e-21	20.6661
PF3D7_1251100	conserved Plasmodium protein, unknown function	-1.03314	2.27612e-05	4.6428
PF3D7_0824700	lipase maturation factor, putative	-1.03406	0.00190719	2.71961
PF3D7_0312800	60S ribosomal protein L26, putative	-1.03778	1.75665e-47	46.7553
PF3D7_0618500	malate dehydrogenase	-1.03789	6.15674e-06	5.21065
PF3D7_0418500	trafficking protein particle complex subunit 3, putative	-1.04032	6.15674e-06	5.21065
PF3D7_0507900	conserved Plasmodium protein, unknown function	-1.04231	0.00202723	2.6931
PF3D7_0724000	Rab GTPase activator and protein kinase, putative	-1.04455	0.0184855	1.73317
PF3D7_0305700	ubiquitin-conjugating enzyme E2, putative	-1.04935	2.51861e-14	13.5988
PF3D7_0504400	ATP-dependent helicase, putative	-1.05094	7.18229e-09	8.14374
PF3D7_1110700	actin-like protein, putative	-1.05312	4.55097e-05	4.3419
PF3D7_0804700	conserved Plasmodium protein, unknown function	-1.05344	0.0134325	1.87184
PF3D7_0921000	ubiquitin-conjugating enzyme E2, putative	-1.05363	1.50225e-10	9.82326
PF3D7_0827600	conserved Plasmodium protein, unknown function	-1.05524	3.8148e-11	10.4185
PF3D7_0926500	tetratricopeptide repeat protein, putative	-1.05569	6.9134e-09	8.16031
PF3D7_0933600	mitochondrial-processing peptidase subunit beta, putative	-1.05797	2.79867e-35	34.553
PF3D7_0921700	conserved protein, unknown function	-1.05827	3.24431e-08	7.48888
PF3D7_0406800	ribosomal protein L25, putative	-1.06276	0.0139029	1.8569
PF3D7_1235400	tetQ family GTPase, putative	-1.06419	0.0494424	1.3059
PF3D7_1365200	conserved protein, unknown function	-1.06453	2.75367e-05	4.56009
PF3D7_1407500	multifunctional methyltransferase subunit TRM112, putative	-1.06469	0.00580597	2.23613
PF3D7_0316200	conserved Plasmodium protein, unknown function	-1.06473	2.11772e-07	6.67413
PF3D7_1332300	trafficking protein particle complex subunit 2, putative	-1.06625	7.22577e-07	6.14112
PF3D7_1244700	conserved protein, unknown function	-1.06654	0.00118385	2.9267
PF3D7_1414100	zinc finger protein, putative	-1.06716	0.0246217	1.60868
PF3D7_0721000	conserved Plasmodium membrane protein, unknown function	-1.06908	8.79324e-07	6.05585
PF3D7_1134600	zinc finger protein, putative	-1.06979	0.0406411	1.39103
PF3D7_0529500	cell cycle regulator protein, putative	-1.07005	0.00010787	3.9671
PF3D7_MIT00400	ribosomal RNA fragment RNA17	-1.0701	1.84443e-19	18.7341
PF3D7_1212800	succinate dehydrogenase [ubiquinone] iron-sulfur subunit, mitochondrial	-1.07034	7.78807e-05	4.10857
PF3D7_1104200	chromatin remodeling protein	-1.0718	2.57134e-06	5.58984
PF3D7_0613200	conserved Plasmodium protein, unknown function	-1.07321	0.0143677	1.84261
PF3D7_1304700	cyclin	-1.07438	0.007931	2.10067
PF3D7_1456700	conserved Plasmodium protein, unknown function	-1.07488	0.00109894	2.95903
PF3D7_0927800	cytochrome c oxidase subunit 5B, putative	-1.07542	1.06241e-08	7.97371
PF3D7_0911000	phosphatidylinositol N-acetylglucosaminyltransferase, putative	-1.07552	5.0469e-14	13.297
PF3D7_1454100	tRNA intron endonuclease, putative	-1.07612	0.0177052	1.7519
PF3D7_0708300	EKC/KEOPS complex subunit BUD32	-1.0762	0.0069005	2.16112
PF3D7_1220300	cell cycle associated protein, putative	-1.07753	0.00215752	2.66605
PF3D7_1214000	conserved protein, unknown function	-1.08522	0.000184256	3.73458
PF3D7_0919900	regulator of chromosome condensation-PP1-interacting protein	-1.08852	1.67747e-07	6.77534
PF3D7_1024800	exported protein 3	-1.08872	1.26218e-06	5.89888
PF3D7_0611100	succinate dehydrogenase subunit 3, putative	-1.08948	0.00548018	2.26121
PF3D7_0806600	kinesin-like protein, putative	-1.0902	0.00808347	2.0924
PF3D7_0921400	NifU-like scaffold protein	-1.09092	0.015206	1.81798
PF3D7_1239800	conserved Plasmodium protein, unknown function	-1.09448	2.2227e-05	4.65312
PF3D7_1143200	DnaJ protein, putative	-1.09787	1.31453e-07	6.88123
PF3D7_1341900	V-type proton ATPase subunit D, putative	-1.09808	7.73375e-13	12.1116
PF3D7_1347000	WD repeat-containing protein 92, putative	-1.09945	0.0345768	1.46122
PF3D7_0816100	phosphopantothenoylcysteine decarboxylase, putative	-1.10112	4.74451e-05	4.32381
PF3D7_1117600	peptidyl-tRNA hydrolase ICT1	-1.10315	8.14206e-05	4.08927
PF3D7_1144000	40S ribosomal protein S21	-1.10545	4.4299e-24	23.3536
PF3D7_0417500	memo-like protein	-1.10668	1.02743e-28	27.9882
PF3D7_1337500	conserved Plasmodium protein, unknown function	-1.10693	0.00588788	2.23004
PF3D7_1037900	conserved Plasmodium protein, unknown function	-1.10722	0.00969586	2.01341
PF3D7_1324300	conserved Plasmodium membrane protein, unknown function	-1.11042	0.0004912	3.30874
PF3D7_1474100	ribosomal protein L20, mitochondrial, putative	-1.11063	2.50376e-09	8.60141
PF3D7_0205500	DNA-directed RNA polymerase II 16 kDa subunit, putative	-1.11336	1.78341e-08	7.74875
PF3D7_1467700	conserved Plasmodium protein, unknown function	-1.11495	0.000173709	3.76018
PF3D7_0916500	ubiquitin fusion degradation protein 1	-1.11758	5.70026e-08	7.24411
PF3D7_0718500	prefoldin subunit 3, putative	-1.1241	4.04347e-16	15.3932
PF3D7_1447100	conserved Plasmodium protein, unknown function	-1.12458	1.54508e-05	4.81105
PF3D7_1361700	cytochrome c oxidase subunit 2A, putative	-1.12723	3.11697e-10	9.50627
PF3D7_0703300	conserved Plasmodium protein, unknown function	-1.12826	0.000273596	3.56289
PF3D7_0815400	ATP synthase-associated protein, putative	-1.13157	3.7582e-05	4.42502
PF3D7_0306000	cytochrome b-c1 complex subunit 8, putative	-1.13207	6.40708e-07	6.19334
PF3D7_0718000	dynein heavy chain, putative	-1.13613	0.0164537	1.78374
PF3D7_1305100	protein AMR3	-1.13748	4.15115e-06	5.38183
PF3D7_1433100	HID1 domain-containing protein, putative	-1.13841	0.0328016	1.4841
PF3D7_0419900	phosphatidylinositol 4-kinase, putative	-1.13862	5.93507e-20	19.2266
PF3D7_0518000	NOSIP domain-containing protein, putative	-1.14418	1.21282e-05	4.9162
PF3D7_1011900	heme oxygenase	-1.14782	1.30492e-12	11.8844
PF3D7_1224900	splicing factor 3B subunit 6, putative	-1.14835	0.0118871	1.92492
PF3D7_1202900	high mobility group protein B1	-1.14935	1.53726e-17	16.8133
PF3D7_1116200	pyridoxine biosynthesis protein PDX2	-1.15147	0.0200999	1.69681
PF3D7_MIT01100	ribosomal RNA fragment RNA1	-1.15167	3.21944e-73	72.4922
PF3D7_1011100	conserved Plasmodium protein, unknown function	-1.15219	0.00220792	2.65602
PF3D7_0821900	conserved protein, unknown function	-1.15863	5.89847e-05	4.22926
PF3D7_0909800	small nuclear ribonucleoprotein Sm D3, putative	-1.16083	0.00433434	2.36308
PF3D7_0817500	histidine triad nucleotide-binding protein 1	-1.16221	1.18465e-50	49.9264
PF3D7_0208100	conserved Plasmodium protein, unknown function	-1.16282	2.47279e-19	18.6068
PF3D7_1028600	conserved Plasmodium protein, unknown function	-1.1671	0.00130091	2.88575
PF3D7_1320900	RNA-binding protein, putative	-1.17391	1.64073e-05	4.78496
PF3D7_1474400	conserved Plasmodium protein, unknown function	-1.17472	0.0302709	1.51897
PF3D7_MIT00300	ribosomal RNA fragment RNA9	-1.1753	3.97842e-05	4.40029
PF3D7_1345400	conserved Plasmodium protein, unknown function	-1.17732	7.20541e-12	11.1423
PF3D7_1226300	haloacid dehalogenase-like hydrolase, putative	-1.17773	2.54168e-41	40.5949
PF3D7_0606200	ubiquitin-conjugating enzyme E2 PEX4, putative	-1.17862	3.24261e-14	13.4891
PF3D7_1001200	acyl-CoA binding protein, isoform 2, ACBP2	-1.17947	3.74189e-09	8.42691
PF3D7_0605500	cyclin dependent kinase binding protein, putative	-1.18063	0.00176216	2.75395
PF3D7_0107200	CCR4 domain-containing protein 3, putative	-1.18172	4.78614e-07	6.32001
PF3D7_1144800	conserved Plasmodium protein, unknown function	-1.18412	0.0444265	1.35236
PF3D7_0305300	transporter, putative	-1.18414	2.07942e-11	10.6821
PF3D7_1469700	mediator of RNA polymerase II transcription subunit 6, putative	-1.18481	3.64673e-05	4.4381
PF3D7_1125000	conserved protein, unknown function	-1.18498	2.67393e-07	6.57285
PF3D7_1012300	cytochrome b-c1 complex subunit 7, putative	-1.18505	2.53259e-10	9.59644
PF3D7_0319600	elongation factor 1-delta, putative	-1.18523	3.17909e-44	43.4977
PF3D7_1408700	conserved protein, unknown function	-1.18585	5.55148e-08	7.25559
PF3D7_1432100	voltage-dependent anion-selective channel protein, putative	-1.18598	2.39661e-07	6.6204
PF3D7_0311500	conserved protein, unknown function	-1.1864	3.89259e-05	4.40976
PF3D7_1030000	transcription elongation factor SPT4, putative	-1.18792	0.00395182	2.4032
PF3D7_MIT02900	ribosomal RNA fragment RNA12	-1.19066	1.51117e-37	36.8207
PF3D7_1418000	ubiquitin fusion degradation protein 1, putative	-1.20102	1.20611e-17	16.9186
PF3D7_0533000	rifin, pseudogene	-1.2029	0.0144219	1.84098
PF3D7_0530000	conserved Plasmodium protein, unknown function	-1.20573	5.71228e-05	4.24319
PF3D7_1014000	GDP-L-fucose synthase	-1.21242	0.041291	1.38414
PF3D7_1342700	DNA-directed RNA polymerases I, II, and III subunit RPABC4, putative	-1.21365	9.0307e-06	5.04428
PF3D7_1421300	conserved Plasmodium protein, unknown function	-1.21404	0.000238348	3.62279
PF3D7_1024600	RAP protein, putative	-1.21547	0.00257115	2.58987
PF3D7_0215900	palmitoyltransferase DHHC11, putative	-1.21556	0.0219893	1.65779
PF3D7_0404200	conserved Plasmodium protein, unknown function	-1.21584	0.0257793	1.58873
PF3D7_0617300	conserved Plasmodium protein, unknown function	-1.22342	1.07711e-06	5.96774
PF3D7_1019700	conserved Plasmodium protein, unknown function	-1.22757	1.34094e-09	8.87259
PF3D7_0910200	conserved Plasmodium protein, unknown function	-1.22829	2.22031e-09	8.65359
PF3D7_1216400	conserved Plasmodium membrane protein, unknown function	-1.23114	4.53897e-05	4.34304
PF3D7_0821800	protein transport protein SEC61 subunit beta, putative	-1.23236	9.96467e-29	28.0015
PF3D7_0404600	conserved Plasmodium membrane protein, unknown function	-1.23508	3.75472e-09	8.42542
PF3D7_0815500	conserved Plasmodium protein, unknown function	-1.23958	7.40235e-11	10.1306
PF3D7_1132800	aquaglyceroporin	-1.23963	9.17015e-39	38.0376
PF3D7_0827500	ribosomal protein L21, apicoplast, putative	-1.24059	0.00292619	2.5337
PF3D7_1372400	acyl-CoA synthetase	-1.24076	0.000377103	3.42354
PF3D7_MIT00500	ribosomal RNA fragment RNA23t	-1.24086	2.40843e-16	15.6183
PF3D7_1126600	steryl ester hydrolase, putative	-1.24112	2.55856e-05	4.592
PF3D7_1231500	mitosis protein dim1, putative	-1.24727	3.10843e-06	5.50746
PF3D7_1430900	cytochrome c oxidase subunit 2B, putative	-1.24939	6.74152e-13	12.1712
PF3D7_0211600	UDP-N-acetylglucosamine transferase subunit ALG14, putative	-1.25273	0.000506687	3.29526
PF3D7_0731600	acyl-CoA synthetase	-1.25772	1.56287e-40	39.8061
PF3D7_0932600	apicoplast ribosomal protein S6, putative	-1.25863	0.00666226	2.17638
PF3D7_1024100	conserved Plasmodium protein, unknown function	-1.2591	0.00455239	2.34176
PF3D7_1013500	phosphoinositide-specific phospholipase C	-1.26001	1.03753e-05	4.984
PF3D7_0513300	purine nucleoside phosphorylase	-1.27033	5.33131e-143	142.273
PF3D7_1440500	allantoicase, putative	-1.27577	0.016237	1.78949
PF3D7_1343500	conserved protein, unknown function	-1.2761	1.32638e-06	5.87733
PF3D7_0103200	nucleoside transporter 4	-1.27625	4.05335e-34	33.3922
PF3D7_1478600	EMP1-trafficking protein	-1.27735	0.0399774	1.39819
PF3D7_0220100	DnaJ protein, putative	-1.28152	0.000807839	3.09268
PF3D7_0310400	parasite-infected erythrocyte surface protein	-1.2838	1.03951e-12	11.9832
PF3D7_1104700	DNA-directed RNA polymerase III subunit RPC8, putative	-1.29281	6.16915e-13	12.2098
PF3D7_1338000	LMBR1 domain-containing protein, putative	-1.29488	1.97792e-19	18.7038
PF3D7_1144700	apicoplast import protein Tic20, putative	-1.29495	1.1514e-12	11.9388
PF3D7_1218400	triose or hexose phosphate/phosphate translocator, putative	-1.2976	1.41131e-37	36.8504
PF3D7_0608400	conserved Plasmodium protein, unknown function	-1.29781	4.58076e-07	6.33906
PF3D7_1451300	E3 SUMO-protein ligase NSE2, putative	-1.30057	5.88175e-17	16.2305
PF3D7_0518600	WD repeat-containing protein 26, putative	-1.30209	2.91493e-18	17.5354
PF3D7_0702900	centrin, putative	-1.30472	0.00285007	2.54514
PF3D7_1242900	mitochondrial import inner membrane translocase subunit TIM13, putative	-1.30537	9.64482e-05	4.01571
PF3D7_1116300	peptidyl-prolyl cis-trans isomerase	-1.30798	5.75326e-07	6.24009
PF3D7_1362000	cytochrome c oxidase subunit ApiCOX24, putative	-1.30804	0.000303299	3.51813
PF3D7_1456000	AP2 domain transcription factor, putative	-1.31116	5.02898e-21	20.2985
PF3D7_0825300	SAYSvFN domain-containing protein, putative	-1.31121	0.00185128	2.73253
PF3D7_1345300	conserved Plasmodium protein, unknown function	-1.313	8.66915e-05	4.06202
PF3D7_0927000	HSP90 co-chaperone p23	-1.31327	1.30321e-05	4.88499
PF3D7_0618900	phosphatidylinositol N-acetylglucosaminyltransferase subunit GPI1	-1.31616	7.84199e-15	14.1056
PF3D7_1319000	conserved Plasmodium protein, unknown function	-1.31884	0.0378862	1.42152
PF3D7_1250200	CSC1-like protein, putative	-1.32068	4.00026e-08	7.39791
PF3D7_0924000	patatin-like phospholipase, putative	-1.32106	0.048048	1.31832
PF3D7_0510100	KH domain-containing protein, putative	-1.32403	2.69669e-10	9.56917
PF3D7_0806100	conserved Plasmodium protein, unknown function	-1.32697	1.9601e-05	4.70772
PF3D7_0604700	glyoxalase I-like protein GILP	-1.32947	1.59109e-11	10.7983
PF3D7_0716200	PDCD2 domain-containing protein, putative	-1.3299	1.30492e-12	11.8844
PF3D7_0110200	FAD-linked sulfhydryl oxidase ERV1, putative	-1.3316	0.0164263	1.78446
PF3D7_0205100	conserved Plasmodium protein, unknown function	-1.33331	0.0119848	1.92137
PF3D7_0218500	small nuclear ribonucleoprotein Sm D2, putative	-1.33714	1.18253e-14	13.9272
PF3D7_0320700	signal peptidase complex subunit 2	-1.33882	3.08835e-54	53.5103
PF3D7_0218100	conserved protein, unknown function	-1.34032	4.03388e-05	4.39428
PF3D7_1128200	multiprotein-bridging factor 1, putative	-1.34321	5.42822e-06	5.26534
PF3D7_1366500	nucleoside diphosphate kinase	-1.34374	7.80031e-30	29.1079
PF3D7_0805000	alpha/beta hydrolase, putative	-1.3485	2.59428e-09	8.58598
PF3D7_1372200	histidine-rich protein III	-1.35569	2.02007e-44	43.6946
PF3D7_0319100	E3 ubiquitin-protein ligase RBX1, putative	-1.35838	8.55088e-13	12.068
PF3D7_0817700	rhoptry neck protein 5	-1.36487	4.34261e-47	46.3622
PF3D7_1203900	ubiquitin-conjugating enzyme E2	-1.36613	7.76529e-25	24.1098
PF3D7_0513500	mitochondrial import inner membrane translocase subunit TIM16, putative	-1.37322	0.00377159	2.42348
PF3D7_MIT01400	cytochrome c oxidase subunit 3	-1.3737	1.28571e-179	178.891
PF3D7_0519100	50S ribosomal protein L14, mitochondrial, putative	-1.37381	0.000277235	3.55715
PF3D7_1464400	zinc finger protein, putative	-1.37475	9.08286e-13	12.0418
PF3D7_1107000	U6 snRNA-associated Sm-like protein LSm4, putative	-1.37614	3.31401e-22	21.4796
PF3D7_0916300	conserved Plasmodium protein, unknown function	-1.37769	7.13948e-06	5.14633
PF3D7_0210300	monocarboxylate transporter, putative	-1.37909	7.0802e-20	19.15
PF3D7_1314500	transmembrane emp24 domain-containing protein, putative	-1.38021	1.66981e-11	10.7773
PF3D7_0203600	conserved Plasmodium protein, unknown function	-1.3882	0.0403179	1.3945
PF3D7_1426900	cytochrome b-c1 complex subunit 6, putative	-1.3882	3.64183e-06	5.43868
PF3D7_1116500	folate transporter 2	-1.39142	1.73873e-09	8.75977
PF3D7_0612500	conserved Plasmodium protein, unknown function	-1.39463	0.0431876	1.36464
PF3D7_0809250	conserved Plasmodium protein, unknown function	-1.39954	5.67004e-06	5.24641
PF3D7_1360200	ER membrane protein complex subunit 3, putative	-1.40035	1.55681e-08	7.80776
PF3D7_1422000	cytochrome c oxidase assembly protein COX14, putative	-1.4078	1.02721e-06	5.98834
PF3D7_MIT03400	ribosomal RNA fragment RNA11	-1.41683	1.50906e-35	34.8213
PF3D7_1321200	conserved protein, unknown function	-1.41724	0.000354965	3.44981
PF3D7_MIT03100	ribosomal RNA fragment RNA13	-1.42669	3.05371e-21	20.5152
PF3D7_MIT02600	ribosomal RNA fragment RNA4	-1.42728	1.26527e-29	28.8978
PF3D7_1222300	endoplasmin, putative	-1.43388	1.68846e-66	65.7725
PF3D7_0817900	high mobility group protein B2	-1.4385	1.78047e-51	50.7495
PF3D7_1209200	U6 snRNA-associated Sm-like protein LSm7, putative	-1.44201	5.93968e-07	6.22624
PF3D7_1235100	conserved protein, unknown function	-1.44268	0.00394425	2.40404
PF3D7_0932500	palmitoyltransferase DHHC6, putative	-1.44308	8.0275e-07	6.09542
PF3D7_1365100	ribosomal protein S17, mitochondrial	-1.44463	0.0137029	1.86319
PF3D7_0904700	bacterial histone-like protein	-1.449	0.00317376	2.49843
PF3D7_0825200	translation initiation factor IF-3	-1.44904	2.97359e-10	9.52672
PF3D7_1322900	conserved protein, unknown function	-1.45506	6.39959e-10	9.19385
PF3D7_0216500	conserved Plasmodium protein, unknown function	-1.45879	0.00513696	2.28929
PF3D7_1006100	CCR4-NOT transcription complex subunit 5, putative	-1.46307	4.18441e-06	5.37837
PF3D7_1207200	conserved Plasmodium protein, unknown function	-1.46517	0.029846	1.52511
PF3D7_0720500	conserved Plasmodium protein, unknown function	-1.46942	0.000235369	3.62825
PF3D7_MIT01500	large subunit ribosomal RNA fragment F	-1.47201	2.25258e-50	49.6473
PF3D7_1105200	WD repeat-containing protein WRAP73, putative	-1.47424	2.2244e-06	5.65279
PF3D7_1303200	SNARE protein, putative	-1.47637	0.00019931	3.70047
PF3D7_0906100	vacuolar protein sorting-associated protein 46, putative	-1.47835	5.09272e-12	11.2931
PF3D7_0613800	AP2 domain transcription factor, putative	-1.48266	7.97757e-21	20.0981
PF3D7_0107400	ATP synthase-associated protein, putative	-1.48282	4.61239e-07	6.33607
PF3D7_1145600	TMEM65 domain-containing protein, putative	-1.48295	0.000179982	3.74477
PF3D7_1339800	mitotic-spindle organizing protein 1, putative	-1.48491	3.44211e-05	4.46317
PF3D7_0723800	conserved Plasmodium protein, unknown function	-1.48618	5.18996e-14	13.2848
PF3D7_0903300	conserved protein, unknown function	-1.49709	3.32932e-20	19.4776
PF3D7_0320000	protein phosphatase inhibitor 2	-1.49859	3.3632e-23	22.4732
PF3D7_1333100	conserved Plasmodium protein, unknown function	-1.50358	0.0148552	1.82812
PF3D7_0313600	conserved Plasmodium protein, unknown function	-1.50421	1.65154e-09	8.78211
PF3D7_0219400	ribosome associated membrane protein RAMP4, putative	-1.50998	5.9099e-34	33.2284
PF3D7_1239600	hydroxyethylthiazole kinase	-1.51236	7.59758e-10	9.11932
PF3D7_1315600	CDP-diacylglycerol--inositol 3-phosphatidyltransferase	-1.54123	5.72414e-12	11.2423
PF3D7_1449100	CLASP domain-containing protein, putative	-1.54177	2.53839e-16	15.5954
PF3D7_1414000	26S proteasome regulatory subunit RPN13, putative	-1.54456	1.10016e-36	35.9585
PF3D7_1402800	conserved Plasmodium protein, unknown function	-1.54644	0.000420563	3.37617
PF3D7_0207000	merozoite surface protein 4	-1.54963	6.1333e-83	82.2123
PF3D7_1011200	BET1-like protein, putative	-1.54986	6.12235e-10	9.21308
PF3D7_0220600	Plasmodium exported protein (hyp9), unknown function	-1.54993	2.49962e-08	7.60213
PF3D7_1031700	protein phosphatase inhibitor 3	-1.55142	1.14361e-12	11.9417
PF3D7_1114200	GTPase-activating protein, putative	-1.5555	5.11519e-12	11.2911
PF3D7_1462800	glyceraldehyde-3-phosphate dehydrogenase	-1.55967	4.33999e-283	282.363
PF3D7_1010700	dolichyl-phosphate-mannose--protein mannosyltransferase, putative	-1.56209	1.17366e-24	23.9305
PF3D7_1403700	translocation associated membrane protein, putative	-1.57946	0.000170917	3.76721
PF3D7_0526500	conserved Plasmodium protein, unknown function	-1.58029	1.2806e-05	4.89259
PF3D7_0802100	AP2 domain transcription factor, putative	-1.58157	6.92518e-07	6.15957
PF3D7_1361600	Fe-S assembly protein IscX, putative	-1.58707	0.0024528	2.61034
PF3D7_1319100	ubiquitin carboxyl-terminal hydrolase MINDY, putative	-1.58837	0.0444188	1.35243
PF3D7_0907000	conserved Plasmodium protein, unknown function	-1.60081	5.51205e-07	6.25869
PF3D7_1305600	site-2 protease S2P, putative	-1.60413	3.65808e-10	9.43675
PF3D7_1245300	NEDD8-conjugating enzyme UBC12, putative	-1.60657	5.59865e-17	16.2519
PF3D7_0613400	50S ribosomal protein L18, apicoplast, putative	-1.61316	7.05644e-31	30.1514
PF3D7_0310000	50S ribosomal protein L9, apicoplast, putative	-1.61324	4.71866e-08	7.32618
PF3D7_0516800	AP2 domain transcription factor AP2-O2, putative	-1.62306	6.92815e-24	23.1594
PF3D7_0532400	lysine-rich membrane-associated PHISTb protein	-1.63349	3.76918e-23	22.4238
PF3D7_1467800	conserved Plasmodium protein, unknown function	-1.64093	1.13189e-05	4.94619
PF3D7_1239200	AP2 domain transcription factor, putative	-1.65263	1.60555e-31	30.7944
PF3D7_MIT03300	ribosomal RNA fragment RNA7	-1.65606	1.66234e-90	89.7793
PF3D7_MIT03700	small subunit ribosomal RNA fragment F	-1.65962	5.50285e-52	51.2594
PF3D7_0719100	ATP synthase F0 subunit a-like protein, putative	-1.66412	3.2445e-19	18.4889
PF3D7_0205800	PH domain-containing protein, putative	-1.66908	4.17332e-10	9.37952
PF3D7_1234400	microgamete surface protein MiGS, putative	-1.67048	0.0374355	1.42672
PF3D7_0405800	conserved protein, unknown function	-1.67652	1.07303e-05	4.96939
PF3D7_1210900	GPI mannosyltransferase 1	-1.68371	0.000906203	3.04277
PF3D7_1218700	conserved Plasmodium protein, unknown function	-1.68739	0.0410832	1.38634
PF3D7_1203600	cytochrome c1 heme lyase, putative	-1.68755	0.000393489	3.40507
PF3D7_1322800	mitochondrial respiratory chain complex II subunit, putative	-1.68786	0.00132496	2.8778
PF3D7_1127100	deoxyuridine 5'-triphosphate nucleotidohydrolase	-1.68938	5.73203e-38	37.2417
PF3D7_0607700	conserved Plasmodium protein, unknown function	-1.69273	4.66356e-09	8.33128
PF3D7_1313000	ubiquitin-like protein Nedd8	-1.69366	2.07763e-07	6.68243
PF3D7_0607400	G-protein associated signal transduction protein, putative	-1.69848	1.45358e-24	23.8376
PF3D7_1340700	ras-related protein Rab-11B	-1.70445	6.29585e-25	24.2009
PF3D7_1018500	pre-mRNA-splicing factor RDS3, putative	-1.70504	2.07817e-40	39.6823
PF3D7_MIT01900	ribosomal RNA fragment RNA21	-1.70686	1.36363e-14	13.8653
PF3D7_1325700	conserved Plasmodium protein, unknown function	-1.71218	1.91992e-09	8.71672
PF3D7_1406000	RNA-binding protein 8A, putative	-1.71933	1.1934e-09	8.92322
PF3D7_0305400	conserved protein, unknown function	-1.7228	1.17723e-07	6.92914
PF3D7_1472100	protein transport protein YIP1, putative	-1.72837	4.63613e-21	20.3338
PF3D7_1002900	conserved Plasmodium protein, unknown function	-1.734	2.42038e-25	24.6161
PF3D7_0928000	cytochrome c oxidase subunit 6B, putative	-1.74475	2.54192e-18	17.5948
PF3D7_0710300	conserved protein, unknown function	-1.75349	4.58422e-19	18.3387
PF3D7_0105700	asparagine-rich antigen Pfa35-2	-1.75475	1.02941e-08	7.98741
PF3D7_0825000	conserved Plasmodium protein, unknown function	-1.75508	5.76237e-09	8.2394
PF3D7_1028200	RING zinc finger protein, putative	-1.75784	1.65061e-36	35.7824
PF3D7_0728300	conserved protein, unknown function	-1.77111	4.29666e-07	6.36687
PF3D7_0902000	serine/threonine protein kinase, FIKK family	-1.77822	0.000906203	3.04277
PF3D7_0727400	proteasome subunit alpha type-5, putative	-1.7975	2.25704e-123	122.646
PF3D7_1003100	conserved protein, unknown function	-1.79762	1.52176e-13	12.8177
PF3D7_1448900	mitochondrial respiratory chain complex II subunit, putative	-1.8188	0.00698534	2.15581
PF3D7_MIT03200	large subunit ribosomal RNA fragment A	-1.82064	7.58734e-279	278.12
PF3D7_1362700	conserved Plasmodium protein, unknown function	-1.8237	7.61204e-10	9.1185
PF3D7_1329200	conserved Plasmodium protein, unknown function	-1.82809	0.000877272	3.05687
PF3D7_1356300	ubiquitin-conjugating enzyme E2, putative	-1.8298	3.98811e-31	30.3992
PF3D7_0625500	conserved Plasmodium membrane protein, unknown function	-1.83017	0.000411459	3.38567
PF3D7_1357600	conserved protein, unknown function	-1.83257	0.00135596	2.86775
PF3D7_1444300	1-acyl-sn-glycerol-3-phosphate acyltransferase, putative	-1.83894	4.18299e-81	80.3785
PF3D7_1333400	AMMECR1 domain-containing protein, putative	-1.84127	2.07954e-60	59.682
PF3D7_1033300	conserved protein, unknown function	-1.84515	4.52842e-135	134.344
PF3D7_0812800	conserved protein, unknown function	-1.87653	1.84951e-05	4.73294
PF3D7_1447600	conserved protein, unknown function	-1.88119	0.00118527	2.92618
PF3D7_0716400	transcription initiation factor IIA subunit 1, putative	-1.89853	3.10217e-27	26.5083
PF3D7_0908300	conserved protein, unknown function	-1.90295	2.76338e-60	59.5586
PF3D7_0820600	conserved protein, unknown function	-1.91162	4.99036e-11	10.3019
PF3D7_1028100	protoporphyrinogen oxidase	-1.9146	0.044357	1.35304
PF3D7_1331800	60S ribosomal protein L23, putative	-1.91576	9.80967e-227	226.008
PF3D7_0728400	SDH5 domain-containing protein, putative	-1.94004	3.20597e-14	13.494
PF3D7_1203200	signal recognition particle subunit SRP14	-1.94416	1.01823e-10	9.99215
PF3D7_0112800	Plasmodium exported protein (hyp11), unknown function	-1.9527	0.0245527	1.6099
PF3D7_0624700	N-acetylglucosaminyl-phosphatidylinositol de-N-acetylase, putative	-1.95892	6.77675e-11	10.169
PF3D7_0821400	conserved Plasmodium protein, unknown function	-1.9649	9.653e-19	18.0153
PF3D7_0817800	conserved Plasmodium protein, unknown function	-1.99266	1.23447e-49	48.9085
PF3D7_1022900	CDGSH iron-sulfur domain-containing protein, putative	-2.00375	3.0283e-23	22.5188
PF3D7_1350600	conserved Plasmodium protein, unknown function	-2.00608	0.0117773	1.92895
PF3D7_0611700	60S ribosomal protein L39	-2.02165	1.17462e-86	85.9301
PF3D7_1220200	conserved Plasmodium protein, unknown function, pseudogene	-2.02978	0.000167538	3.77589
PF3D7_0825400	ATP synthase-associated protein, putative	-2.03035	1.52176e-13	12.8177
PF3D7_1353000	tryptophan-rich protein, pseudogene	-2.03261	2.98318e-70	69.5253
PF3D7_0103100	vacuolar protein sorting-associated protein 51, putative	-2.03329	0.000180897	3.74257
PF3D7_0523500	dynein light chain Tctex-type, putative	-2.03431	0.00040008	3.39785
PF3D7_0408700	perforin-like protein 1	-2.03538	0.000547024	3.26199
PF3D7_0109950	mitochondrial respiratory chain complex II subunit, putative	-2.03629	6.17193e-24	23.2096
PF3D7_1214600	adrenodoxin-type ferredoxin, putative	-2.03957	1.40752e-20	19.8515
PF3D7_1139900	ER membrane protein complex subunit 8, putative	-2.06213	0.000859505	3.06575
PF3D7_0627200	myosin light chain, putative	-2.06928	1.49497e-06	5.82537
PF3D7_MIT01800	ribosomal RNA fragment RNA26t	-2.07246	2.527e-79	78.5974
PF3D7_MIT02700	ribosomal RNA fragment RNA5	-2.07974	4.93933e-214	213.306
PF3D7_1321400	palmitoyltransferase DHHC8, putative	-2.09971	9.59643e-10	9.01789
PF3D7_1371300	28S ribosomal RNA	-2.12	0.0318343	1.49711
PF3D7_0629700	SET domain protein, putative	-2.12838	7.73086e-76	75.1118
PF3D7_MIT03000	ribosomal RNA fragment RNA18	-2.1327	3.98879e-91	90.3992
PF3D7_1141600	dolichol-phosphate mannosyltransferase	-2.14009	3.00662e-05	4.52192
PF3D7_1406700	vacuolar protein sorting-associated protein 29	-2.1405	2.28028e-48	47.642
PF3D7_0530300	PhIL1-interacting candidate PIC6	-2.14064	1.20063e-10	9.92059
PF3D7_0523300	cytochrome c oxidase subunit ApiCOX18, putative	-2.14132	9.00896e-12	11.0453
PF3D7_1317200	AP2 domain transcription factor AP2-FG, putative	-2.14839	5.55814e-05	4.25507
PF3D7_1025800	conserved protein, unknown function	-2.14887	1.78191e-09	8.74911
PF3D7_MIT00900	large subunit ribosomal RNA fragment G	-2.15983	6.0517e-305	304.218
PF3D7_0709050	small nucleolar RNA	-2.16071	0.00177704	2.7503
PF3D7_0219200	40S ribosomal protein S30	-2.16355	6.98089e-247	246.156
PF3D7_1222500	diphthine--ammonia ligase, putative	-2.16596	3.57314e-22	21.447
PF3D7_1443300	U6 snRNA-associated Sm-like protein LSm5, putative	-2.17175	1.01301e-51	50.9944
PF3D7_0918500	telomerase RNA	-2.1792	3.01982e-134	133.52
PF3D7_1331600	3-hydroxyacyl-CoA dehydratase DEH	-2.18588	6.93763e-87	86.1588
PF3D7_1038200	conserved Plasmodium protein, unknown function	-2.22946	0.00749358	2.12531
PF3D7_1417900	ATP synthase-associated protein, putative	-2.23332	1.06231e-32	31.9737
PF3D7_0605200	acylphosphatase, putative	-2.24317	9.43668e-51	50.0252
PF3D7_0308800	conserved protein, unknown function	-2.25212	1.35341e-38	37.8686
PF3D7_1236650	conserved Plasmodium protein, unknown function	-2.25266	8.60914e-15	14.065
PF3D7_1032200	conserved Plasmodium protein, unknown function	-2.25653	0.044966	1.34712
PF3D7_1145300	cysteine-rich PDZ-binding protein, putative	-2.29163	1.16066e-36	35.9353
PF3D7_0623300	EGF-like membrane protein, putative	-2.29241	1.0143e-111	110.994
PF3D7_0203400	conserved Plasmodium protein, unknown function	-2.31418	3.45989e-125	124.461
PF3D7_0935300	phosphatidylinositol N-acetylglucosaminyltransferase subunit P, putative	-2.31472	2.93018e-31	30.5331
PF3D7_1222800	conserved Plasmodium protein, unknown function	-2.31766	0.000385992	3.41342
PF3D7_0807200	conserved Plasmodium membrane protein, unknown function	-2.31786	3.68785e-47	46.4332
PF3D7_0111200	conserved protein, unknown function	-2.3264	8.39315e-10	9.07608
PF3D7_0935100	protein kish, putative	-2.32897	5.2621e-10	9.27884
PF3D7_0831800	histidine-rich protein II	-2.33449	0.00215964	2.66562
PF3D7_1204700	conserved protein, unknown function	-2.33724	5.56794e-27	26.2543
PF3D7_1251300	thymidylate kinase	-2.37108	2.57786e-83	82.5887
PF3D7_1028800	conserved protein, unknown function	-2.38034	5.81448e-65	64.2355
PF3D7_1255100	rifin	-2.40685	0.0176344	1.75364
PF3D7_0816800	meiotic recombination protein DMC1, putative	-2.40811	0.00193145	2.71412
PF3D7_1139500	AAA family ATPase, putative	-2.41348	0.00265416	2.57607
PF3D7_1368000	conserved protein, unknown function	-2.42391	2.86759e-06	5.54248
PF3D7_1038500	Plasmodium exported protein, unknown function	-2.42691	0.0102452	1.98948
PF3D7_1118100	AP-1 complex subunit sigma, putative	-2.44851	4.09854e-62	61.3874
PF3D7_MIT03900	ribosomal RNA fragment RNA19	-2.4579	3.46905e-37	36.4598
PF3D7_0418400	conserved Plasmodium protein, unknown function	-2.53712	7.82672e-24	23.1064
PF3D7_1147400	conserved Plasmodium protein, unknown function	-2.54049	1.55761e-43	42.8075
PF3D7_1428500	protein kinase, putative	-2.56	3.09909e-15	14.5088
PF3D7_1239300	conserved Plasmodium protein, unknown function	-2.58234	2.16981e-07	6.66358
PF3D7_0717000	conserved Plasmodium membrane protein, unknown function	-2.59558	3.39033e-126	125.47
PF3D7_0819900	U6 snRNA-associated Sm-like protein LSm3, putative	-2.6018	6.92744e-11	10.1594
PF3D7_0603500	cation/H+ antiporter	-2.60998	1.84778e-39	38.7333
PF3D7_1229700	mitochondrial respiratory chain complex II subunit, putative	-2.66578	0.00230356	2.6376
PF3D7_1027200	ribosomal protein S22, mitochondrial, putative	-2.66624	6.63913e-17	16.1779
PF3D7_MIT03800	ribosomal RNA fragment RNA14	-2.69186	1.48482e-114	113.828
PF3D7_0721900	V-type ATPase V0 subunit e, putative	-2.72269	7.13274e-42	41.1467
PF3D7_1116900	conserved protein, unknown function	-2.739	6.83533e-30	29.1652
PF3D7_0609800	palmitoyltransferase DHHC2, putative	-2.74247	2.2423e-60	59.6493
PF3D7_1131100	serpentine receptor 1, putative	-2.75215	1.2319e-10	9.90942
PF3D7_1409600	histidine phosphatase, putative	-2.75823	0.000208736	3.6804
PF3D7_0422800	serpentine receptor 12, putative	-2.77452	7.33924e-83	82.1343
PF3D7_0905700	autophagy-related protein 3, putative	-2.79035	2.98276e-111	110.525
PF3D7_1117000	MFS domain-containing protein P115, putative	-2.81156	2.28445e-11	10.6412
PF3D7_1012700	NLI interacting factor-like phosphatase, putative	-2.81525	1.44601e-11	10.8398
PF3D7_0808450	protein MPODD, putative	-2.82206	6.56531e-05	4.18275
PF3D7_1221200	conserved Plasmodium protein, unknown function	-2.85364	4.41021e-05	4.35554
PF3D7_1462200	conserved protein, unknown function	-2.9221	2.79145e-11	10.5542
PF3D7_1118000	conserved Plasmodium protein, unknown function	-2.95486	1.08034e-52	51.9664
PF3D7_1360000	ATP synthase-associated protein, putative	-3.02373	1.05636e-14	13.9762
PF3D7_MIT00600	large subunit ribosomal RNA fragment C	-3.028	8.55995e-21	20.0675
PF3D7_0830200	28S ribosomal RNA	-3.09553	0.00116447	2.93387
PF3D7_MIT01700	ribosomal RNA fragment RNA2	-3.13415	3.35881e-45	44.4738
PF3D7_1110000	conserved Plasmodium protein, unknown function	-3.17491	3.76071e-88	87.4247
PF3D7_0104900	RNase MRP	-3.21344	3.7775e-86	85.4228
PF3D7_1148640	28S ribosomal RNA	-3.31608	0.0209258	1.67932
PF3D7_1114100	rhomboid protease ROM1	-3.37627	3.50407e-217	216.455
PF3D7_1216800	tRNA Proline	-3.40785	3.56723e-07	6.44767
PF3D7_1418800	signal recognition particle RNA	-3.41732	0.00416957	2.37991
PF3D7_0312000	conserved protein, unknown function	-3.46178	7.08174e-47	46.1499
PF3D7_0618600	rhomboid protease ROM10	-3.56383	1.14075e-98	97.9428
PF3D7_1447300	ribosomal protein S14, mitochondrial, putative	-3.56769	1.18428e-87	86.9265
PF3D7_1141200	ATP synthase-associated protein, putative	-3.60207	7.24691e-43	42.1398
PF3D7_1233200	conserved Plasmodium protein, unknown function	-3.66649	2.62018e-77	76.5817
PF3D7_0828000	rhomboid protease ROM3	-3.87075	8.15771e-05	4.08843
PF3D7_0612300	transmembrane protein 234, putative	-3.89009	1.23048e-06	5.90993
PF3D7_1026500	conserved Plasmodium protein, unknown function	-3.91837	7.53579e-48	47.1229
PF3D7_1212600	SND2 domain-containing protein, putative	-4.01383	2.65009e-289	288.577
PF3D7_0925600	zinc binding protein (Yippee), putative	-4.15752	2.54728e-16	15.5939
PF3D7_1447500	inner membrane complex protein, putative	-4.38916	0.0430756	1.36577
PF3D7_1424500	small nucleolar RNA snoR27	-4.44879	6.3055e-62	61.2003
PF3D7_0608200	conserved Plasmodium protein, unknown function	-4.54748	0.0460036	1.33721
PF3D7_1244300	ACEA small nucleolar RNA U3	-4.69851	1.37451e-202	201.862
PF3D7_0712400	erythrocyte membrane protein 1, PfEMP1	-4.92058	0.0494424	1.3059
PF3D7_0601500	Plasmodium exported protein (PHISTb), unknown function	-5.47214	0.013795	1.86028
PF3D7_0309100	OMD protein, putative	-5.63999	0.00653544	2.18473
PF3D7_0500200	erythrocyte membrane protein 1 (PfEMP1), pseudogene	-6.01505	0.0251683	1.59915
PF3D7_1137000	U2 spliceosomal RNA	-6.28895	7.28029e-54	53.1379
PF3D7_1424200	small nucleolar RNA snoR25	-6.38437	0.0115784	1.93635
PF3D7_0701100	rifin	-6.44909	0.00739659	2.13097
PF3D7_0730700	tRNA Threonine	-6.69771	0.048046	1.31834
PF3D7_0601300	exported protein family 1	-6.70063	0.0494424	1.3059
PF3D7_0201400	Plasmodium exported protein (hyp10), unknown function	-6.70063	0.0494424	1.3059
PF3D7_1418600	5S ribosomal RNA	-6.82576	0.0376722	1.42398
PF3D7_0621600	tRNA Serine	-6.98924	0.0244022	1.61257
PF3D7_1000600	rifin	-7.08726	0.0214263	1.66905
PF3D7_0700200	rifin	-7.09839	0.0188036	1.72576
PF3D7_1038600	Plasmodium exported protein, unknown function	-7.10061	0.0200999	1.69681
PF3D7_0730600	tRNA Valine	-7.15038	0.0184197	1.73472
PF3D7_1337600	tRNA Serine	-7.27585	0.0117983	1.92818
PF3D7_1373300	rifin	-7.32065	0.00978516	2.00943
PF3D7_0203500	tRNA Glutamine	-7.36102	0.00902746	2.04443
PF3D7_0101900	rifin	-7.40746	0.00727529	2.13815
PF3D7_0800650	H/ACA snoRNA	-7.41402	0.00928703	2.03212
PF3D7_0221100	Plasmodium exported protein, unknown function, pseudogene	-7.44493	0.00641916	2.19252
PF3D7_0714800	tRNA Leucine	-7.62713	0.00343026	2.46467
PF3D7_1253200	hypothetical protein	-7.62918	0.00336942	2.47244
PF3D7_1000200	rifin	-7.79482	0.00195406	2.70906
PF3D7_MIT04200	ribosomal RNA fragment RNA8	-7.82132	0.00159798	2.79643
PF3D7_0502300	conserved Plasmodium protein, unknown function	-7.82982	0.00269657	2.56919
PF3D7_0312700	tRNA Isoleucine	-7.99482	0.000860347	3.06533
PF3D7_0632700	rifin	-8.16657	0.000370871	3.43078
PF3D7_0400600	erythrocyte membrane protein 1 (PfEMP1), exon 1, pseudogene	-8.19159	0.000333377	3.47706
PF3D7_0906800	conserved Plasmodium protein, unknown function	-8.49542	0.000158896	3.79889
PF3D7_1109700	small nucleolar RNA snoR11	-8.57952	5.72765e-05	4.24202
PF3D7_1219200	rifin, pseudogene	-8.67348	4.74451e-05	4.32381
PF3D7_0626840	small nucleolar RNA snoR35	-9.16251	2.86275e-06	5.54322
PF3D7_1141900	inner membrane complex protein 1b, putative	-9.37614	5.54224e-07	6.25631
PF3D7_1233050	dolichyl-diphosphooligosaccharide--protein glycosyltransferase subunit OST4, putative	-9.41204	6.38231e-07	6.19502
PF3D7_0312600	tRNA Valine	-12.2595	3.7736e-15	14.4232
PF3D7_1446000	U5 spliceosomal RNA	-12.9946	1.95252e-17	16.7094

## Sheet: MRPL23_day2off
gene_id	Product Description	log2foldchange	padjust	log10 p-adj
PF3D7_1404300	secreted ookinete adhesive protein, putative	8.4691	3.32823e-07	6.47779
PF3D7_1010500	ankyrin-repeat protein, putative	8.30258	1.09162e-07	6.96193
PF3D7_0314800	conserved Plasmodium protein, unknown function	8.03994	6.25676e-13	12.2037
PF3D7_0929500	CH domain-containing protein, putative	7.02065	0.000282323	3.54925
PF3D7_0723100	protein CPH1, putative	6.83131	0.00060686	3.21691
PF3D7_1249200	conserved Plasmodium protein, unknown function	6.81427	0.000863896	3.06354
PF3D7_1019200	conserved Plasmodium protein, unknown function	6.69518	0.00123818	2.90722
PF3D7_1480000	rifin	6.67774	0.00340044	2.46846
PF3D7_0522600	magnesium transporter NIPA, putative	6.67662	3.01038e-06	5.52138
PF3D7_0504500	MOLO1 domain-containing protein, putative	6.46795	0.000163189	3.78731
PF3D7_0418800	MOLO1 domain-containing protein, putative	6.16347	0.00621846	2.20632
PF3D7_1141900	inner membrane complex protein 1b, putative	6.15234	1.47342e-09	8.83167
PF3D7_0722900	conserved protein, unknown function	6.0299	0.000211149	3.67541
PF3D7_1371200	5.8S ribosomal RNA	6.01997	0.0104951	1.97901
PF3D7_1335500	DNA replication complex GINS protein, putative	5.94025	0.0013059	2.88409
PF3D7_0502500	conserved Plasmodium protein, unknown function	5.85106	0.0153901	1.81276
PF3D7_0704500	serine/threonine protein kinase, putative	5.84651	3.49686e-113	112.456
PF3D7_0909200	GDP-fucose protein O-fucosyltransferase 2	5.82135	8.68867e-06	5.06105
PF3D7_0607700	conserved Plasmodium protein, unknown function	5.72953	3.90016e-123	122.409
PF3D7_1026500	conserved Plasmodium protein, unknown function	5.72113	1.95143e-52	51.7096
PF3D7_0322200	conserved protein, unknown function	5.66443	8.6924e-12	11.0609
PF3D7_0604100	AP2 domain transcription factor	5.56145	3.4878e-83	82.4574
PF3D7_0917300	conserved protein, unknown function	5.52168	1.49821e-34	33.8244
PF3D7_0805800	conserved Plasmodium protein, unknown function	5.52118	0.00456709	2.34036
PF3D7_1307900	tripartite motif protein, putative	5.47943	2.49529e-11	10.6029
PF3D7_0209600	transporter, putative	5.46004	9.00377e-119	118.046
PF3D7_1430800	PhIL1 interacting protein PIP3	5.40842	9.00135e-05	4.04569
PF3D7_0624800	conserved Plasmodium protein, unknown function	5.40181	4.82149e-08	7.31682
PF3D7_0308100	zinc finger protein, putative	5.39609	4.29207e-128	127.367
PF3D7_1312450	apical ring associated protein 1, putative	5.24959	0.000224713	3.64837
PF3D7_1235200	V-type K+-independent H+-translocating inorganic pyrophosphatase	5.22142	5.67142e-21	20.2463
PF3D7_0508100	SET domain protein, putative	5.16967	2.96415e-271	270.528
PF3D7_1141800	EELM2 domain-containing protein, putative	5.14616	1.52008e-19	18.8181
PF3D7_0207800	serine repeat antigen 3	5.13978	1.07967e-207	206.967
PF3D7_0905500	conserved protein, unknown function	5.13744	9.39823e-59	58.027
PF3D7_1412000	p1/s1 nuclease, putative	5.0811	4.47352e-11	10.3494
PF3D7_0421700	conserved Plasmodium protein, unknown function	5.04807	0.0186249	1.72991
PF3D7_1449200	conserved Plasmodium protein, unknown function	4.99082	2.26676e-64	63.6446
PF3D7_0806300	ferlin-like protein, putative	4.98063	2.46257e-107	106.609
PF3D7_0916300	conserved Plasmodium protein, unknown function	4.9757	3.10336e-30	29.5082
PF3D7_1010400	MORN repeat protein, putative	4.9344	4.96145e-32	31.3044
PF3D7_1452000	rhoptry neck protein 2	4.91987	1.59459e-75	74.7974
PF3D7_1035100	probable protein, unknown function	4.91749	1.03938e-56	55.9832
PF3D7_0625100	sphingomyelin synthase 2, putative	4.90529	4.62936e-06	5.33448
PF3D7_0216800	TMEM121 domain-containing protein, putative	4.90204	3.64133e-08	7.43874
PF3D7_1029900	ORC3 domain-containing protein, putative	4.85113	3.03673e-225	224.518
PF3D7_1129300	conserved Plasmodium protein, unknown function	4.81267	2.03829e-60	59.6907
PF3D7_1440400	zinc finger protein, putative	4.80042	4.66637e-06	5.33102
PF3D7_1035600	merozoite surface protein	4.74351	2.95311e-32	31.5297
PF3D7_1451600	LCCL domain-containing protein	4.71929	0.00267044	2.57342
PF3D7_1009700	tubulin--tyrosine ligase, putative	4.71702	4.05891e-104	103.392
PF3D7_1121400	WD repeat-containing protein, putative	4.67733	1.55427e-09	8.80847
PF3D7_1228600	merozoite surface protein 9	4.65165	6.99212e-203	202.155
PF3D7_1334900	MSP7-like protein, fragment, pseudogene	4.65038	5.68181e-17	16.2455
PF3D7_0814400	phospholipase DDHD1, putative	4.62065	3.56315e-38	37.4482
PF3D7_1122700	conserved Plasmodium protein, unknown function	4.60932	2.57915e-62	61.5885
PF3D7_1133300	LEM3/CDC50 family protein, putative	4.58012	4.84419e-14	13.3148
PF3D7_1143200	DnaJ protein, putative	4.57709	4.17083e-106	105.38
PF3D7_0501500	rhoptry-associated protein 3	4.55869	3.30761e-283	282.48
PF3D7_0909100	conserved Plasmodium membrane protein, unknown function	4.50015	1.70264e-14	13.7689
PF3D7_1227300	conserved Plasmodium protein, unknown function	4.4578	0.000605077	3.21819
PF3D7_1306000	conserved Plasmodium protein, unknown function	4.45533	1.13472e-43	42.9451
PF3D7_1019100	conserved Plasmodium protein, unknown function	4.44755	4.20832e-73	72.3759
PF3D7_0909500	subpellicular microtubule protein 1, putative	4.40995	2.48823e-26	25.6041
PF3D7_1432200	conserved Plasmodium protein, unknown function	4.40275	1.55566e-59	58.8081
PF3D7_1431400	surface-related antigen SRA	4.39924	1.2223e-13	12.9128
PF3D7_1145200	serine/threonine protein kinase, putative	4.39168	2.023e-192	191.694
PF3D7_1121300	tyrosine kinase-like protein	4.35725	1.38205e-107	106.859
PF3D7_0723200	conserved Plasmodium protein, unknown function	4.35084	0.0100878	1.9962
PF3D7_1444200	calmodulin-like protein	4.33249	1.21831e-09	8.91424
PF3D7_1238000	COPI associated protein, putative	4.32247	4.58991e-24	23.3382
PF3D7_0806200	Dpy-19-like C-mannosyltransferase	4.26745	4.9012e-108	107.31
PF3D7_1022700	phospholipid scramblase, putative	4.26523	0.000479673	3.31905
PF3D7_1140400	conserved Plasmodium protein, unknown function	4.24785	3.85782e-116	115.414
PF3D7_1115100	conserved protein, unknown function	4.23789	6.4823e-299	298.188
PF3D7_0506900	rhomboid protease ROM4	4.23402	8.74555e-177	176.058
PF3D7_1337700	phosphoinositide-binding protein PH2	4.22678	6.80712e-29	28.167
PF3D7_1138000	conserved Plasmodium protein, unknown function	4.22159	3.02483e-49	48.5193
PF3D7_0814600	PIMMS22 protein, putative	4.20456	1.14393e-12	11.9416
PF3D7_1250400	conserved Plasmodium protein, unknown function	4.19572	8.84712e-27	26.0532
PF3D7_0207900	serine repeat antigen 2	4.17232	7.75525e-119	118.11
PF3D7_1121900	serine/threonine protein kinase, putative	4.16174	3.36629e-31	30.4728
PF3D7_0827400	conserved protein, unknown function	4.14205	0.000737034	3.13251
PF3D7_1313500	conserved Plasmodium membrane protein, unknown function	4.12084	1.96632e-19	18.7063
PF3D7_1322600	conserved Plasmodium protein, unknown function	4.09498	6.37196e-18	17.1957
PF3D7_1252100	rhoptry neck protein 3	4.09068	2.46756e-69	68.6077
PF3D7_1476300	Plasmodium exported protein (PHISTb), unknown function	4.06902	3.09128e-76	75.5099
PF3D7_0205200	MORN repeat protein, putative	4.06894	1.63785e-05	4.78573
PF3D7_0917200	conserved protein, unknown function	4.0483	1.0174e-09	8.99251
PF3D7_0321100	conserved Plasmodium protein, unknown function	4.04245	5.48952e-59	58.2605
PF3D7_1114900	filamin domain-containing protein, putative	4.04142	3.62268e-56	55.441
PF3D7_1227000	conserved Plasmodium protein, unknown function	4.02403	0.000406401	3.39105
PF3D7_0208000	serine repeat antigen 1	4.01895	1.88585e-216	215.724
PF3D7_1335000	MSP7-like protein	3.9991	9.48228e-07	6.02309
PF3D7_1220300	cell cycle associated protein, putative	3.99001	1.38989e-39	38.857
PF3D7_1033900	ubiquitin-conjugating enzyme E2, putative	3.97241	8.34634e-152	151.079
PF3D7_1313600	Clu domain-containing protein, putative	3.96828	1.12101e-16	15.9504
PF3D7_0630800	TPH domain-containing protein, putative	3.95526	5.3508e-26	25.2716
PF3D7_0613800	AP2 domain transcription factor, putative	3.94576	7.37097e-50	49.1325
PF3D7_0508000	6-cysteine protein	3.94526	1.03985e-237	236.983
PF3D7_0611600	basal complex transmembrane protein 1	3.94158	8.26036e-82	81.083
PF3D7_0609800	palmitoyltransferase DHHC2, putative	3.93373	7.86911e-17	16.1041
PF3D7_0302200	cytoadherence linked asexual protein 3.2	3.91858	2.39856e-165	164.62
PF3D7_1025900	conserved protein, unknown function	3.91339	3.77299e-223	222.423
PF3D7_0404700	dipeptidyl aminopeptidase 3	3.9116	3.21426e-94	93.4929
PF3D7_0409900	actin-like protein, putative	3.90461	1.23163e-21	20.9095
PF3D7_0934800	cAMP-dependent protein kinase catalytic subunit	3.90097	7.90077e-264	263.102
PF3D7_0321400	pseudo protein kinase 1, putative	3.89831	1.69364e-28	27.7712
PF3D7_0528400	palmitoyltransferase DHHC7	3.89445	9.17228e-61	60.0375
PF3D7_0622100	conserved Plasmodium protein, unknown function	3.88551	4.55053e-13	12.3419
PF3D7_0508900	protein AAP6	3.86071	3.34209e-243	242.476
PF3D7_0407800	protein CINCH	3.83862	1.16695e-231	230.933
PF3D7_0704100	basal complex transmembrane protein 2	3.83282	2.28288e-146	145.642
PF3D7_1367200	CLAMP domain-containing protein, putative	3.81714	0.00582776	2.2345
PF3D7_0404900	6-cysteine protein P41	3.81102	7.21188e-189	188.142
PF3D7_0419400	conserved Plasmodium protein, unknown function	3.80457	7.15885e-43	42.1452
PF3D7_1453100	dynactin subunit 4, putative	3.80189	1.24533e-15	14.9047
PF3D7_0106200	EF hand domain-containing protein, putative	3.8	1.9723e-13	12.705
PF3D7_1005200	conserved Plasmodium protein, unknown function	3.78894	0.00676374	2.16981
PF3D7_0410500	conserved Plasmodium protein, unknown function	3.78267	1.08545e-06	5.96439
PF3D7_0828900	conserved protein, unknown function	3.78138	1.96225e-69	68.7072
PF3D7_0531100	conserved Plasmodium protein, unknown function	3.77997	7.52476e-43	42.1235
PF3D7_1128900	conserved protein, unknown function	3.77482	4.65753e-95	94.3318
PF3D7_1217600	anaphase-promoting complex subunit 10, putative	3.77294	0.000104204	3.98211
PF3D7_0717000	conserved Plasmodium membrane protein, unknown function	3.77163	2.11543e-260	259.675
PF3D7_1020300	cytoplasmic dynein intermediate chain, putative	3.75491	2.38147e-15	14.6232
PF3D7_1367900	conserved Plasmodium protein, unknown function	3.74673	5.06955e-05	4.29503
PF3D7_0715100	C-Myc-binding protein, putative	3.73019	0.00139197	2.85637
PF3D7_1223000	conserved Plasmodium protein, unknown function	3.72354	0.00462567	2.33483
PF3D7_1323700	glideosome associated protein with multiple membrane spans 1	3.70381	2.25601e-231	230.647
PF3D7_0504600	2-oxoisovalerate dehydrogenase subunit beta, mitochondrial, putative	3.69267	9.48232e-78	77.0231
PF3D7_0924600	conserved Plasmodium protein, unknown function	3.69191	5.02433e-58	57.2989
PF3D7_1235000	PIH1 domain-containing protein, putative	3.69104	5.6075e-06	5.25123
PF3D7_0423400	apical asparagine-rich protein AARP	3.68731	5.15028e-44	43.2882
PF3D7_1114800	glycerol-3-phosphate dehydrogenase, putative	3.68585	0.00643963	2.19114
PF3D7_1359800	ADP-ribosylation factor, putative	3.67946	4.49727e-06	5.34705
PF3D7_1341800	inner membrane complex protein 1k, putative	3.67239	1.58775e-18	17.7992
PF3D7_1410800	ankyrin-repeat protein, putative	3.66148	2.40238e-36	35.6194
PF3D7_1140600	conserved Plasmodium protein, unknown function	3.64754	9.4181e-25	24.026
PF3D7_0103800	actin-related protein ARP1, putative	3.63266	1.5826e-41	40.8006
PF3D7_0613300	rhoptry protein ROP14	3.6321	1.04441e-66	65.9811
PF3D7_1449600	conserved protein, unknown function	3.62888	8.28307e-12	11.0818
PF3D7_0903300	conserved protein, unknown function	3.61995	1.76974e-238	237.752
PF3D7_1138400	guanylyl cyclase alpha	3.61195	7.12727e-11	10.1471
PF3D7_0105400	conserved Plasmodium protein, unknown function	3.60605	3.70754e-32	31.4309
PF3D7_0530900	formin 1	3.59247	1.05061e-26	25.9786
PF3D7_1142900	conserved Plasmodium protein, unknown function	3.58897	5.64321e-09	8.24847
PF3D7_1229300	PhIL1-interacting candidate PIC1	3.58842	6.31306e-23	22.1998
PF3D7_0612700	6-cysteine protein P12	3.57471	2.56206e-112	111.591
PF3D7_1447600	conserved protein, unknown function	3.56894	5.19292e-07	6.28459
PF3D7_0803200	filament assembling protein, putative	3.55359	1.98133e-70	69.703
PF3D7_0919900	regulator of chromosome condensation-PP1-interacting protein	3.5508	2.85238e-180	179.545
PF3D7_1343800	conserved Plasmodium protein, unknown function	3.54709	7.25073e-76	75.1396
PF3D7_1235100	conserved protein, unknown function	3.53683	1.10185e-21	20.9579
PF3D7_1439500	oocyst rupture protein 2, putative	3.53458	3.23984e-10	9.48948
PF3D7_1417300	cysteine protease ATG4, putative	3.53134	2.65613e-26	25.5757
PF3D7_1019300	zinc finger protein, putative	3.5239	1.03103e-88	87.9867
PF3D7_0207400	serine repeat antigen 7	3.51977	5.46625e-189	188.262
PF3D7_0812300	sporozoite surface protein 3, putative	3.51927	1.90098e-05	4.72102
PF3D7_0220800	cytoadherence linked asexual protein 2	3.50931	3.99165e-152	151.399
PF3D7_1335100	merozoite surface protein 7	3.49923	6.10833e-263	262.214
PF3D7_0104100	protein E140, putative	3.49786	2.50508e-33	32.6012
PF3D7_1003000	guanylate cyclase organizer UGO, putative	3.49739	4.48725e-53	52.348
PF3D7_0926600	conserved Plasmodium membrane protein, unknown function	3.49668	2.51039e-11	10.6003
PF3D7_0831600	cytoadherence linked asexual protein 8	3.49543	4.72244e-26	25.3258
PF3D7_0303400	palmitoyltransferase DHHC1	3.48883	2.29148e-69	68.6399
PF3D7_1112900	conserved protein, unknown function	3.4843	7.15545e-07	6.14536
PF3D7_0423300	conserved Plasmodium protein, unknown function	3.4838	2.92848e-41	40.5334
PF3D7_1213400	kelch domain-containing protein, putative	3.47686	3.94037e-07	6.40446
PF3D7_0516800	AP2 domain transcription factor AP2-O2, putative	3.46309	5.19411e-113	112.284
PF3D7_1018200	serine/threonine protein phosphatase 8, putative	3.46118	2.40563e-83	82.6188
PF3D7_0722200	rhoptry-associated leucine zipper-like protein 1	3.45053	4.86199e-151	150.313
PF3D7_0812900	conserved Plasmodium protein, unknown function	3.44336	3.09411e-11	10.5095
PF3D7_0218100	conserved protein, unknown function	3.44231	1.07288e-37	36.9694
PF3D7_0811700	conserved Plasmodium protein, unknown function	3.44141	5.21519e-06	5.28273
PF3D7_1216500	male development gene 1	3.43958	7.83939e-38	37.1057
PF3D7_1247700	conserved Plasmodium protein, unknown function	3.4362	3.41554e-05	4.46654
PF3D7_0302500	cytoadherence linked asexual protein 3.1	3.43353	7.78914e-43	42.1085
PF3D7_0211500	GAF domain-related protein, putative	3.42724	2.40953e-23	22.6181
PF3D7_1426500	ABC transporter G family member 2	3.40528	4.22267e-06	5.37441
PF3D7_1033800	plasmepsin VII	3.40518	4.57329e-07	6.33977
PF3D7_0310100	calcium-dependent protein kinase 3	3.40166	1.46679e-10	9.83363
PF3D7_0517900	zinc finger protein, putative	3.38276	1.15655e-31	30.9368
PF3D7_1224100	conserved protein, unknown function	3.38221	2.31265e-179	178.636
PF3D7_0914400	protein KIC3	3.37704	0.00143083	2.84441
PF3D7_1371300	28S ribosomal RNA	3.36739	0.00041251	3.38457
PF3D7_1206000	shewanella-like protein phosphatase 2	3.36274	4.25822e-50	49.3708
PF3D7_1113000	conserved Plasmodium protein, unknown function	3.35456	6.20271e-25	24.2074
PF3D7_1025400	conserved Plasmodium membrane protein, unknown function	3.34676	4.09703e-31	30.3875
PF3D7_0705100	conserved Plasmodium protein, unknown function	3.33136	2.60284e-15	14.5846
PF3D7_1133000	conserved Plasmodium protein, unknown function	3.32207	0.000152649	3.81631
PF3D7_1463900	rhoptry neck protein 11, putative	3.31796	5.43603e-52	51.2647
PF3D7_1404200	conserved Plasmodium protein, unknown function	3.30361	0.00257553	2.58913
PF3D7_1445800	conserved Plasmodium membrane protein, unknown function	3.29224	6.9507e-16	15.158
PF3D7_0214900	rhoptry neck protein 6	3.28575	4.61687e-103	102.336
PF3D7_1440900	conserved Plasmodium protein, unknown function	3.26748	3.00903e-06	5.52157
PF3D7_1247800	dipeptidyl aminopeptidase 2	3.26094	1.48508e-21	20.8283
PF3D7_1334600	MSP7-like protein	3.25566	2.8184e-47	46.55
PF3D7_1327500	conserved protein, unknown function	3.25565	3.87635e-07	6.41158
PF3D7_0828600	folate transporter 1	3.2326	1.52682e-32	31.8162
PF3D7_0620400	merozoite surface protein 10	3.22615	3.36521e-08	7.47299
PF3D7_0614100	filamin domain-containing protein, putative	3.21423	7.04602e-24	23.1521
PF3D7_1310200	conserved Plasmodium protein, unknown function	3.20869	4.66804e-12	11.3309
PF3D7_1030800	calmodulin, putative	3.19711	1.77973e-19	18.7496
PF3D7_0115100	Plasmodium exported protein (PHISTa), unknown function	3.19601	0.0473102	1.32504
PF3D7_0609500	conserved Plasmodium protein, unknown function	3.19292	1.5984e-10	9.79632
PF3D7_0802100	AP2 domain transcription factor, putative	3.19196	2.92406e-48	47.534
PF3D7_0419700	apical merozoite protein	3.18822	1.90352e-25	24.7204
PF3D7_0318500	conserved Plasmodium protein, unknown function	3.1598	6.16978e-35	34.2097
PF3D7_1431900	inner membrane complex suture component, putative	3.15908	2.91408e-38	37.5355
PF3D7_0211600	UDP-N-acetylglucosamine transferase subunit ALG14, putative	3.15048	6.7993e-16	15.1675
PF3D7_0628100	HECT domain-containing protein 1, putative	3.14564	2.21037e-61	60.6555
PF3D7_0417600	conserved Plasmodium protein, unknown function	3.1434	7.75239e-25	24.1106
PF3D7_0900300	rifin	3.12576	0.0401086	1.39676
PF3D7_0318400	coiled-coil domain-containing protein CCDC148/CCDC112, putative	3.1253	6.93822e-07	6.15875
PF3D7_1358600	zinc finger protein, putative	3.12445	6.82205e-08	7.16609
PF3D7_1321500	3',5'-cyclic nucleotide phosphodiesterase beta	3.12129	1.97236e-100	99.705
PF3D7_1206400	thiosulfate sulfurtransferase, putative	3.10798	0.0407601	1.38976
PF3D7_1035700	duffy binding-like merozoite surface protein	3.09781	4.37779e-75	74.3587
PF3D7_1116000	rhoptry neck protein 4	3.08862	5.14443e-84	83.2887
PF3D7_0802600	adenylyl cyclase beta	3.08355	2.98367e-84	83.5252
PF3D7_0530800	CPW-WPC family protein	3.08263	1.84986e-100	99.7329
PF3D7_0522400	conserved Plasmodium protein, unknown function	3.08208	4.06855e-64	63.3906
PF3D7_1236500	conserved Plasmodium protein, unknown function	3.04476	0.0252009	1.59858
PF3D7_1137800	sporozoite surface protein essential for liver stage development, putative	3.04265	2.22339e-08	7.65299
PF3D7_0826200	alpha/beta hydrolase, putative	3.04163	4.29938e-08	7.36659
PF3D7_0805100	conserved protein, unknown function	3.04106	3.15978e-05	4.50034
PF3D7_0805700	serine/threonine protein kinase, FIKK family	3.04055	3.41306e-22	21.4669
PF3D7_0625000	sphingomyelin synthase 1, putative	3.03445	2.84756e-15	14.5455
PF3D7_0414500	RNA-binding protein, putative	3.02331	3.1414e-05	4.50288
PF3D7_1137200	apical exonemal protein	3.01342	1.6056e-19	18.7944
PF3D7_0802800	serine/threonine protein phosphatase 2B catalytic subunit A	3.01245	4.99501e-77	76.3015
PF3D7_0508400	conserved protein, unknown function	3.01095	1.19317e-11	10.9233
PF3D7_1315300	conserved protein, unknown function	2.9957	5.54412e-12	11.2562
PF3D7_1147000	sporozoite and liver stage asparagine-rich protein	2.99423	0.00077508	3.11065
PF3D7_0618000	conserved Plasmodium membrane protein, unknown function	2.9925	5.09788e-40	39.2926
PF3D7_1471500	transmembrane protein 43, putative	2.98418	7.03939e-13	12.1525
PF3D7_1026400	cell division cycle protein 20 homolog, putative	2.97916	7.97921e-07	6.09804
PF3D7_0405900	apical sushi protein	2.97869	3.77563e-74	73.423
PF3D7_1349100	nucleoside diphosphate hydrolase, putative	2.97747	2.72386e-19	18.5648
PF3D7_0104000	thrombospondin-related sporozoite protein	2.97686	5.44712e-05	4.26383
PF3D7_1331600	3-hydroxyacyl-CoA dehydratase DEH	2.96936	6.46549e-201	200.189
PF3D7_1455000	protein phosphatase PPM3, putative	2.96697	0.031533	1.50123
PF3D7_0404800	sporozoite-specific protein S10, putative	2.94263	6.27066e-09	8.20269
PF3D7_0618600	rhomboid protease ROM10	2.92761	2.14674e-94	93.6682
PF3D7_1136200	conserved Plasmodium protein, unknown function	2.92675	1.37201e-42	41.8626
PF3D7_1140000	carbonic anhydrase	2.92628	0.0425704	1.37089
PF3D7_1321600	cGMP-specific 3',5'-cyclic phosphodiesterase gamma, putative	2.9226	1.60879e-08	7.7935
PF3D7_0813100	conserved Plasmodium protein, unknown function	2.92246	1.51668e-41	40.8191
PF3D7_1031400	OTU-like cysteine protease	2.91464	1.24395e-30	29.9052
PF3D7_0926500	tetratricopeptide repeat protein, putative	2.90695	5.54885e-79	78.2558
PF3D7_1116900	conserved protein, unknown function	2.90382	1.70173e-14	13.7691
PF3D7_0310400	parasite-infected erythrocyte surface protein	2.9025	2.81504e-135	134.551
PF3D7_1450500	conserved Plasmodium protein, unknown function	2.90223	6.67841e-12	11.1753
PF3D7_1435300	glutamate synthase [NADH], putative	2.89205	9.8707e-76	75.0057
PF3D7_0413400	erythrocyte membrane protein 1 (PfEMP1), exon 1, pseudogene	2.8885	1.14641e-05	4.94066
PF3D7_1434400	conserved protein, unknown function	2.88767	2.94309e-14	13.5312
PF3D7_1421300	conserved Plasmodium protein, unknown function	2.88339	6.13461e-34	33.2122
PF3D7_0612200	leucine-rich repeat protein	2.87649	3.5798e-106	105.446
PF3D7_0630200	secreted ookinete protein, putative	2.87148	0.000282848	3.54845
PF3D7_1110700	actin-like protein, putative	2.86646	1.72821e-40	39.7624
PF3D7_0909000	conserved Plasmodium protein, unknown function	2.86631	4.73467e-05	4.32471
PF3D7_0906400	dynein intermediate light chain, putative	2.8582	1.08222e-08	7.96569
PF3D7_1434900	conserved Plasmodium protein, unknown function	2.85811	0.00222663	2.65235
PF3D7_0419000	conserved Plasmodium protein, unknown function	2.8504	1.36485e-08	7.86491
PF3D7_0319000	P-type ATPase, putative	2.8484	1.61573e-55	54.7916
PF3D7_0309100	OMD protein, putative	2.84779	0.00746614	2.1269
PF3D7_1406800	glideosome associated protein with multiple membrane spans 3	2.83619	9.81031e-166	165.008
PF3D7_0603500	cation/H+ antiporter	2.83425	2.59278e-82	81.5862
PF3D7_1245500	conserved Plasmodium protein, unknown function	2.83195	1.3654e-32	31.8647
PF3D7_1138900	non-coding RNA	2.83052	0.0072729	2.13829
PF3D7_1413600	conserved Plasmodium protein, unknown function	2.81993	0.0183081	1.73736
PF3D7_0931700	PIH1 domain-containing protein, putative	2.81481	6.21421e-07	6.20661
PF3D7_1415700	serine palmitoyltransferase, putative	2.80624	4.78585e-08	7.32004
PF3D7_0919400	protein disulfide-isomerase PDI-Trans	2.79878	2.87154e-124	123.542
PF3D7_0403900	SET domain protein, putative	2.79669	8.63926e-24	23.0635
PF3D7_1433200	conserved Plasmodium protein, unknown function	2.79495	0.000652578	3.18537
PF3D7_0524200	conserved Plasmodium membrane protein, unknown function	2.79292	1.27386e-13	12.8949
PF3D7_1348000	conserved Plasmodium protein, unknown function	2.79118	8.64361e-07	6.0633
PF3D7_0204100	Sel1 repeat-containing protein, putative	2.78424	9.03444e-102	101.044
PF3D7_1208400	amino acid transporter, putative	2.78405	3.52701e-21	20.4526
PF3D7_1029700	conserved Plasmodium protein, unknown function	2.77037	0.000284377	3.54611
PF3D7_1356300	ubiquitin-conjugating enzyme E2, putative	2.76748	6.46046e-93	92.1897
PF3D7_0828700	conserved protein, unknown function	2.76609	5.32049e-11	10.274
PF3D7_1435200	conserved protein, unknown function	2.76316	9.4886e-22	21.0228
PF3D7_1123200	leucine-rich repeat protein	2.76136	5.4921e-15	14.2603
PF3D7_0930200	leucine-rich repeat protein	2.74897	1.48351e-09	8.82871
PF3D7_1220200	conserved Plasmodium protein, unknown function, pseudogene	2.74819	2.51939e-07	6.59871
PF3D7_1104500	WD repeat-containing protein, putative	2.73991	0.00069154	3.16018
PF3D7_0417700	conserved Plasmodium protein, unknown function	2.73918	8.87716e-12	11.0517
PF3D7_1350900	AP2 domain transcription factor AP2-O4, putative	2.73881	0.0248784	1.60418
PF3D7_1403300	tetratricopeptide repeat protein, putative	2.73405	1.14853e-05	4.93986
PF3D7_1007200	rho GTPase-activating protein, putative	2.72707	1.61095e-34	33.7929
PF3D7_0715300	calcium/calmodulin-dependent protein kinase, putative	2.7262	5.66027e-22	21.2472
PF3D7_1469600	acetyl-CoA carboxylase	2.72362	9.14376e-32	31.0389
PF3D7_1232700	Nd9 protein	2.72047	3.72288e-35	34.4291
PF3D7_1436600	cGMP-dependent protein kinase	2.71736	8.07448e-31	30.0929
PF3D7_0817700	rhoptry neck protein 5	2.71494	1.39129e-87	86.8566
PF3D7_1364100	6-cysteine protein P92	2.71002	2.46138e-99	98.6088
PF3D7_0904700	bacterial histone-like protein	2.7097	1.31301e-08	7.88173
PF3D7_0815500	conserved Plasmodium protein, unknown function	2.70902	2.59122e-71	70.5865
PF3D7_0618400	LMBR1 domain-containing protein, putative	2.70875	0.000217718	3.66211
PF3D7_1332100	conserved protein, unknown function	2.70039	0.000360168	3.44349
PF3D7_0611000	SNARE associated Golgi protein, putative	2.69964	2.33708e-19	18.6313
PF3D7_1321100	protein kinase domain-containing protein, putative	2.69336	2.39786e-49	48.6202
PF3D7_1012200	rhoptry associated adhesin	2.68955	8.92719e-51	50.0493
PF3D7_0925100	conserved Plasmodium protein, unknown function	2.6893	0.0164915	1.78274
PF3D7_0709900	hydrolase, putative	2.68877	3.44666e-44	43.4626
PF3D7_0511200	stearoyl-CoA desaturase	2.67888	8.74494e-105	104.058
PF3D7_0528300	conserved protein, unknown function	2.67819	6.42026e-13	12.1924
PF3D7_0416500	repressor of RNA polymerase III transcription MAF1	2.67762	4.12651e-17	16.3844
PF3D7_1325400	CRWN-like protein, putative	2.67383	7.39454e-89	88.1311
PF3D7_1441300	serine/threonine protein kinase, putative	2.67078	3.11011e-19	18.5072
PF3D7_0518200	SWIB/MDM2 domain-containing protein	2.6628	4.77041e-64	63.3214
PF3D7_0809700	RuvB-like helicase 1	2.65762	0.000146649	3.83372
PF3D7_0932100	protein MAM3, putative	2.65711	1.44612e-91	90.8398
PF3D7_1107100	nucleic acid binding protein, putative	2.65601	3.37667e-70	69.4715
PF3D7_1114600	conserved Plasmodium protein, unknown function	2.65147	2.96039e-07	6.52865
PF3D7_1122600	conserved Plasmodium protein, unknown function	2.64962	2.45832e-18	17.6094
PF3D7_1359700	conserved Plasmodium protein, unknown function	2.63971	2.40805e-10	9.61833
PF3D7_0816100	phosphopantothenoylcysteine decarboxylase, putative	2.63578	3.01432e-39	38.5208
PF3D7_1148640	28S ribosomal RNA	2.6324	0.0183326	1.73678
PF3D7_1426400	MORN repeat protein, putative	2.62965	0.0273183	1.56355
PF3D7_1426300	dynein intermediate chain, putative	2.61722	2.64252e-22	21.578
PF3D7_0612300	transmembrane protein 234, putative	2.614	2.58269e-08	7.58793
PF3D7_1422200	conserved Plasmodium protein, unknown function	2.61344	7.37735e-06	5.1321
PF3D7_1003400	conserved Plasmodium protein, unknown function	2.60593	5.64214e-29	28.2486
PF3D7_1308000	conserved Plasmodium membrane protein, unknown function	2.60252	4.02325e-43	42.3954
PF3D7_1430200	plasmepsin IX	2.59721	1.29122e-122	121.889
PF3D7_0621100	conserved Plasmodium protein, unknown function	2.59502	3.0153e-71	70.5207
PF3D7_1348100	GTPase, putative	2.5904	1.71942e-14	13.7646
PF3D7_1418100	liver specific protein 1, putative	2.58904	0.0233214	1.63225
PF3D7_0530300	PhIL1-interacting candidate PIC6	2.58582	3.68176e-37	36.4339
PF3D7_1358400	conserved Plasmodium protein, unknown function	2.58322	2.88345e-07	6.54009
PF3D7_1322500	palmitoyltransferase DHHC5	2.58163	6.60611e-80	79.1801
PF3D7_0929600	G2 protein, putative	2.5659	1.40573e-10	9.8521
PF3D7_1319600	ACDC domain-containing protein, putative	2.56497	1.36153e-11	10.866
PF3D7_0404000	conserved Plasmodium protein, unknown function	2.55535	1.39154e-06	5.8565
PF3D7_0908000	plasma membrane protein 1, putative	2.55493	9.90381e-36	35.0042
PF3D7_1448200	condensin-2 complex subunit G2, putative	2.55371	0.000146062	3.83546
PF3D7_0112500	5.8S ribosomal RNA	2.54463	0.00711943	2.14755
PF3D7_1134300	conserved Plasmodium protein, unknown function	2.533	1.60397e-68	67.7948
PF3D7_0423700	early transcribed membrane protein 4	2.52929	1.67726e-41	40.7754
PF3D7_0505300	UDP-N-acetylglucosamine transporter, putative	2.52328	9.9878e-05	4.00053
PF3D7_1410100	alpha/beta hydrolase, putative	2.5231	3.50044e-05	4.45588
PF3D7_0915000	type II NADH:ubiquinone oxidoreductase	2.52201	1.84391e-42	41.7343
PF3D7_0215900	palmitoyltransferase DHHC11, putative	2.51089	6.71827e-13	12.1727
PF3D7_1453200	conserved Plasmodium protein, unknown function	2.50904	2.56433e-17	16.591
PF3D7_0718800	conserved protein, unknown function	2.50872	0.00069154	3.16018
PF3D7_0816200	vacuolar protein sorting-associated protein 2, putative	2.50792	5.37748e-31	30.2694
PF3D7_0908300	conserved protein, unknown function	2.50743	1.03512e-214	213.985
PF3D7_0805000	alpha/beta hydrolase, putative	2.50679	6.35459e-41	40.1969
PF3D7_0916000	major facilitator superfamily domain-containing protein, putative	2.4929	3.98081e-33	32.4
PF3D7_1007300	RING zinc finger protein, putative	2.49058	1.0174e-09	8.99251
PF3D7_0106000	conserved protein, unknown function	2.49048	4.26035e-60	59.3706
PF3D7_1345600	inner membrane complex protein	2.48953	5.10596e-44	43.2919
PF3D7_0404100	AP2 domain transcription factor AP2-SP2, putative	2.48864	0.0492851	1.30728
PF3D7_1031200	MORN repeat-containing protein 1	2.48802	1.16335e-09	8.93429
PF3D7_1124200	thioredoxin-like protein, putative	2.47283	3.66768e-37	36.4356
PF3D7_0829400	prolyl 4-hydroxylase subunit alpha, putative	2.47055	5.9915e-31	30.2225
PF3D7_1471600	apical polar ring protein APR2, putative	2.46996	0.025873	1.58715
PF3D7_0515400	conserved protein, unknown function	2.46731	9.62793e-09	8.01647
PF3D7_1114100	rhomboid protease ROM1	2.45893	3.11218e-189	188.507
PF3D7_1031800	conserved protein, unknown function	2.44656	1.88663e-24	23.7243
PF3D7_1458300	alpha/beta hydrolase, putative	2.43544	1.02435e-67	66.9895
PF3D7_0829600	early transcribed membrane protein 8	2.43542	2.92575e-05	4.53376
PF3D7_1303700	tetratricopeptide repeat protein, putative	2.41736	2.6084e-28	27.5836
PF3D7_0924900	alpha-tubulin N-acetyltransferase, putative	2.39696	0.001541	2.8122
PF3D7_1312100	GYF domain-containing protein, putative	2.39611	2.81379e-30	29.5507
PF3D7_0417000	conserved Plasmodium protein, unknown function	2.39469	0.00021426	3.66906
PF3D7_1444300	1-acyl-sn-glycerol-3-phosphate acyltransferase, putative	2.39307	5.77339e-232	231.239
PF3D7_1141000	conserved Plasmodium protein, unknown function	2.39136	0.0246771	1.60771
PF3D7_0829500	conserved Plasmodium protein, unknown function	2.39076	0.00199769	2.69947
PF3D7_0216500	conserved Plasmodium protein, unknown function	2.3836	5.97644e-23	22.2236
PF3D7_1129700	conserved Plasmodium protein, unknown function	2.3813	1.51925e-23	22.8184
PF3D7_1320700	conserved protein, unknown function	2.37805	5.03053e-67	66.2984
PF3D7_0908500	conserved Plasmodium protein, unknown function	2.37641	9.6168e-20	19.017
PF3D7_1472600	protein disulfide-isomerase	2.37388	2.30395e-12	11.6375
PF3D7_0422800	serpentine receptor 12, putative	2.37272	2.35776e-20	19.6275
PF3D7_1435600	conserved Plasmodium protein, unknown function	2.36666	1.05687e-26	25.976
PF3D7_1212600	SND2 domain-containing protein, putative	2.35358	6.19975e-119	118.208
PF3D7_0303900	phosphatidylethanolamine-binding protein, putative	2.34863	0.000247232	3.60689
PF3D7_0508200	longevity-assurance (LAG1) protein, putative	2.33397	1.24351e-28	27.9054
PF3D7_1129600	phosphatidylinositol-4-phosphate 5-kinase, putative	2.33073	1.45259e-08	7.83786
PF3D7_1348700	WD repeat-containing protein 16, putative	2.3239	0.000742815	3.12912
PF3D7_1218700	conserved Plasmodium protein, unknown function	2.32333	0.000225831	3.64622
PF3D7_1437300	conserved Plasmodium protein, unknown function	2.31766	3.22478e-22	21.4915
PF3D7_0306400	FAD-dependent glycerol-3-phosphate dehydrogenase, putative	2.31233	1.67142e-99	98.7769
PF3D7_0314000	HSP20-like chaperone, putative	2.30913	1.10133e-61	60.9581
PF3D7_0908100	apicoplast integral membrane protein, putative	2.29943	3.0555e-06	5.51492
PF3D7_0817600	conserved protein, unknown function	2.29882	2.62093e-47	46.5815
PF3D7_0722800	conserved protein, unknown function	2.29334	0.021178	1.67411
PF3D7_0630400	conserved Plasmodium protein, unknown function	2.29273	4.70428e-05	4.32751
PF3D7_0500900	serine/threonine protein kinase, FIKK family	2.29237	1.59051e-09	8.79846
PF3D7_0207000	merozoite surface protein 4	2.29192	3.66974e-219	218.435
PF3D7_1341500	inner membrane complex suture component, putative	2.28962	3.59254e-08	7.4446
PF3D7_0603900	conserved Plasmodium protein, unknown function	2.28275	0.000515287	3.28795
PF3D7_0528500	F-actin-capping protein subunit alpha, putative	2.28081	3.43775e-26	25.4637
PF3D7_1016600	Plasmodium exported protein (PHISTc), unknown function	2.27072	1.16085e-21	20.9352
PF3D7_0315200	circumsporozoite- and TRAP-related protein	2.26587	1.30521e-06	5.88432
PF3D7_1107900	mechanosensitive ion channel protein, putative	2.26249	5.04448e-25	24.2972
PF3D7_1014900	protein KIC8	2.26205	1.07507e-58	57.9686
PF3D7_1008500	protein GPR89, putative	2.26102	6.16675e-22	21.2099
PF3D7_1461400	MORN repeat protein, putative	2.25638	1.51336e-06	5.82006
PF3D7_1241400	RNA-binding protein, putative	2.25581	0.0286517	1.54285
PF3D7_0316700	protein YOP1, putative	2.25384	2.97399e-26	25.5267
PF3D7_0408600	sporozoite invasion-associated protein 1	2.24958	2.07319e-17	16.6834
PF3D7_1314400	conserved protein, unknown function	2.23613	0.00362186	2.44107
PF3D7_0508500	ND6 protein, putative	2.2361	8.69102e-48	47.0609
PF3D7_0507200	subtilisin-like protease 3	2.23464	0.000545043	3.26357
PF3D7_1118700	myosin light chain B	2.23154	1.76868e-44	43.7524
PF3D7_1228700	conserved Plasmodium protein, unknown function	2.23104	1.35425e-64	63.8683
PF3D7_1344500	U6 snRNA phosphodiesterase, putative	2.23048	1.04217e-21	20.9821
PF3D7_1322900	conserved protein, unknown function	2.23003	1.30868e-28	27.8832
PF3D7_0522100	conserved Plasmodium protein, unknown function	2.22788	2.77702e-16	15.5564
PF3D7_1116500	folate transporter 2	2.22683	1.78007e-22	21.7496
PF3D7_1232500	CG2-related protein, putative	2.22474	1.33464e-25	24.8746
PF3D7_1423500	conserved Plasmodium protein, unknown function	2.22135	2.30939e-10	9.6365
PF3D7_1325200	lactate dehydrogenase, putative	2.22027	2.95481e-07	6.52947
PF3D7_1136000	conserved Plasmodium protein, unknown function	2.21819	9.12099e-41	40.04
PF3D7_1356800	serine/threonine protein kinase ARK3, putative	2.20855	5.96312e-20	19.2245
PF3D7_0511600	apical rhoptry neck protein	2.20416	2.65475e-05	4.57598
PF3D7_0623300	EGF-like membrane protein, putative	2.19636	1.42285e-102	101.847
PF3D7_1121000	palmitoyltransferase DHHC3	2.19446	4.28616e-13	12.3679
PF3D7_1427200	selenoprotein	2.1939	7.21576e-13	12.1417
PF3D7_1218000	thrombospondin-related apical membrane protein	2.18174	0.000678474	3.16847
PF3D7_1436200	basal complex protein BCP1	2.18116	1.87766e-30	29.7264
PF3D7_1423300	serine/threonine protein phosphatase 7	2.18096	7.32329e-22	21.1353
PF3D7_0109100	LCCL domain-containing protein	2.18065	1.22624e-07	6.91142
PF3D7_1439000	copper transporter	2.17977	2.08357e-41	40.6812
PF3D7_0624500	anaphase-promoting complex subunit 11, putative	2.17447	6.18072e-43	42.209
PF3D7_0202800	conserved Plasmodium protein, unknown function	2.17318	7.00717e-09	8.15446
PF3D7_1131100	serpentine receptor 1, putative	2.17099	1.3509e-19	18.8694
PF3D7_1403200	EGF domain-containing protein, putative	2.16935	0.0253777	1.59555
PF3D7_1334400	MSP7-like protein	2.16609	1.09548e-05	4.96039
PF3D7_1230100	thioredoxin-like associated protein 1, putative	2.16574	0.0031353	2.50372
PF3D7_0111000	kinesin-8B, putative	2.16545	5.58649e-25	24.2529
PF3D7_1447300	ribosomal protein S14, mitochondrial, putative	2.16527	1.0004e-45	44.9998
PF3D7_1418800	signal recognition particle RNA	2.16308	0.0107639	1.96803
PF3D7_1028600	conserved Plasmodium protein, unknown function	2.1598	2.50636e-18	17.601
PF3D7_1134900	conserved Plasmodium protein, unknown function	2.15741	0.0413797	1.38321
PF3D7_1138200	conserved protein, unknown function	2.15652	1.87804e-09	8.72629
PF3D7_1349300	tyrosine kinase-like protein	2.15289	3.46884e-20	19.4598
PF3D7_1104600	radial spoke head protein, putative	2.14831	0.00877303	2.05685
PF3D7_1474400	conserved Plasmodium protein, unknown function	2.14366	1.37559e-11	10.8615
PF3D7_1034200	ribosomal protein L27, putative	2.14287	5.63315e-05	4.24925
PF3D7_0620700	DnaJ protein, putative	2.14072	1.43144e-29	28.8442
PF3D7_1312000	malonyl CoA-acyl carrier protein transacylase	2.137	8.94401e-12	11.0485
PF3D7_1433800	conserved Plasmodium protein, unknown function	2.13526	2.79706e-18	17.5533
PF3D7_1124000	endoplasmic reticulum oxidoreductin, putative	2.13369	1.61101e-30	29.7929
PF3D7_1417000	inner membrane complex protein 1l	2.13244	0.0358011	1.4461
PF3D7_0724000	Rab GTPase activator and protein kinase, putative	2.13099	1.0861e-10	9.96413
PF3D7_1459900	rhoptry protein, putative	2.12867	0.00955193	2.01991
PF3D7_0925600	zinc binding protein (Yippee), putative	2.12725	1.9722e-20	19.705
PF3D7_0311700	plasmepsin VI	2.12676	2.36431e-06	5.6263
PF3D7_1214900	conserved protein, unknown function	2.12007	2.61429e-101	100.583
PF3D7_1454900	conserved protein, unknown function	2.11397	0.00529594	2.27606
PF3D7_0908200	conserved Plasmodium protein, unknown function	2.11123	1.20918e-10	9.91751
PF3D7_1236900	conserved Plasmodium protein, unknown function	2.11095	6.41191e-21	20.193
PF3D7_1116100	serine esterase, putative	2.10989	2.00159e-67	66.6986
PF3D7_1362000	cytochrome c oxidase subunit ApiCOX24, putative	2.10839	2.62359e-14	13.5811
PF3D7_1238600	sphingomyelin phosphodiesterase	2.10752	5.07125e-25	24.2949
PF3D7_1113300	UDP-galactose transporter, putative	2.10575	4.26841e-65	64.3697
PF3D7_0907500	conserved protein, unknown function	2.1052	7.17792e-14	13.144
PF3D7_0414200	calmodulin-like protein	2.10387	1.61951e-10	9.79062
PF3D7_1445000	prolyl hydroxylase-like protein, putative	2.10001	2.91322e-10	9.53563
PF3D7_1206100	IMP-specific 5'-nucleotidase 1	2.09982	2.78549e-10	9.5551
PF3D7_1348600	conserved Plasmodium protein, unknown function	2.09746	4.86571e-07	6.31285
PF3D7_1019600	conserved Plasmodium protein, unknown function	2.09714	1.79313e-21	20.7464
PF3D7_1118400	haloacid dehalogenase-like hydrolase, putative	2.09593	1.21868e-14	13.9141
PF3D7_1461800	conserved Plasmodium protein, unknown function	2.09494	2.22201e-11	10.6533
PF3D7_0517600	F-actin-capping protein subunit beta, putative	2.09241	0.025725	1.58964
PF3D7_1468600	aminophospholipid transporter, putative	2.09165	0.00201438	2.69586
PF3D7_1430500	conserved Plasmodium protein, unknown function	2.07255	0.0353939	1.45107
PF3D7_0614900	conserved Plasmodium membrane protein, unknown function	2.07047	8.18247e-40	39.0871
PF3D7_1128700	GPI-anchor transamidase, putative	2.06503	2.44839e-15	14.6111
PF3D7_0927000	HSP90 co-chaperone p23	2.06124	3.42981e-16	15.4647
PF3D7_1001600	exported lipase 2	2.06078	1.04252e-184	183.982
PF3D7_0710000	conserved Plasmodium protein, unknown function	2.05482	2.67254e-39	38.5731
PF3D7_0504800	conserved Plasmodium protein, unknown function	2.05043	3.74636e-58	57.4264
PF3D7_0304600	circumsporozoite (CS) protein	2.04849	3.26779e-10	9.48575
PF3D7_1451700	calcineurin subunit B	2.04586	4.52777e-24	23.3441
PF3D7_0522900	zinc finger protein, putative	2.03477	0.00127101	2.89585
PF3D7_1117200	conserved Plasmodium protein, unknown function	2.0344	5.3405e-06	5.27242
PF3D7_0612400	conserved Plasmodium protein, unknown function	2.0256	1.82792e-07	6.73804
PF3D7_1470400	mitochondrial pyruvate carrier protein 2, putative	2.02503	0.0399705	1.39826
PF3D7_1343100	conserved Plasmodium protein, unknown function	2.02412	2.51024e-21	20.6003
PF3D7_1028200	RING zinc finger protein, putative	2.02391	1.24289e-42	41.9056
PF3D7_1421900	copper transporter, putative	2.01838	1.0699e-80	79.9707
PF3D7_1368000	conserved protein, unknown function	2.0093	0.001541	2.8122
PF3D7_1409400	conserved protein, unknown function	2.00763	2.26083e-38	37.6457
PF3D7_1022500	citrate synthase, mitochondrial, putative	1.99929	6.46332e-36	35.1895
PF3D7_0719400	conserved Plasmodium protein, unknown function	1.9984	4.24768e-50	49.3718
PF3D7_1227500	protein SOC2, putative	1.99445	1.32342e-87	86.8783
PF3D7_0918400	conserved Plasmodium protein, unknown function	1.98998	4.02423e-32	31.3953
PF3D7_0932200	profilin	1.98909	4.71704e-228	227.326
PF3D7_1356100	conserved Plasmodium protein, unknown function	1.98889	5.09585e-29	28.2928
PF3D7_1323000	beta-hydroxyacyl-ACP dehydratase	1.98804	0.00148965	2.82692
PF3D7_0729700	conserved protein, unknown function	1.98647	0.00645538	2.19008
PF3D7_1115900	palmitoyltransferase DHHC9	1.97926	1.50991e-16	15.821
PF3D7_1432900	SF-assemblin, putative	1.97518	2.56752e-07	6.59049
PF3D7_0723300	conserved protein, unknown function	1.97224	3.39798e-20	19.4688
PF3D7_1125000	conserved protein, unknown function	1.9714	1.56188e-33	32.8064
PF3D7_1426700	phosphoenolpyruvate carboxylase	1.96535	2.65514e-45	44.5759
PF3D7_1111600	endonuclease/exonuclease/phosphatase family protein, putative	1.9644	4.95457e-06	5.30499
PF3D7_0607600	spindle assembly abnormal protein 6, putative	1.96389	8.35458e-37	36.0781
PF3D7_1020200	conserved Plasmodium protein, unknown function	1.96358	0.000721748	3.14161
PF3D7_0619700	F-box protein FBXO1, putative	1.96279	5.36174e-18	17.2707
PF3D7_1233200	conserved Plasmodium protein, unknown function	1.96249	1.25845e-24	23.9002
PF3D7_1310600	ras-related protein Rab-5B	1.95473	9.38034e-45	44.0278
PF3D7_1443000	serine/threonine protein kinase	1.94913	1.76278e-15	14.7538
PF3D7_0409000	conserved Plasmodium protein, unknown function	1.94805	1.8991e-10	9.72145
PF3D7_1024400	conserved Plasmodium protein, unknown function	1.94705	3.96775e-08	7.40146
PF3D7_1145600	TMEM65 domain-containing protein, putative	1.93899	1.50432e-08	7.82266
PF3D7_1403800	nuclear formin-like protein MISFIT, putative	1.93762	0.000246332	3.60848
PF3D7_0611100	succinate dehydrogenase subunit 3, putative	1.93132	1.46199e-08	7.83506
PF3D7_1437700	succinyl-CoA ligase, putative	1.93049	1.19102e-26	25.9241
PF3D7_1019700	conserved Plasmodium protein, unknown function	1.91958	5.48335e-37	36.261
PF3D7_0931500	conserved Plasmodium protein, unknown function	1.919	0.00674387	2.17109
PF3D7_0614700	F-box protein FBXO6, putative	1.91771	6.02865e-06	5.21978
PF3D7_1331000	protein kinase, putative	1.91127	1.36802e-05	4.86391
PF3D7_0606800	VFT protein	1.90926	3.12673e-54	53.5049
PF3D7_0816400	EF-hand calcium-binding domain-containing protein, putative	1.9056	2.13739e-22	21.6701
PF3D7_0103100	vacuolar protein sorting-associated protein 51, putative	1.90504	1.25503e-08	7.90135
PF3D7_1339400	cytochrome c oxidase subunit ApiCOX14, putative	1.90163	4.38113e-27	26.3584
PF3D7_0717600	inner membrane complex protein, putative	1.90044	1.24169e-22	21.906
PF3D7_1344600	lipoyl synthase	1.89601	6.73873e-23	22.1714
PF3D7_0820600	conserved protein, unknown function	1.8945	7.58367e-17	16.1201
PF3D7_1221300	conserved Plasmodium protein, unknown function	1.89445	4.44832e-26	25.3518
PF3D7_1127500	protein disulfide-isomerase, putative	1.89378	3.15432e-23	22.5011
PF3D7_0615200	conserved protein, unknown function	1.88756	2.79674e-05	4.55335
PF3D7_0517800	apicortin	1.88618	0.00608979	2.2154
PF3D7_0526400	conserved Plasmodium protein, unknown function	1.88421	4.81365e-07	6.31753
PF3D7_1025800	conserved protein, unknown function	1.88201	1.50261e-07	6.82315
PF3D7_0819700	conserved Plasmodium protein, unknown function	1.88057	2.2635e-09	8.64522
PF3D7_0713800	negative elongation factor A, putative	1.87791	5.9821e-13	12.2231
PF3D7_1145700	bicoid-interacting protein BIN3, putative	1.87372	1.13995e-07	6.94311
PF3D7_0728600	RING zinc finger protein, putative	1.86898	1.58154e-76	75.8009
PF3D7_0321700	conserved Plasmodium protein, unknown function	1.86742	5.90342e-32	31.2289
PF3D7_1449100	CLASP domain-containing protein, putative	1.86592	7.43408e-20	19.1288
PF3D7_0317200	cdc2-related protein kinase 4	1.85844	3.0706e-155	154.513
PF3D7_0917400	conserved Plasmodium protein, unknown function	1.85613	7.06873e-14	13.1507
PF3D7_1036800	acetyl-CoA transporter, putative	1.85386	3.08619e-11	10.5106
PF3D7_1403500	dynein light chain, putative	1.85299	1.10777e-08	7.95555
PF3D7_1031300	SAE2 domain-containing protein, putative	1.84946	4.08812e-05	4.38848
PF3D7_1469200	shewanella-like protein phosphatase 1, putative	1.8473	2.00381e-05	4.69814
PF3D7_1118000	conserved Plasmodium protein, unknown function	1.84576	2.11648e-22	21.6744
PF3D7_1347300	conserved Plasmodium membrane protein, unknown function	1.84497	1.14017e-12	11.943
PF3D7_1470500	cGMP-specific 3',5'-cyclic phosphodiesterase delta	1.84452	3.48805e-06	5.45742
PF3D7_0933800	tubulin delta chain, putative	1.84244	0.000652738	3.18526
PF3D7_0413500	phosphoglucomutase-2	1.84005	9.63182e-53	52.0163
PF3D7_1475700	tubulin epsilon chain, putative	1.83215	0.0372103	1.42934
PF3D7_1364000	conserved protein, unknown function	1.83001	0.00127101	2.89585
PF3D7_0811600	conserved protein, unknown function	1.82309	1.68283e-28	27.774
PF3D7_0815800	vacuolar protein sorting-associated protein 9, putative	1.81992	1.59693e-65	64.7967
PF3D7_1217400	conserved protein, unknown function	1.81799	3.72969e-15	14.4283
PF3D7_1119700	conserved Plasmodium protein, unknown function	1.81727	0.000105507	3.97672
PF3D7_0927800	cytochrome c oxidase subunit 5B, putative	1.81487	1.0326e-36	35.9861
PF3D7_1231300	conserved Plasmodium protein, unknown function	1.80892	0.00935755	2.02884
PF3D7_1468400	zinc finger protein, putative	1.80668	1.76646e-07	6.7529
PF3D7_1030200	claudin-like apicomplexan microneme protein, putative	1.80377	2.65774e-16	15.5755
PF3D7_1439400	cytochrome b-c1 complex subunit Rieske, putative	1.80299	8.85665e-59	58.0527
PF3D7_0504300	conserved Plasmodium protein, unknown function	1.80159	0.00165555	2.78106
PF3D7_0605200	acylphosphatase, putative	1.79711	3.34362e-57	56.4758
PF3D7_0504900	transmembrane protein TMEM222, putative	1.79503	4.50221e-09	8.34657
PF3D7_1247000	F-box only protein 9 homolog, putative	1.79397	1.50111e-13	12.8236
PF3D7_1325900	conserved Plasmodium protein, unknown function	1.79381	1.6098e-23	22.7932
PF3D7_1222700	glideosome-associated protein 45	1.78628	4.12331e-25	24.3848
PF3D7_1411100	conserved Plasmodium membrane protein, unknown function	1.78323	3.12065e-17	16.5058
PF3D7_1035300	glutamate-rich protein GLURP	1.78222	2.08613e-16	15.6807
PF3D7_0933700	conserved Plasmodium protein, unknown function	1.78057	3.82997e-24	23.4168
PF3D7_1322000	nucleoside-diphosphatase, putative	1.77072	3.81719e-52	51.4183
PF3D7_1440100	cohesin complex subunit, putative	1.76965	1.0354e-44	43.9849
PF3D7_0310900	conserved Plasmodium protein, unknown function	1.75731	1.38782e-09	8.85767
PF3D7_0210300	monocarboxylate transporter, putative	1.75706	1.05735e-87	86.9758
PF3D7_1234700	upregulated in late gametocytes ULG8	1.75618	4.87835e-06	5.31173
PF3D7_1222500	diphthine--ammonia ligase, putative	1.75483	4.78143e-29	28.3204
PF3D7_1312600	2-oxoisovalerate dehydrogenase subunit alpha, mitochondrial, putative	1.74974	2.28321e-34	33.6415
PF3D7_1003100	conserved protein, unknown function	1.74948	5.00434e-16	15.3007
PF3D7_0721500	conserved Plasmodium membrane protein, unknown function	1.74571	7.77246e-08	7.10944
PF3D7_1308800	tyrosine recombinase	1.7422	3.29651e-32	31.4819
PF3D7_1454300	SNF1-related serine/threonine protein kinase KIN	1.74031	0.00133092	2.87585
PF3D7_0311300	phosphatidylinositol 3- and 4-kinase, putative	1.73933	1.56807e-31	30.8046
PF3D7_1008200	flap endonuclease, putative	1.73744	0.0205416	1.68737
PF3D7_0603800	centrosomal protein CEP76, putative	1.73303	1.84786e-30	29.7333
PF3D7_0512900	AKAP-like protein	1.73299	0.00401042	2.39681
PF3D7_1242000	sulfhydryl oxidase, putative	1.73067	5.64429e-08	7.24839
PF3D7_0902100	serine/threonine protein kinase, FIKK family	1.72877	2.62123e-08	7.58149
PF3D7_0709200	glutaredoxin-like protein	1.72	1.32084e-05	4.87915
PF3D7_1410700	conserved protein, unknown function	1.71407	3.16594e-25	24.4995
PF3D7_1468500	derlin-1	1.71014	4.79621e-27	26.3191
PF3D7_1021300	apicoplast integral membrane protein, putative	1.7094	1.08319e-13	12.9653
PF3D7_0824700	lipase maturation factor, putative	1.70628	3.93118e-10	9.40548
PF3D7_1037200	conserved Plasmodium protein, unknown function	1.69639	0.000433013	3.3635
PF3D7_1363500	CCR4 domain-containing protein 2, putative	1.69591	3.88531e-13	12.4106
PF3D7_0617300	conserved Plasmodium protein, unknown function	1.69318	2.20578e-10	9.65644
PF3D7_1223100	cAMP-dependent protein kinase regulatory subunit	1.69032	3.85492e-79	78.414
PF3D7_1207200	conserved Plasmodium protein, unknown function	1.6819	5.11834e-05	4.29087
PF3D7_0315300	conserved Plasmodium protein, unknown function	1.67922	1.46339e-07	6.83464
PF3D7_1248000	tRNA-splicing endonuclease, putative	1.67798	0.00936205	2.02863
PF3D7_0507400	subtilisin propeptide-like protein	1.67177	1.06242e-05	4.9737
PF3D7_1361500	PH domain-containing protein, putative	1.67035	2.16943e-16	15.6637
PF3D7_1420200	myosin-specific chaperone UNC, putative	1.6686	1.79825e-13	12.7451
PF3D7_1143600	conserved Plasmodium protein, unknown function	1.66857	0.00848293	2.07145
PF3D7_0308700	conserved protein, unknown function	1.66784	4.96131e-09	8.3044
PF3D7_1205500	zinc finger protein, putative	1.66671	6.54112e-38	37.1843
PF3D7_1224500	histone chaperone ASF1	1.66377	1.69698e-42	41.7703
PF3D7_1004600	conserved Plasmodium membrane protein, unknown function	1.66372	3.14574e-10	9.50228
PF3D7_1439600	cytochrome c oxidase subunit ApiCOX26, putative	1.66353	1.3082e-24	23.8833
PF3D7_0909600	conserved protein, unknown function	1.66298	1.91312e-21	20.7183
PF3D7_0911800	conserved Plasmodium protein, unknown function	1.662	2.59338e-10	9.58613
PF3D7_1340700	ras-related protein Rab-11B	1.66145	6.59809e-29	28.1806
PF3D7_1306200	conserved protein, unknown function	1.65975	1.30241e-08	7.88525
PF3D7_1108100	conserved Plasmodium protein, unknown function	1.65911	0.00456591	2.34047
PF3D7_1428400	WD and tetratricopeptide repeats protein 1, putative	1.65844	2.52055e-06	5.5985
PF3D7_0929900	conserved Plasmodium protein, unknown function	1.65172	1.42098e-07	6.84741
PF3D7_1229800	myosin J, putative	1.65021	8.36305e-16	15.0776
PF3D7_1016500	Plasmodium exported protein (PHISTc), unknown function	1.64776	0.0373805	1.42735
PF3D7_1312800	protein AAP2	1.64491	5.17522e-24	23.2861
PF3D7_1217900	PPPDE peptidase domain-containing protein, putative	1.64441	2.51024e-21	20.6003
PF3D7_0523900	MerC domain-containing protein, putative	1.63687	0.00255188	2.59314
PF3D7_1113800	conserved Plasmodium membrane protein, unknown function	1.63458	3.8605e-19	18.4134
PF3D7_0109850	phosphatidate cytidylyltransferase, putative	1.63323	2.85159e-14	13.5449
PF3D7_1025100	glutamine--fructose-6-phosphate aminotransferase [isomerizing], putative	1.62897	4.03392e-38	37.3943
PF3D7_0627200	myosin light chain, putative	1.62854	7.96537e-07	6.09879
PF3D7_0721700	secreted ookinete protein, putative	1.62314	0.00531064	2.27485
PF3D7_1202200	mitochondrial phosphate carrier protein	1.61836	3.05943e-43	42.5144
PF3D7_1334800	MSP7-like protein	1.61672	5.09522e-19	18.2928
PF3D7_0911600	conserved Plasmodium protein, unknown function	1.61457	5.96343e-11	10.2245
PF3D7_1309200	protein phosphatase PPM6, putative	1.6111	2.67003e-39	38.5735
PF3D7_0319900	conserved protein, unknown function	1.60696	0.0162968	1.7879
PF3D7_0703600	conserved protein, unknown function	1.60395	3.37156e-23	22.4722
PF3D7_0728100	anaphase-promoting complex subunit 1, putative	1.60157	1.72889e-23	22.7622
PF3D7_0810900	conserved Plasmodium protein, unknown function	1.60056	1.46544e-10	9.83403
PF3D7_1145300	cysteine-rich PDZ-binding protein, putative	1.59967	6.99378e-10	9.15529
PF3D7_0414600	acylated pleckstrin-homology domain-containing protein, putative	1.59541	7.71456e-10	9.11269
PF3D7_0419900	phosphatidylinositol 4-kinase, putative	1.59527	5.83073e-92	91.2343
PF3D7_0618500	malate dehydrogenase	1.59051	1.10072e-24	23.9583
PF3D7_1418000	ubiquitin fusion degradation protein 1, putative	1.58532	3.69941e-34	33.4319
PF3D7_1137700	calcium-binding protein, putative	1.58384	0.0165468	1.78129
PF3D7_0927300	fumarate hydratase	1.58309	4.80529e-31	30.3183
PF3D7_1358000	patatin-like phospholipase, putative	1.57836	8.96976e-12	11.0472
PF3D7_0820900	conserved Plasmodium protein, unknown function	1.57512	3.42191e-21	20.4657
PF3D7_1361700	cytochrome c oxidase subunit 2A, putative	1.57439	2.03152e-29	28.6922
PF3D7_0803600	conserved Plasmodium protein, unknown function	1.5727	3.3707e-26	25.4723
PF3D7_0926400	monocarboxylate transporter, putative	1.57036	4.15107e-12	11.3818
PF3D7_1325700	conserved Plasmodium protein, unknown function	1.56923	8.27925e-10	9.08201
PF3D7_0203000	repetitive organellar protein, putative	1.56844	3.59097e-27	26.4448
PF3D7_0807700	serine protease DegP	1.5656	6.42764e-08	7.19195
PF3D7_0107300	conserved Plasmodium protein, unknown function	1.56459	0.0271873	1.56563
PF3D7_1246300	protein KIC4	1.56406	1.62679e-26	25.7887
PF3D7_1419500	conserved Plasmodium protein, unknown function	1.56086	0.0141881	1.84808
PF3D7_1329700	apicoplast calcium binding protein 1	1.55932	0.00621846	2.20632
PF3D7_1035900	merozoites-associated armadillo repeats protein	1.55659	1.7926e-10	9.74652
PF3D7_1004200	WD repeat-containing protein, putative	1.55037	9.30547e-49	48.0313
PF3D7_0423800	cysteine-rich protective antigen	1.54085	3.01121e-10	9.52126
PF3D7_0219800	Plasmodium exported protein (PHISTc), unknown function	1.53963	1.53929e-15	14.8127
PF3D7_1226100	haloacid dehalogenase-like hydrolase, putative	1.53864	0.00703751	2.15258
PF3D7_0904400	signal peptidase complex subunit 3, putative	1.53642	6.63172e-41	40.1784
PF3D7_1345300	conserved Plasmodium protein, unknown function	1.53436	4.25489e-08	7.37111
PF3D7_1247500	serine/threonine protein kinase, putative	1.53041	0.00313399	2.5039
PF3D7_1011900	heme oxygenase	1.52662	4.41863e-31	30.3547
PF3D7_0811100	mitochondrial carrier protein, putative	1.52431	0.000167166	3.77685
PF3D7_0605500	cyclin dependent kinase binding protein, putative	1.52374	1.92699e-09	8.71512
PF3D7_1117400	conserved Plasmodium protein, unknown function	1.52076	2.51398e-19	18.5996
PF3D7_0730200	AP-4 complex subunit beta, putative	1.51945	0.000513687	3.2893
PF3D7_1467900	rab GTPase activator, putative	1.51888	3.69418e-34	33.4325
PF3D7_0205800	PH domain-containing protein, putative	1.51717	2.99287e-10	9.52391
PF3D7_1205400	kelch domain-containing protein, putative	1.51589	0.000520947	3.28321
PF3D7_1111800	peptidyl-prolyl cis-trans isomerase, putative	1.51479	4.07931e-05	4.38941
PF3D7_0511400	conserved Plasmodium protein, unknown function	1.51168	0.00552955	2.25731
PF3D7_0717500	calcium-dependent protein kinase 4	1.51092	4.51932e-39	38.3449
PF3D7_1017100	rhoptry neck protein 12	1.51038	2.25512e-20	19.6468
PF3D7_0606200	ubiquitin-conjugating enzyme E2 PEX4, putative	1.51021	3.33253e-18	17.4772
PF3D7_1347600	conserved protein, unknown function	1.50894	0.000767514	3.11491
PF3D7_0518600	WD repeat-containing protein 26, putative	1.50803	1.86593e-38	37.7291
PF3D7_0911200	conserved Plasmodium protein, unknown function	1.50692	0.00132158	2.87891
PF3D7_0831800	histidine-rich protein II	1.50041	2.74825e-09	8.56094
PF3D7_0423500	glideosome associated protein with multiple membrane spans 2	1.49963	1.91656e-21	20.7175
PF3D7_0602000	zinc finger protein, putative	1.48922	9.80319e-05	4.00863
PF3D7_1249400	conserved Plasmodium protein, unknown function	1.48611	7.60094e-07	6.11913
PF3D7_1442700	conserved Plasmodium protein, unknown function	1.48561	1.6547e-22	21.7813
PF3D7_1457900	conserved Plasmodium protein, unknown function	1.48378	1.39806e-30	29.8545
PF3D7_1348500	TBC domain protein, putative	1.48278	8.9272e-33	32.0493
PF3D7_MIT02600	ribosomal RNA fragment RNA4	1.48159	7.22802e-45	44.141
PF3D7_0928000	cytochrome c oxidase subunit 6B, putative	1.48131	3.80986e-19	18.4191
PF3D7_1429300	CPW-WPC family protein	1.4809	9.90008e-09	8.00436
PF3D7_1126100	autophagy-related protein 7, putative	1.48038	0.000825286	3.0834
PF3D7_1243500	vacuolar-sorting protein SNF7, putative	1.4786	2.30718e-15	14.6369
PF3D7_0304100	inner membrane complex protein 1e, putative	1.47588	0.000246332	3.60848
PF3D7_1021800	schizont egress antigen-1	1.47387	3.51166e-64	63.4545
PF3D7_1327400	conserved Plasmodium protein, unknown function	1.47335	4.7699e-15	14.3215
PF3D7_0404400	6-cysteine protein P36	1.47332	9.19129e-09	8.03662
PF3D7_1006100	CCR4-NOT transcription complex subunit 5, putative	1.46942	2.16082e-06	5.66538
PF3D7_0406200	parasitophorous vacuole membrane protein S16	1.46812	3.28865e-116	115.483
PF3D7_0414900	armadillo-domain containing rhoptry protein	1.46559	5.2177e-15	14.2825
PF3D7_0924500	conserved Plasmodium membrane protein, unknown function	1.46224	1.11988e-27	26.9508
PF3D7_0106500	conserved Plasmodium protein, unknown function	1.46178	2.17952e-13	12.6616
PF3D7_1426600	conserved Plasmodium protein, unknown function	1.45731	3.59817e-13	12.4439
PF3D7_1339700	conserved Plasmodium protein, unknown function	1.45448	5.19461e-52	51.2844
PF3D7_1433900	protein kinase, putative	1.45235	6.22985e-10	9.20552
PF3D7_0618900	phosphatidylinositol N-acetylglucosaminyltransferase subunit GPI1	1.45217	4.67496e-26	25.3302
PF3D7_1305600	site-2 protease S2P, putative	1.45111	3.87347e-19	18.4119
PF3D7_0919800	TLD domain-containing protein	1.44641	6.22959e-38	37.2055
PF3D7_1143700	conserved Plasmodium protein, unknown function	1.44527	0.0196283	1.70712
PF3D7_1146600	oocyst rupture protein 1, putative	1.44481	8.84776e-13	12.0532
PF3D7_0217000	conserved Plasmodium membrane protein, unknown function	1.44353	1.13718e-05	4.94417
PF3D7_1243000	syntaxin-16, putative	1.44003	4.2063e-08	7.3761
PF3D7_1455600	ferlin, putative	1.4386	3.77134e-06	5.4235
PF3D7_1465000	cytochrome c oxidase subunit ApiCOX25, putative	1.43638	1.79299e-13	12.7464
PF3D7_1459400	conserved protein, unknown function	1.43411	1.04219e-19	18.9821
PF3D7_1371600	erythrocyte binding like protein 1, pseudogene	1.43398	5.43602e-08	7.26472
PF3D7_0217500	calcium-dependent protein kinase 1	1.42796	1.35275e-08	7.86878
PF3D7_1037500	dynamin-like protein	1.42763	2.20335e-05	4.65692
PF3D7_1137000	U2 spliceosomal RNA	1.42114	1.98247e-41	40.7028
PF3D7_0415000	arsenical pump-driving ATPase, putative	1.42	3.06879e-07	6.51303
PF3D7_MIT03600	small subunit ribosomal RNA fragment D	1.41803	3.7455e-26	25.4265
PF3D7_0608900	conserved Plasmodium protein, unknown function	1.41629	3.18967e-09	8.49625
PF3D7_1133400	apical membrane antigen 1	1.41587	3.03525e-30	29.5178
PF3D7_MIT03500	ribosomal RNA fragment RNA22	1.41517	6.30798e-76	75.2001
PF3D7_1401600	Plasmodium exported protein (PHISTb), unknown function	1.4126	5.44048e-12	11.2644
PF3D7_0319400	kinesin-8X	1.41229	4.25868e-37	36.3707
PF3D7_0604700	glyoxalase I-like protein GILP	1.41206	1.70957e-26	25.7671
PF3D7_1449000	gamete egress and sporozoite traversal protein, putative	1.40731	0.00206994	2.68404
PF3D7_1028700	merozoite TRAP-like protein	1.40272	2.24214e-33	32.6493
PF3D7_1442600	TRAP-like protein	1.40083	8.64521e-11	10.0632
PF3D7_0923500	cyclin-dependent kinases regulatory subunit, putative	1.39916	8.8535e-05	4.05288
PF3D7_1441600	acid cluster protein 33 homologue, putative	1.39884	0.0020272	2.6931
PF3D7_0810300	protein phosphatase PPM5, putative	1.39834	1.04723e-26	25.98
PF3D7_1328200	conserved Plasmodium protein, unknown function	1.39832	1.11801e-25	24.9516
PF3D7_0911300	cysteine repeat modular protein 1	1.39249	0.00501108	2.30007
PF3D7_1124500	pyruvate dehydrogenase E1 component subunit alpha	1.38921	5.6227e-05	4.25006
PF3D7_1146800	conserved Plasmodium protein, unknown function	1.38763	0.00646715	2.18929
PF3D7_1452300	DER1-like protein	1.3868	1.0344e-05	4.98531
PF3D7_1211300	DNA helicase MCM8, putative	1.3861	4.75394e-12	11.3229
PF3D7_0729900	dynein heavy chain, putative	1.38425	0.00019134	3.71819
PF3D7_1339800	mitotic-spindle organizing protein 1, putative	1.38028	2.71124e-08	7.56683
PF3D7_0621400	Pf77 protein	1.37997	0.0379265	1.42106
PF3D7_1135300	conserved Plasmodium membrane protein, unknown function	1.37871	0.000477095	3.3214
PF3D7_1362700	conserved Plasmodium protein, unknown function	1.37238	4.36904e-21	20.3596
PF3D7_1344300	zinc finger protein, putative	1.37093	9.02705e-06	5.04445
PF3D7_0418000	conserved Plasmodium protein, unknown function	1.37035	1.11601e-13	12.9523
PF3D7_1433300	histone-binding protein RBBP7, putative	1.36755	0.000206094	3.68593
PF3D7_0730500	conserved Plasmodium protein, unknown function	1.36311	1.82671e-32	31.7383
PF3D7_1019500	TMEM94 domain-containing protein, putative	1.36083	9.56298e-51	50.0194
PF3D7_0518700	mRNA-binding protein PUF1	1.35957	0.00171552	2.7656
PF3D7_1122500	protein KIC10	1.35491	0.00103971	2.98309
PF3D7_1460600	inner membrane complex sub-compartment protein 3	1.35397	0.0111304	1.95349
PF3D7_0612000	conserved Plasmodium protein, unknown function	1.35242	2.631e-05	4.57988
PF3D7_1349500	conserved Plasmodium protein, unknown function	1.35234	4.84879e-41	40.3144
PF3D7_0708700	Cg8 protein	1.34951	2.38143e-13	12.6232
PF3D7_1473400	conserved protein, unknown function	1.3467	0.000101553	3.99331
PF3D7_0615100	enoyl-acyl carrier reductase	1.34581	0.0472875	1.32525
PF3D7_1403600	selenoprotein	1.34148	3.47324e-06	5.45926
PF3D7_0817800	conserved Plasmodium protein, unknown function	1.34015	1.04782e-21	20.9797
PF3D7_0826900	conserved Plasmodium protein, unknown function	1.33948	2.38386e-12	11.6227
PF3D7_1101300	rifin	1.33818	5.80159e-29	28.2365
PF3D7_1456400	conserved Plasmodium protein, unknown function	1.33771	0.036774	1.43446
PF3D7_0823800	DnaJ protein, putative	1.33677	1.04947e-19	18.979
PF3D7_1245100	kinesin-13, putative	1.33463	1.44632e-05	4.83974
PF3D7_1464500	conserved Plasmodium membrane protein, unknown function	1.33327	3.51416e-33	32.4542
PF3D7_0615500	cdc2-related protein kinase 5	1.33324	2.33618e-34	33.6315
PF3D7_0911000	phosphatidylinositol N-acetylglucosaminyltransferase, putative	1.33267	1.1416e-33	32.9425
PF3D7_0823500	inner membrane complex protein 1i, putative	1.33105	0.0268455	1.57113
PF3D7_1473300	CKK domain-containing protein, putative	1.32951	0.0152609	1.81642
PF3D7_0924000	patatin-like phospholipase, putative	1.32741	0.000455213	3.34179
PF3D7_1440000	conserved Plasmodium protein, unknown function	1.32708	4.32666e-06	5.36385
PF3D7_1457800	conserved Plasmodium protein, unknown function	1.32649	0.00309297	2.50962
PF3D7_1366800	phosphatidylserine synthase, putative	1.32485	8.65465e-09	8.06275
PF3D7_1011300	protein ARV1, putative	1.32183	0.000549726	3.25985
PF3D7_1236300	conserved protein, unknown function	1.32178	1.01369e-05	4.9941
PF3D7_0915800	glycolipid transfer protein, putative	1.31914	0.00760007	2.11918
PF3D7_0705500	inositol-phosphate phosphatase, putative	1.31896	5.38534e-28	27.2688
PF3D7_0715200	conserved Plasmodium protein, unknown function	1.31753	1.34892e-16	15.87
PF3D7_0729100	allantoicase, putative	1.3148	4.1893e-08	7.37786
PF3D7_1422500	ERAD-associated E3 ubiquitin-protein ligase HRD1	1.31348	3.64777e-05	4.43797
PF3D7_1215400	conserved Plasmodium protein, unknown function	1.30947	1.47231e-11	10.832
PF3D7_0727400	proteasome subunit alpha type-5, putative	1.30605	3.87794e-145	144.411
PF3D7_1359900	conserved Plasmodium membrane protein, unknown function	1.30164	2.49292e-08	7.60329
PF3D7_1338000	LMBR1 domain-containing protein, putative	1.29689	2.25614e-19	18.6466
PF3D7_0629700	SET domain protein, putative	1.29474	9.96583e-56	55.0015
PF3D7_0408700	perforin-like protein 1	1.29332	0.000316196	3.50004
PF3D7_0510000	conserved Plasmodium protein, unknown function	1.29331	5.67222e-05	4.24625
PF3D7_1144700	apicoplast import protein Tic20, putative	1.28954	1.79076e-38	37.747
PF3D7_1115200	histone-lysine N-methyltransferase SET7	1.28952	1.90465e-18	17.7202
PF3D7_1406700	vacuolar protein sorting-associated protein 29	1.28666	2.13133e-20	19.6713
PF3D7_1369300	conserved Plasmodium protein, unknown function	1.28483	0.0193726	1.71281
PF3D7_MIT03900	ribosomal RNA fragment RNA19	1.28211	1.48705e-08	7.82768
PF3D7_1416200	metacaspase-3	1.27965	3.5028e-17	16.4556
PF3D7_1234900	CHCH domain-containing protein, putative	1.27926	8.4275e-44	43.0743
PF3D7_1014100	merozoite surface protein MSA180	1.27876	0.00021116	3.67539
PF3D7_1034700	ADP-ribosylation factor, putative	1.27639	4.15602e-05	4.38132
PF3D7_0826300	SPRY domain, putative	1.26912	6.95415e-15	14.1578
PF3D7_1340800	mitochondrial pyruvate carrier protein 1, putative	1.26764	4.18168e-06	5.37865
PF3D7_1349700	peptidase, putative	1.26714	7.60813e-09	8.11872
PF3D7_0905300	dynein heavy chain, putative	1.2669	0.0343894	1.46358
PF3D7_0927900	phosphatidylserine decarboxylase	1.26517	6.34803e-13	12.1974
PF3D7_1322200	TOG domain-containing protein, putative	1.26429	6.15335e-24	23.2109
PF3D7_1147400	conserved Plasmodium protein, unknown function	1.26295	2.21117e-07	6.65538
PF3D7_0311400	kinase-related protein PKRP, putative	1.26027	0.0234364	1.63011
PF3D7_1117000	MFS domain-containing protein P115, putative	1.25857	5.91209e-05	4.22826
PF3D7_1469400	nucleoside transporter 3, putative	1.25785	1.55601e-09	8.80799
PF3D7_1446000	U5 spliceosomal RNA	1.25684	1.96357e-05	4.70695
PF3D7_0809900	JmjC domain-containing protein 1, putative	1.25618	0.00098956	3.00456
PF3D7_0908400	conserved Plasmodium protein, unknown function	1.25431	1.3975e-06	5.85465
PF3D7_0312100	E3 ubiquitin-protein ligase	1.25413	1.7951e-15	14.7459
PF3D7_1423100	ankyrin-repeat protein, putative	1.24975	0.00640666	2.19337
PF3D7_1427700	conserved Plasmodium protein, unknown function	1.247	0.0163184	1.78732
PF3D7_0630700	bifunctional methylenetetrahydrofolate dehydrogenase/cyclohydrolase, putative	1.24187	0.0373805	1.42735
PF3D7_1023000	conserved Plasmodium protein, unknown function	1.24132	0.000567677	3.2459
PF3D7_1215500	conserved Plasmodium protein, unknown function	1.24058	0.0226555	1.64483
PF3D7_1211700	DNA replication licensing factor MCM5, putative	1.23575	8.41698e-56	55.0748
PF3D7_1417400	rap guanine nucleotide exchange factor, putative, pseudogene	1.23519	8.50949e-05	4.0701
PF3D7_1471400	diacylglycerol kinase, putative	1.23472	1.298e-16	15.8867
PF3D7_0805500	conserved Plasmodium protein, unknown function	1.23465	0.000116866	3.93231
PF3D7_0808300	ubiquitin regulatory protein, putative	1.22886	1.22708e-19	18.9111
PF3D7_1215600	conserved protein, unknown function	1.22784	1.68659e-07	6.77299
PF3D7_0220300	Plasmodium exported protein, unknown function	1.22177	0.0200508	1.69787
PF3D7_1455900	polyprenol reductase	1.22127	1.28882e-08	7.88981
PF3D7_MIT03800	ribosomal RNA fragment RNA14	1.22126	1.04194e-26	25.9822
PF3D7_0306500	cytochrome c oxidase subunit ApiCOX35, putative	1.21719	2.68455e-11	10.5711
PF3D7_1202300	dynein heavy chain, putative	1.21685	0.000476662	3.32179
PF3D7_1351700	inner membrane complex protein 1f, putative	1.21423	1.29786e-11	10.8868
PF3D7_0309200	serine/threonine protein kinase ARK2, putative	1.21321	2.44742e-20	19.6113
PF3D7_0505100	trafficking protein particle complex subunit 8, putative	1.21124	3.57831e-19	18.4463
PF3D7_1242400	GAS8-like protein, putative	1.21016	0.0153	1.81531
PF3D7_1108500	succinate--CoA ligase [ADP-forming] subunit alpha, putative	1.20885	1.21929e-88	87.9139
PF3D7_1136700	armadillo-interacting protein AIP	1.208	5.56694e-12	11.2544
PF3D7_1365800	conserved Plasmodium protein, unknown function	1.2077	2.45036e-06	5.61077
PF3D7_1331100	DNA polymerase theta, putative	1.2059	4.33656e-19	18.3629
PF3D7_1310500	ER membrane protein complex subunit 7, putative	1.20451	9.03901e-11	10.0439
PF3D7_1224200	BRO1 domain-containing protein, putative	1.20111	0.000536202	3.27067
PF3D7_0707200	conserved Plasmodium protein, unknown function	1.20065	6.38388e-11	10.1949
PF3D7_1408700	conserved protein, unknown function	1.20056	1.53e-40	39.8153
PF3D7_0728200	actin-like protein, putative	1.20002	0.000280288	3.55239
PF3D7_0933100	conserved Plasmodium protein, unknown function	1.19893	0.00115132	2.9388
PF3D7_0813800	GDP-mannose 4,6-dehydratase	1.19593	0.000279642	3.5534
PF3D7_0718000	dynein heavy chain, putative	1.1945	0.011414	1.94256
PF3D7_0831200	DnaJ protein, putative	1.19297	6.08603e-07	6.21567
PF3D7_MIT03400	ribosomal RNA fragment RNA11	1.19119	1.49138e-52	51.8264
PF3D7_0203800	conserved Plasmodium protein, unknown function	1.18812	1.42256e-09	8.84693
PF3D7_0930800	conserved Plasmodium membrane protein, unknown function	1.18733	1.09979e-07	6.95869
PF3D7_0523300	cytochrome c oxidase subunit ApiCOX18, putative	1.18265	9.84198e-06	5.00692
PF3D7_0815900	dihydrolipoyl dehydrogenase, apicoplast	1.18185	0.00711335	2.14793
PF3D7_0309900	conserved Plasmodium protein, unknown function	1.18088	6.03808e-07	6.2191
PF3D7_1110100	conserved Plasmodium protein, unknown function	1.17719	1.08847e-05	4.96318
PF3D7_0406700	KLRAQ domain-containing protein, putative	1.17601	2.5088e-12	11.6005
PF3D7_0919300	thioredoxin-like protein 1, putative	1.17138	3.54898e-05	4.4499
PF3D7_1119400	ubiquitin-protein ligase, putative	1.16985	7.8294e-22	21.1063
PF3D7_0703800	conserved Plasmodium protein, unknown function	1.1693	0.0218197	1.66115
PF3D7_0723800	conserved Plasmodium protein, unknown function	1.16892	3.12746e-22	21.5048
PF3D7_1142300	conserved Plasmodium membrane protein, unknown function	1.16824	7.8541e-21	20.1049
PF3D7_1145400	dynamin-like protein	1.16669	0.00456381	2.34067
PF3D7_1320100	ATP-dependent Clp protease adapter protein ClpS	1.16594	0.000339409	3.46928
PF3D7_1324100	conserved Plasmodium membrane protein, unknown function	1.16395	4.91559e-21	20.3084
PF3D7_0422300	alpha tubulin 2	1.16297	1.91846e-35	34.717
PF3D7_1316100	inositol polyphosphate kinase, putative	1.16263	1.39346e-09	8.85591
PF3D7_1236650	conserved Plasmodium protein, unknown function	1.16066	1.18498e-05	4.92629
PF3D7_0216000	DEAD/DEAH box helicase, putative	1.15939	6.9736e-05	4.15654
PF3D7_0709700	prodrug activation and resistance esterase	1.15784	9.00532e-09	8.0455
PF3D7_0505400	conserved protein, unknown function	1.15739	1.16959e-10	9.93197
PF3D7_1347000	WD repeat-containing protein 92, putative	1.15569	0.00574543	2.24068
PF3D7_1404400	ribosomal protein L16, mitochondrial, putative	1.15536	0.00259851	2.58527
PF3D7_0904900	copper-transporting ATPase	1.15506	1.75955e-39	38.7546
PF3D7_0811000	cullin-1, putative	1.15221	1.47748e-10	9.83048
PF3D7_MIT02300	cytochrome b	1.15191	1.15681e-181	180.937
PF3D7_0811900	RNA-binding protein, putative	1.14985	1.11375e-14	13.9532
PF3D7_1232200	dihydrolipoyl dehydrogenase, mitochondrial	1.14932	4.27829e-13	12.3687
PF3D7_1338700	conserved protein, unknown function	1.1491	3.51395e-13	12.4542
PF3D7_1205000	conserved protein, unknown function	1.14835	2.47918e-09	8.60569
PF3D7_1437100	conserved protein, unknown function	1.14778	0.00879679	2.05568
PF3D7_1470800	conserved Plasmodium protein, unknown function	1.14728	1.92635e-09	8.71527
PF3D7_1442400	protein KIC9	1.14511	2.55942e-21	20.5919
PF3D7_0907800	ribosomal protein L35, apicoplast, putative	1.14504	5.56677e-09	8.2544
PF3D7_0920500	ADP-ribosylation factor, putative	1.14147	1.1987e-06	5.92129
PF3D7_1210900	GPI mannosyltransferase 1	1.14017	5.07311e-07	6.29473
PF3D7_1402800	conserved Plasmodium protein, unknown function	1.13635	1.47938e-06	5.82992
PF3D7_MIT03100	ribosomal RNA fragment RNA13	1.13572	1.39156e-22	21.8565
PF3D7_0609300	conserved Plasmodium protein, unknown function	1.13526	0.0123175	1.90948
PF3D7_0620300	conserved Plasmodium protein, unknown function	1.1335	0.00920726	2.03587
PF3D7_0529400	conserved Plasmodium protein, unknown function	1.13315	4.70294e-32	31.3276
PF3D7_1211800	polyubiquitin	1.13282	3.44777e-42	41.4625
PF3D7_1330500	CTLH domain-containing protein, putative	1.13214	7.14648e-15	14.1459
PF3D7_0407700	conserved Plasmodium protein, unknown function	1.1276	6.69535e-15	14.1742
PF3D7_1476800	lysophospholipase, putative	1.12738	0.00857167	2.06693
PF3D7_1413200	conserved Plasmodium protein, unknown function	1.12708	2.62588e-05	4.58073
PF3D7_1239200	AP2 domain transcription factor, putative	1.12117	2.6758e-42	41.5725
PF3D7_0704300	conserved Plasmodium membrane protein, unknown function	1.1203	1.17784e-44	43.9289
PF3D7_1144900	ras-related protein Rab-6	1.11731	8.67365e-07	6.0618
PF3D7_0802500	inositol 5-phosphatase, putative	1.11715	9.21089e-13	12.0357
PF3D7_1244600	ADP-ribosylation factor GTPase-activating protein 1	1.11565	8.19803e-09	8.08629
PF3D7_MIT03700	small subunit ribosomal RNA fragment F	1.1136	1.13934e-35	34.9433
PF3D7_0412300	phosphopantothenoylcysteine synthetase, putative	1.11245	0.00117533	2.92984
PF3D7_1022800	4-hydroxy-3-methylbut-2-en-1-yl diphosphate synthase (ferredoxin), putative	1.10999	7.96967e-16	15.0986
PF3D7_1369000	glycosylphosphatidylinositol anchor attachment 1 protein, putative	1.10723	1.09037e-12	11.9624
PF3D7_1461700	conserved Plasmodium protein, unknown function	1.10504	0.032129	1.4931
PF3D7_0613600	conserved Plasmodium protein, unknown function	1.10398	1.22173e-07	6.91302
PF3D7_1021400	endomembrane protein 70, putative	1.10325	2.25248e-30	29.6473
PF3D7_1249500	protein CutA, putative	1.10247	3.82898e-07	6.41692
PF3D7_1458900	golgi apparatus membrane protein TVP23, putative	1.10051	0.000470295	3.32763
PF3D7_1243700	ubiquitin-conjugating enzyme E2, putative	1.09822	1.62858e-06	5.78819
PF3D7_1221000	histone-lysine N-methyltransferase, H3 lysine-4 specific	1.095	6.20257e-16	15.2074
PF3D7_0524600	50S ribosomal protein L12, apicoplast, putative	1.09291	4.78515e-11	10.3201
PF3D7_1212800	succinate dehydrogenase [ubiquinone] iron-sulfur subunit, mitochondrial	1.09275	2.58002e-07	6.58838
PF3D7_0510100	KH domain-containing protein, putative	1.0909	3.92401e-22	21.4063
PF3D7_0624700	N-acetylglucosaminyl-phosphatidylinositol de-N-acetylase, putative	1.08928	7.589e-06	5.11982
PF3D7_1414000	26S proteasome regulatory subunit RPN13, putative	1.08897	3.06609e-26	25.5134
PF3D7_1436100	conserved Plasmodium membrane protein, unknown function	1.08755	2.47776e-09	8.60594
PF3D7_0722700	cytochrome b-c1 complex subunit 11, putative	1.08715	1.58847e-08	7.79902
PF3D7_0411800	conserved Plasmodium protein, unknown function	1.08517	1.28747e-09	8.89026
PF3D7_MIT00500	ribosomal RNA fragment RNA23t	1.0844	0.00011745	3.93015
PF3D7_0726700	conserved Plasmodium protein, unknown function	1.08262	4.47547e-08	7.34916
PF3D7_MIT02100	cytochrome c oxidase subunit 1	1.08028	1.00797e-136	135.997
PF3D7_0713500	conserved Plasmodium protein, unknown function	1.07684	0.000384343	3.41528
PF3D7_0211400	beta-ketoacyl-ACP synthase III	1.07596	0.0475704	1.32266
PF3D7_0410800	conserved Plasmodium protein, unknown function	1.07062	2.32462e-27	26.6336
PF3D7_1243900	double C2-like domain-containing protein	1.07045	2.54752e-11	10.5939
PF3D7_1460500	conserved Plasmodium protein, unknown function	1.07045	4.6964e-16	15.3282
PF3D7_0727500	mTERF domain-containing protein, putative	1.06903	1.55604e-07	6.80798
PF3D7_0806600	kinesin-like protein, putative	1.06864	2.24983e-05	4.64785
PF3D7_1105500	centrin-4	1.06862	2.00345e-11	10.6982
PF3D7_1452600	conserved Plasmodium protein, unknown function	1.06824	1.95817e-09	8.70815
PF3D7_MIT00400	ribosomal RNA fragment RNA17	1.06779	5.80159e-29	28.2365
PF3D7_1363800	nuclear fusion protein, putative	1.06701	0.00776581	2.10981
PF3D7_0311900	heptatricopeptide repeat-containing protein, putative	1.067	2.02906e-06	5.69271
PF3D7_0206200	pantothenate transporter	1.06484	0.00100847	2.99634
PF3D7_0609900	conserved Plasmodium protein, unknown function	1.06087	2.38938e-05	4.62171
PF3D7_0529200	sugar transporter, putative	1.06049	0.00124149	2.90606
[truncated: 2,275 more rows]

## Sheet: MRPL23_day4off
gene_id	Product Description	log2foldchange	padjust	Log10 p-adj
[truncated: 3,365 more rows]

[truncated: 3 more sheets: Fig 7 A, Fig 7 B, Mitochondria related transcript]
