# Supplementary material for: Transcriptional changes in Plasmodium falciparum upon conditional knock down of mitochondrial ribosomal proteins RSM22 and L23
Source: PLoS One. 2022 Oct 6;17(10):e0274993. doi: 10.1371/journal.pone.0274993 (PMC9536634; doi:10.1371/journal.pone.0274993)
Supplement: S5 Table — (XLSX) [file pone.0274993.s013.xlsx]

## Sheet: Sheet1
Sample name	Raw reads	Clean reads	Raw bases	Clean bases	Error rate(%)	Q20(%)	Q30(%)	GC content(%)
PfMRPS22_aTcON_1	20086371	19638556	6	5.9	0.02	97.96	94.43	39.6
PfMRPS22_aTcON_2	19971008	19563589	6	5.9	0.03	97.81	94.08	39.78
PfMRPS22_day2off_1	21346582	21062579	6.4	6.3	0.03	97.44	93.13	34.46
PfMRPS22_day2off_2	20609359	20255621	6.2	6.1	0.03	97.72	93.81	34.57
PfMRPS22_day4off_1	21329417	20597595	6.4	6.2	0.03	97.78	94.09	40.45
PfMRPS22_day4off_2	21842330	21081389	6.6	6.3	0.03	97.64	93.76	40.7
PfMRPS22_day6off_1	22504684	22092079	6.8	6.6	0.03	97.62	93.37	38.67
PfMRPS22_day6off_2	22171961	21274564	6.7	6.4	0.03	97.68	93.56	38.5
PfMRPL23_aTcON_1	24919105	24632593	7.5	7.4	0.02	98.21	94.96	45.47
PfMRPL23_aTcON_2	23129139	22931627	6.9	6.9	0.02	98.13	94.83	45.98
PfMRPL23_day2off_1	23094320	22774306	6.9	6.8	0.03	97.49	93.35	36.08
PfMRPL23_day2off_2	22902181	22675595	6.9	6.8	0.03	97.75	93.88	35.99
PfMRPL23_day4off_1	22422555	22236126	6.7	6.7	0.03	96.99	92.29	29.89
PfMRPL23_day4off_2	20086760	19906948	6	6	0.03	97.15	92.63	29.87
